# Supplementary material for: Proinflammatory transcriptomic and kinomic alterations in astrocytes derived from patients with familial Alzheimer's disease
Source: Brain Behav Immun Health. 2025 Jun 21;47:101044. doi: 10.1016/j.bbih.2025.101044 (PMC12246863; doi:10.1016/j.bbih.2025.101044)
Supplement: Multimedia component 2 [file mmc2.xlsx]

## Sheet: A) DEGs
gene_name	logFC	AveExpr	t	P.Value	adj.P.Val	B
UGT8	3.1833286332723314	3.1956375070619005	12.332529890687459	6.033003790232998e-14	7.456011855244056e-10	21.59209842814621
ANGPTL7	5.787964069481544	1.1604575224340608	12.887576831077979	8.753756213964258e-14	7.456011855244056e-10	21.101442702037293
ANO4	2.2670358001763593	3.7927572362276174	11.755545266030804	1.837759021626034e-13	1.0435408311133163e-9	20.45078845924317
ARMH4	1.7024889555991738	6.221846087468905	10.901287300374356	1.3927358317680968e-12	5.931313723542382e-9	18.68687129992592
KAT2B	2.1776331880956192	4.8230173852251514	10.661192569360612	2.5020649987041505e-12	8.52453545058504e-9	18.06778446011696
UTRN	1.8511068377926234	6.698651371905861	10.484942795534831	3.864753286543714e-12	1.097267870604536e-8	17.685568093889806
S100A1	2.3807702327434628	2.160313005043108	10.350426150334114	8.105160466576641e-12	1.972448693544758e-8	16.977053887018094
MAF	1.8752915307299247	4.7775133712686255	10.077586253583998	1.0720983930244247e-11	2.2828995156463844e-8	16.67629876711409
ADARB1	1.9392813029243774	5.033526669732955	9.725941431923061	2.632148015213288e-11	4.559131027134038e-8	15.776086247726258
MTCL1	1.722423861924275	5.765071752085052	9.644528984688883	3.248048598469751e-11	4.559131027134038e-8	15.597165942452484
CRYAB	2.6855867647777814	2.516223362021231	10.029100915955114	3.3831663567872245e-11	4.559131027134038e-8	15.595502212317879
NRIP3	1.7504552252444077	4.021296292685667	9.650674269964323	3.1968099055144967e-11	4.559131027134038e-8	15.594155587693844
MMP13	2.0002512755142576	0.0823265	9.617978297250684	3.4792311918252125e-11	4.559131027134038e-8	15.44115073085884
CHST11	1.5229411685694094	5.8365324611888925	9.559351803807978	4.050985955101677e-11	4.6005697163438046e-8	15.379893904764907
ADCY2	2.9603838433886533	4.659430498677526	9.825043313574705	4.7927775663710806e-11	4.802645049595962e-8	15.25518270779372
KLHL4	2.6606298856495574	3.667877969282242	9.456924187107738	6.341736436557829e-11	6.001748899820146e-8	14.909898301354552
FAM107B	2.0293972796707225	5.86798	9.33269	7.326047858736029e-11	6.550432417300032e-8	14.801125512859977
CITED1	4.084205854444815	2.210970311622132	9.56536	3.9882036964213584e-11	4.6005697163438046e-8	14.611529601777303
GFRA3	2.0933553677043752	1.6660185819330238	9.314223365878611	7.690557578280049e-11	6.550432417300032e-8	14.54946110261036
MTND2P28	4.446830231925901	4.227898467862748	9.639139015128544	9.901660104501291e-11	8.032132375246642e-8	14.45890991167271
APAF1	1.6985387722196155	6.070919762350203	9.19312	1.0586522727101968e-10	8.197337029826455e-8	14.43713134298783
HS3ST4	3.2270146581814982	2.6830502718203015	9.49867	4.744197681560384e-11	4.802645049595962e-8	14.431466684555556
EMILIN2	4.665071754213074	4.0891365473085886	9.84135	1.1896677352976898e-10	8.444162446165061e-8	14.373284722218505
HIPK2	1.7292316668292198	7.404279170292458	9.116163451016451	1.298328492501882e-10	8.846810347907825e-8	14.224932398111035
TUBB2B	1.581039119957425	9.01306	9.10105	1.3515513806416996e-10	8.855260680473597e-8	14.179575116296125
PCDHB16	1.5829498802197994	3.8177288819884976	9.0788	1.433974954961246e-10	9.047319762135121e-8	14.074903643459278
NIBAN1	1.1117884743236015	4.664942612575298	8.955793682099923	1.9913721295068012e-10	1.2115365795052984e-7	13.802719363444254
PRKD1	2.1992091935369427	4.007480503393776	8.904738434064924	2.5608152770051824e-10	1.455371430308149e-7	13.583873720841721
NAMPT	1.3971710595162303	7.016362639251186	8.861756323237785	2.5630257064422936e-10	1.455371430308149e-7	13.54603389983733
SLC18A1	4.411680922557366	0.0689117	9.195753570280608	1.1250683027992065e-10	8.332842842688905e-8	13.52849263725762
SERPINA3	2.774813621299389	3.7013399532722837	9.246465693565817	2.8567231394543703e-10	1.569815441309845e-7	13.48193819217025
GALNT15	2.8459441265983587	3.529502270886071	9.145535829358689	3.0458327264727475e-10	1.6195139765864824e-7	13.44978549884796
TRPM8	2.6924848150108542	2.3729361186991844	8.795388698430404	3.137303271344521e-10	1.6195139765864824e-7	13.294989574225465
IL7R	2.5467128947717086	1.571914223444314	8.977283160958073	3.5663181248137887e-10	1.7868302722412614e-7	13.286158361372507
MFAP3L	1.6570738380108816	5.038838169759846	8.737430212163904	3.712047221773581e-10	1.8067064120832274e-7	13.17998921768422
GLIS3	1.636207348819342	4.2712117710128865	8.673371705972276	4.263783507916354e-10	2.0175986682598637e-7	13.075574460782718
FOS	2.742571002038764	3.958130235314641	8.879904030967438	4.655899796925781e-10	2.1436014335305592e-7	13.030264863893368
ALPK1	2.1414530891618258	2.3893003571666807	8.6207	4.919866485152692e-10	2.2055243572256867e-7	12.734581782465202
ITGA6	1.1421755896739878	6.831335931695563	8.558477989388367	5.828648685844381e-10	2.545923855470744e-7	12.734471104033194
PPFIBP1	1.2564009788722954	6.223077167054815	8.539579505451343	6.137195192866637e-10	2.613678002762079e-7	12.693644109042689
SASH1	1.57465	5.830525841845716	8.46256	7.576488944876999e-10	3.147938760389748e-7	12.499236537972717
NEDD4	2.4601806354312012	5.659675616003495	8.740222556544737	7.912763296454048e-10	3.2093791132165404e-7	12.490027304727256
SOX6	2.6491333253706255	4.592869753390611	8.64952	9.615698403520035e-10	3.80938191404567e-7	12.321244574029352
NRP2	2.50107	7.091548928495637	8.643706024008198	1.1124593782180307e-9	4.3069876154418533e-7	12.140378392004184
SRPX	1.7475965785007324	5.116661777131925	8.349542407170322	1.1880668411882232e-9	4.497493031031418e-7	12.051130753102708
AGT	-1.5713	3.7870603889773573	-8.28325	1.240882058894036e-9	4.595309972447805e-7	12.008700532431966
CTSB	1.025636823851178	7.553941335315838	8.258869618176805	1.3273862583094647e-9	4.811069129851432e-7	11.907699011228907
TM4SF1	1.2334210153595464	2.9341788789700485	8.230429489977766	1.436071877731571e-9	4.992562447646412e-7	11.862083048740631
EPB41L2	1.7973138705155831	6.985913223668554	8.335421837238012	1.4360760782780992e-9	4.992562447646412e-7	11.856222987665422
TCF7L1	1.2783496234374248	4.983591587547089	8.176082446376954	1.6695849168710724e-9	5.366297935641269e-7	11.75267053157375
CLDN1	-1.30671	5.183801471704867	-8.19902	1.5666501326068193e-9	5.13228557864561e-7	11.713724063267172
ASTN2	1.6508093959349215	4.690757692387074	8.16667	1.7137703013758196e-9	5.406310571099461e-7	11.710908515637954
DAAM2	2.5677458659995542	3.7270596056510756	8.494458042850205	1.7912552371075584e-9	5.438245762712747e-7	11.663953792143099
MTHFD1L	1.3486310951938512	6.057508585164267	8.156743729836668	1.7616893341485768e-9	5.438245762712747e-7	11.659107216995928
LRAT	1.5951285132454425	2.884832325216374	8.135491436429279	1.8688755340540014e-9	5.489016331484468e-7	11.63471663689741
ASAH1	1.315599233408422	7.293559651893611	8.145090532857134	1.819665444523784e-9	5.438245762712747e-7	11.597487652835461
AEBP2	1.021342735643791	5.450565429805208	8.106412661311326	2.0263577046375034e-9	5.753167249749979e-7	11.546853297379618
CLCN5	1.72015	6.1302245665105115	8.128710987887846	2.0249116433406773e-9	5.753167249749979e-7	11.536816460071897
LXN	1.9495921071756248	2.5925778602111085	8.169444930298695	2.1854533077391125e-9	6.022209109548661e-7	11.479629314977132
IL6R	1.6082123427368482	2.2232583039881306	8.063488092370422	2.283821585626845e-9	6.022209109548661e-7	11.437186628024616
MITF	1.8579063419768578	2.597254160773337	8.076576335557442	2.201978201840129e-9	6.022209109548661e-7	11.424589675629193
LATS2	1.218217091337178	5.972319892533056	8.06546	2.2712866607310493e-9	6.022209109548661e-7	11.39222293264794
EGR3	2.2085531168474053	1.1411100816028104	8.054652457148617	2.3408127486496727e-9	6.041779571704118e-7	11.36676606303401
CD109	1.2147666547695097	3.3111931498047324	8.061288155929532	2.297878439217276e-9	6.022209109548661e-7	11.358689401528611
HK1	0.8546248964075556	8.112766494645719	8.041039294473805	2.4314599954470087e-9	6.182077764543253e-7	11.313530310696775
SERPINA1	2.3176728449594286	0.1483962313440437	8.028473838381524	2.68673551233377e-9	6.730667566559672e-7	11.284879535893035
SPRY4	1.6638808266311305	5.261592598294296	7.990829615778294	2.8018010075654728e-9	6.91720002375041e-7	11.21988628317576
GPR17	4.659021800545485	0.31519535332693455	8.283185821055936	1.4931403371237265e-9	5.087129128580536e-7	11.090847360589118
WWP2	1.5353674929772048	6.104956864649625	7.945432341354011	3.1770251324638817e-9	7.731517590217461e-7	11.076399547035075
CTXND1	3.448764612997584	0.7824901382273366	8.201110237498062	1.5576015950248004e-9	5.13228557864561e-7	10.934230027116204
PLA2G2A	5.418129610346869	0.5252267789301595	8.271036226046178	4.043502022318701e-9	9.435761226054666e-7	10.913272796204652
MANBA	1.2703349311954728	5.828058456688545	7.88718	3.741303591075505e-9	8.976493897742426e-7	10.906552274923458
ITGB4	1.8051431356446344	2.649190821079262	8.029135104706205	3.9134152961055204e-9	9.259031884605215e-7	10.852032927774399
LPIN2	1.3468874328282912	5.718462271342946	7.84531	4.208825770258014e-9	9.688830675181794e-7	10.819695397456128
ARHGEF37	1.2553525552374953	2.399559985190321	7.831630900623908	4.374064960019072e-9	9.934959545856653e-7	10.813633931772166
FBXO7	1.2987258802309851	6.378821377899539	7.79642	4.830337638049187e-9	1.0826947587390511e-6	10.667774482340118
SORBS1	2.0374009202522814	5.198547606171935	7.754972486424129	5.429906223529059e-9	1.185877596382276e-6	10.607886645447481
ELN	-2.51557	5.144383513657127	-8.03056	5.5009472325157085e-9	1.1861852671633558e-6	10.581489960638017
DLK1	3.3521144018928353	4.657976919325079	7.939820146338751	5.887576650285855e-9	1.2231081492392627e-6	10.543707683145357
PAPSS2	2.0399218415125615	3.9270717622412668	7.99119	5.58387184716965e-9	1.1890157114566874e-6	10.503703479643804
MAP3K20	0.9524127220838094	4.861884262184116	7.721129303578475	5.9750688502623595e-9	1.2248316905034464e-6	10.499652193595928
FRY	1.7292419750972314	5.745573169030276	7.717	6.045321529860511e-9	1.2248316905034464e-6	10.499358982882399
NEK6	1.1329660655524734	5.449256291026001	7.730055858292366	5.826100530646281e-9	1.2231081492392627e-6	10.494321827350529
ENOX1	2.8735053740535177	4.204764319643211	7.83948	6.313919917795964e-9	1.2506700674378401e-6	10.471380725033704
BTBD3	1.00535	5.996140289444025	7.683822562812793	6.640653898301903e-9	1.3002705650295736e-6	10.385779784302354
TANC1	1.4951680327672383	5.805948740073863	7.677337902027085	6.804043603603877e-9	1.317123668038546e-6	10.318455286987303
SHROOM4	1.2092640147033773	4.269274976731887	7.665167885270559	7.001189502300376e-9	1.340059136760527e-6	10.315025056527224
CTSC	2.353163858131902	5.964179487889638	7.88443	7.596498433226347e-9	1.4378483423334536e-6	10.258981499653181
PLCE1	1.4498827396096088	4.781902292803651	7.58612	8.763010453922897e-9	1.62258568568018e-6	10.121682396004196
ITGAV	1.2738100854515828	7.642171477253783	7.602233131435497	8.370639636259593e-9	1.5669653428976062e-6	10.070539016111237
RNF128	1.380115618330116	3.0441548198655655	7.562684069826349	9.367253762485483e-9	1.7032536317282735e-6	10.069500475926237
SFT2D2	1.2780635895534473	5.744244843523664	7.561508925359815	9.39864052729426e-9	1.7032536317282735e-6	10.015980060009909
SIPA1	1.460993921579437	3.60892	7.517697096529723	1.0648127395606402e-8	1.8894880227516151e-6	9.95711
ARHGEF11	1.172019611734206	6.447301431530605	7.536602824633336	1.0089512114453631e-8	1.8092088302075538e-6	9.94378
GNG2	1.8149688275957825	7.342263906843343	7.548652524362194	1.0818239008996815e-8	1.899883520806812e-6	9.92184
BCAR1	1.0993324928835726	5.854526677162799	7.490728106977547	1.1499703981218074e-8	1.978762195152019e-6	9.822992894506907
MYO1E	1.3140678553210021	5.461600657302549	7.483039964019747	1.1754878784690595e-8	2.002443600972043e-6	9.772622707872909
OR2I1P	2.8122818621695265	0.061223	7.7131454428028645	6.1115757964656856e-9	1.2248316905034464e-6	9.760291178816871
ZNF106	0.8206687238557162	6.799922753631211	7.474970183678836	1.2028895311695991e-8	2.028833976581596e-6	9.757879709368765
GPR155	1.2617559668803704	6.139418742706801	7.468190855545451	1.226409030960978e-8	2.048223317884339e-6	9.74071
SIRT2	1.1494026820560999	4.702178269828245	7.435159910960749	1.3478445881157383e-8	2.2077435152453465e-6	9.721724345050596
P2RY1	2.089524280897721	2.897680592295944	7.506263289466934	1.1001073976887805e-8	1.912278522411059e-6	9.699243843060326
SOCS3	2.455721276418739	5.097900157879052	7.622097395451805	1.4161596950172877e-8	2.2975505147256663e-6	9.690690079752873
ZEB2	0.9343907232282742	6.079574585610531	7.436608416125036	1.3422722054589645e-8	2.2077435152453465e-6	9.682286848119386
ARHGAP28	2.7070728007352587	5.399640705661671	7.635954687698602	1.4795201093345768e-8	2.355478977805095e-6	9.658682745895359
RDH10	3.9395053709760424	4.896438560715493	7.775987229216686	1.5589582104020204e-8	2.458967880944298e-6	9.59375
PKP4	1.0993785096743647	6.051017205280897	7.409100232715763	1.4521971310654927e-8	2.3337903894057235e-6	9.588415998635842
AFAP1L1	2.1951838647382544	2.2009585358123216	7.489562766213916	1.922797402674571e-8	2.9777139776873927e-6	9.368537758604624
RARRES1	1.9391461667179901	0.8989096265342467	7.236133576039251	2.386464006093919e-8	3.6624697607035956e-6	9.173106008925098
SORCS1	2.688887781736453	4.908967822787367	7.331492871889562	2.5860838458970702e-8	3.864380553934789e-6	9.122236819733734
GYG2	1.724591648712086	5.251615251392069	7.2263928378485955	2.5859379634531385e-8	3.864380553934789e-6	9.07125
CDV3	1.0560872126627263	7.524556061975604	7.232056116193928	2.4146619849243887e-8	3.6726577601059787e-6	9.047296426932125
GDF10	5.759865811591977	1.2170868487277984	7.586115025838989	1.658286105386041e-8	2.591642550940478e-6	9.045108644620615
FRZB	5.0863651489377535	2.8863046362541174	7.535288800959799	2.9448961192935605e-8	4.31896886747144e-6	9.036425584293676
CA2	5.436734638201541	3.4452407087872423	7.474165025379939	3.152010188883218e-8	4.512142316607195e-6	8.944294072068944
C1QL1	2.692283919614483	1.9558170613032968	7.17994	2.9967607723516265e-8	4.326255911611013e-6	8.90414
NFE2L2	0.8501280005523562	6.130086577717805	7.160719495864475	2.966359597852413e-8	4.31896886747144e-6	8.872273308451536
BMP5	4.103404074698502	1.9705819319171658	7.348236793896685	3.551204259348263e-8	4.918273541300623e-6	8.818620701440773
SLIT3	1.9487338733339437	6.524742670951741	7.3012508740074304	3.279602503406419e-8	4.6171924500436645e-6	8.790047952389354
ATP7A	1.1368975266517678	5.669789520054847	7.129583306207198	3.2456198967112765e-8	4.607427911706383e-6	8.788333924570372
HSD3B1	2.8398612897735305	0.5683763670686695	7.166758083733522	2.9150801644532083e-8	4.318120921866122e-6	8.768107000257151
NUDT4	0.9057205169017966	6.787304992209996	7.121637280614405	3.3210537757544797e-8	4.637225497539145e-6	8.754415794785524
MTMR1	1.119375532335007	4.751950203687339	7.077962489669206	3.7684912709020914e-8	5.17711683869493e-6	8.727913877234084
FBXL7	1.4599284541588382	4.408576561912171	7.07475	3.8037356775151375e-8	5.183730981317629e-6	8.711383572896356
ANKS1B	2.5428473783533168	3.6922249671848895	7.086534678340169	3.8469494054984625e-8	5.201014533544945e-6	8.68228
FAM184B	3.042511101113413	1.9475760203142598	7.231947845380955	4.181504479492258e-8	5.5649944381367675e-6	8.674108451728682
MMP12	2.308951157890725	-0.629353	7.073248804036216	4.0623240168249195e-8	5.448951939103347e-6	8.663148396102647
SCUBE2	3.049054247725252	3.743871691896101	7.324295349047232	4.234412568979358e-8	5.591722334307237e-6	8.621964254295218
HEY1	3.4784032484379903	3.293871640008989	7.181908244586363	4.425933563476942e-8	5.7765666183582015e-6	8.56548
SCN4B	-1.76975	4.7507093513430325	-7.13173	4.442208553008068e-8	5.7765666183582015e-6	8.497199581758329
ETV6	1.045948604956613	4.8509567578309785	6.99169	4.839723363116766e-8	6.198848683510834e-6	8.446073828426465
SERINC5	1.4559623648554805	5.874740440714896	7.0226620749977275	4.620234813881667e-8	5.962553034429863e-6	8.444504281104894
OSTF1	1.550519860798813	3.9158477613895055	6.971386109157175	5.1338307476766214e-8	6.478133836049722e-6	8.414256796634675
FMN1	2.730782004727864	2.7320591341483915	7.215924267382111	5.2536489702146984e-8	6.5805816329123074e-6	8.39038
MID2	1.0795324460871631	4.349102649584006	6.953960807243962	5.4005559898709285e-8	6.630927807145654e-6	8.379646451430379
SRPX2	1.8343043330082578	2.5444096240956107	7.165688022392748	4.881088893319048e-8	6.205175320723134e-6	8.360042601115579
GFAP	2.961332275661188	1.6847718097844089	7.145802986959225	5.840357461367736e-8	6.9161580931854175e-6	8.34277
GAS7	2.6446593427883247	5.409865679295808	7.166242113329093	5.84635612221133e-8	6.9161580931854175e-6	8.289137393733274
ETV1	1.642813789021135	5.756461387948417	6.960376412773068	5.817961111625181e-8	6.9161580931854175e-6	8.262973775468197
ENDOD1	1.175653348217513	6.6931808043073335	6.9533205260084285	5.4106191088538064e-8	6.630927807145654e-6	8.253675271014963
FGFR3	2.4553819680849793	5.703552148537492	7.072973754954468	6.379132697638833e-8	7.342467939478211e-6	8.234525346083963
SMOC2	3.457673192738498	2.9893654702597345	7.156308111244524	6.616378723991745e-8	7.564430306254992e-6	8.230885411403088
GJD2	2.4707785086420087	2.3889155997838616	6.956034841763845	5.3680886633733586e-8	6.630927807145654e-6	8.221636454372135
CBR1	2.005080414617333	4.294347527945977	7.038448323276971	6.177999398666216e-8	7.15933467729789e-6	8.22135
TMED5	1.1603897634965987	6.6290412192963615	6.94017	5.621556685775572e-8	6.840229867299062e-6	8.218602771256423
FERMT2	1.2341654784677791	6.650418459505785	6.931547335575088	5.7643411050768075e-8	6.9161580931854175e-6	8.193271973399522
DHRS3	1.6460841125123986	4.854890100995923	7.045706791486989	6.084613865119847e-8	7.131523713690882e-6	8.129122796454004
DSTN	0.8636384768695953	7.951434140638758	6.911417388215618	6.112136555320627e-8	7.131523713690882e-6	8.122563303105622
PPM1B	0.9680402786005908	5.920749666474849	6.880112714701313	6.695632529738293e-8	7.604006676272787e-6	8.121179676947598
DCUN1D3	0.7703903705320876	4.563467440716356	6.862535832032903	7.047605765929292e-8	7.898746427145034e-6	8.092729011717836
TRABD2B	2.4837674107182712	2.6615847703822966	7.037847745970991	7.35281255275776e-8	8.133452067287562e-6	8.086765516018882
TGFB1I1	1.4769906642074924	3.014435340568689	6.838012747732887	7.570139658329077e-8	8.31982768255715e-6	8.029748368240892
FAM43A	2.574677137543599	2.4138148812552607	6.847543308485509	8.091859429946193e-8	8.692456458940321e-6	7.98436
FARP1	1.0419854575561702	8.027606571564958	6.862521600632057	7.0478981915236e-8	7.898746427145034e-6	7.979311585423705
GASK1B	1.5363656205064808	4.426522242196034	6.8536075553116005	7.655721959536507e-8	8.327623728573082e-6	7.9789
LPP	1.1464802817899438	6.163304921672237	6.854809152168771	7.20818990876589e-8	8.025589221949473e-6	7.975949911679091
ID2	0.9034841162369709	6.061021062509966	6.833297845675641	7.67500396469606e-8	8.327623728573082e-6	7.974296276787003
SGCD	2.6739040048966283	3.1932093612208368	6.869463551225536	8.559795554015403e-8	8.915276796271559e-6	7.95363
ARHGEF3	1.1642786722479217	4.535089730385682	6.8050141388808125	8.335599962855126e-8	8.819686047654476e-6	7.940932514989903
FZD8	1.7135344285982024	4.181058816283131	6.781438435876866	8.929940890493314e-8	9.056190484164923e-6	7.905389901066441
C3orf70	2.1542455902494293	4.282050408140024	6.804454077927318	9.135103114692742e-8	9.208075831881116e-6	7.893327173695168
ZNF608	1.0906477720723284	6.892349910753328	6.814271172367227	8.11329954195193e-8	8.692456458940321e-6	7.879763138283577
PRSS56	-2.32135	1.0371105946929735	-6.79915	9.306322098997313e-8	9.325482173907013e-6	7.873082788888061
WIPF1	0.8826612994310619	5.448087353755999	6.782227707736894	8.909367404492974e-8	9.056190484164923e-6	7.802243377213841
CITED2	1.380266385379005	6.334421252021749	6.790786392627451	8.931259180156778e-8	9.056190484164923e-6	7.788877687934484
PDE4DIP	1.3040500955169625	8.047715341017701	6.80315	8.635284246462031e-8	8.915276796271559e-6	7.787781192597854
SCRG1	1.9252927191891542	3.812844778744225	6.859879467892129	9.664030724312872e-8	9.621883286595011e-6	7.785489222536112
IL1RAP	1.476719688607469	5.391131684358776	6.870846656750836	8.629918650685656e-8	8.915276796271559e-6	7.783053589201267
NOTCH2NLA	1.2190903652824518	4.828376514818339	6.75063	9.771563302500362e-8	9.621883286595011e-6	7.734575251360505
TCF7L2	0.9048823189255426	5.300019318985193	6.748161948345237	9.842426997421606e-8	9.635962293165349e-6	7.73212
SPRING1	1.5588159265455444	7.108706810744653	6.828408713777296	9.77135304308149e-8	9.621883286595011e-6	7.6935150737954725
SMOC1	-3.10767	4.753953098242599	-6.85533	1.1593361520623151e-7	1.0884117474371818e-5	7.6905449505667285
SERPINB8	1.694985576969826	3.392731114495098	6.691715533373083	1.1610892810096344e-7	1.0884117474371818e-5	7.657100263261996
TNS3	1.952030591889307	5.266429286327159	6.864213221310633	1.0729271548052552e-7	1.0283343976474789e-5	7.656799791287239
AMOTL1	0.8260535627922065	7.224283237980538	6.731716189541222	1.0327592889587931e-7	1.0053173992807451e-5	7.61336
HPD	-1.57187	2.2093562399598903	-6.68972	1.1690551054299441e-7	1.0884117474371818e-5	7.6003886075536435
PDZRN3	1.4931457326867026	5.842938055045905	6.786048549648921	1.0745143691297402e-7	1.0283343976474789e-5	7.586713872222431
SNCA	1.513930565859921	5.462995079627335	6.676924833278498	1.2125175916125022e-7	1.1164993066550797e-5	7.585328858484684
ANKH	0.8490343494953754	5.751899269512069	6.702939294769009	1.1235371069028616e-7	1.0692432746419132e-5	7.577494046449012
IFI35	3.1736532437074185	0.73047	6.734487522550863	1.2324621493047988e-7	1.1214189948527495e-5	7.518883731255577
LYPD1	3.813254668426647	5.445266981014299	6.898615992767505	1.4170630334788617e-7	1.2705088829111795e-5	7.4953487053984045
OBSL1	1.27978	7.027620104692081	6.693838320383143	1.169235983451742e-7	1.0884117474371818e-5	7.493229299850823
PROS1	1.6679875702313725	6.087524400867144	6.771950599471959	1.2294831003684203e-7	1.1214189948527495e-5	7.484570572359987
SALL1	1.4491788203096378	5.049009488622527	6.617592758867908	1.443003166049162e-7	1.2802895277941392e-5	7.448067662146415
LIMS2	1.8382473523413365	1.5770484836116416	6.618795502645355	1.4379176911468022e-7	1.2802895277941392e-5	7.43598
ETS1	2.5329111963906694	4.160291551811413	6.94867	1.2376094571900024e-7	1.1214189948527495e-5	7.424414221649004
ARHGAP31	1.339837963000491	4.278049836919032	6.752882983889445	1.1934041238122356e-7	1.104871698322904e-5	7.413735830289311
CDON	2.31364	5.528126844905984	6.787266201709749	1.4932624497843625e-7	1.311222981034877e-5	7.364501729862646
BAMBI	2.599771450911968	4.696364609725031	6.876071089785578	1.4509789288756098e-7	1.2806956504350267e-5	7.33479
AP1S2	2.068959198476727	6.238973281896072	6.712061326602426	1.6122410470441396e-7	1.4012513385916795e-5	7.300746023625424
FHOD3	1.329727809761926	5.169578600262819	6.567258266217124	1.6729221949847684e-7	1.4393045248265419e-5	7.29864
RRAGA	0.8750578949412509	5.954827649495934	6.597260049853393	1.5317735176729104e-7	1.3381416345414375e-5	7.282842142941051
BIN3	1.0839906856302415	4.772852020592167	6.575963434748455	1.6306670579763124e-7	1.4100717427729179e-5	7.277088470880683
LEF1	2.112354246094914	4.485164780276827	6.669729421574957	1.7357149306884493e-7	1.4710399922526237e-5	7.24824
	3.342137931708537	7.695148193474045	6.808247020494284	1.8026101989045288e-7	1.5126829920363867e-5	7.214012118260392
RTL9	3.489284063313301	1.1752430127291187	6.796962089799588	8.533960952302715e-8	8.915276796271559e-6	7.209813409944701
STARD13	1.9953004997489696	3.8111275033144327	6.618571381199447	1.8928480418360278e-7	1.5629923151919195e-5	7.15727
CABIN1	0.734721	6.745678301490787	6.55649	1.726714829377729e-7	1.4707293559224807e-5	7.133591613241492
MRPS6	1.5846826383281805	5.002403107832473	6.529172691923868	1.8992627487216163e-7	1.5629923151919195e-5	7.133423965137415
RERE	0.6776701330077168	7.514493634565098	6.5576165735272625	1.7210135266271235e-7	1.4707293559224807e-5	7.116799148841317
STON1	1.4039272759280008	4.9925127846275394	6.514291379908863	1.9549196612991998e-7	1.590410762333366e-5	7.095427623275682
TNFRSF11A	2.6065393933349212	0.8001346307875515	6.531400008568482	2.0929411346807515e-7	1.6897275938050524e-5	7.082242036579396
PGM3	0.8412116048860936	6.804364074243394	6.544474449764886	1.7888180724667644e-7	1.508540389330264e-5	7.077297509341541
ITSN1	1.1141641662848674	6.81462	6.529577132603359	1.8689422711112057e-7	1.55304544333558e-5	7.074137036475527
EFNA1	1.2808909728483302	3.9714455702848266	6.513307465957941	1.960588553507525e-7	1.590410762333366e-5	7.071714291547903
STS	2.5389164583399806	4.905433050826443	6.616654517365264	2.2212005967077403e-7	1.751766303931313e-5	7.048796919851817
LIMK2	0.8873138980201878	6.726007348933245	6.532027126807671	1.8555207302388995e-7	1.5494507666480222e-5	7.044804244382204
MUC7	2.4373192033709676	-0.814759	6.521326048978434	2.2737907801190222e-7	1.7767901807030985e-5	7.0262111172108135
POPDC3	2.0308391290185273	1.5211972163035123	6.4750747687712895	2.1941922562583591e-7	1.7385146551330767e-5	7.025828916251616
IL13RA1	1.1870656178740733	6.093573270490975	6.521390368268487	1.9145050631411507e-7	1.5679612380100723e-5	6.999965548774499
PLP1	2.9912962751239673	5.801635592971772	6.705357145639355	2.2975949947656172e-7	1.7871931842845795e-5	6.967959480487689
SEPTIN10	0.8844083935207063	5.910176407271775	6.478977301454645	2.1691145729330212e-7	1.7266760163511223e-5	6.93434
NEDD9	1.454752770459688	5.471233878279873	6.51857	2.1563164360571343e-7	1.7266760163511223e-5	6.933382972416778
KLF9	1.3236811863223075	2.186755199491269	6.45318	2.3404319881698133e-7	1.809981054591323e-5	6.91767
GPT2	0.7724839157816943	6.591080945521094	6.480134970316816	2.1617310953270065e-7	1.7266760163511223e-5	6.894327203769194
SLC44A3-AS1	1.7163853346129168	2.19351	6.415439752912567	2.6158706550134895e-7	1.9531830517594933e-5	6.879087980740241
DACT1	1.3294076533068981	4.708674984386177	6.43108	2.49797231496529e-7	1.9082044119028575e-5	6.877936362838602
SLC16A4	1.7230725091166263	1.9485930374832392	6.413517986507858	2.63074111014611e-7	1.9531830517594933e-5	6.873198889364649
FRMD5	0.9264552585532169	4.675027953600239	6.423098884105519	2.5574415085461676e-7	1.936267382137065e-5	6.866495036118662
DONSON	1.1132516373081538	4.606892132034929	6.415329864233084	2.6167186763990315e-7	1.9531830517594933e-5	6.857321893105249
BST1	1.802884247586653	1.9503918991428053	6.5081824822713825	2.520809103802406e-7	1.9170528162175885e-5	6.8493149120744565
PLOD3	1.1569225502823945	6.073371471361944	6.468443621310773	2.237476026301165e-7	1.7564702353935645e-5	6.8369955144246255
PTAR1	1.1056194967869537	6.452351407229951	6.448269473015792	2.3745243016834952e-7	1.822073039602628e-5	6.827053785510596
FAM89A	2.435404649765529	3.723913076040252	6.540201155294883	2.792013799880078e-7	2.0500842707309106e-5	6.814346130055563
TRIM51CP	4.570232400415093	-2.59699	6.807843530019969	8.267009282766488e-8	8.801781445745445e-6	6.806698479805706
PTPN11	0.7629968427048714	7.691444989592723	6.4520604297125415	2.3481409631035063e-7	1.809981054591323e-5	6.791743155845366
HEY2	3.280705164251631	1.6613266608850223	6.470516008223399	2.6029344167849996e-7	1.9531830517594933e-5	6.770202862588329
SMARCA1	1.0226317545565564	7.227420497497111	6.412697943437875	2.6371124267959113e-7	1.9531830517594933e-5	6.696915569481694
VAX1	4.625561282477273	1.1662352222332153	6.721314571271937	1.0646844080759006e-7	1.0283343976474789e-5	6.668913544874982
JAZF1	1.7450244348460533	4.9625456778960375	6.374730650809386	3.196151306817284e-7	2.2591882784909722e-5	6.651077003553451
ANGPTL2	2.3217275634569674	4.503033504905715	6.53698	3.112514233843197e-7	2.2092366655632862e-5	6.639248164590052
C5orf15	1.1417084811320066	6.710168688898778	6.394770864106863	2.7803485404007846e-7	2.0500842707309106e-5	6.63555
MDFIC	1.3532932712569261	4.636525190780568	6.365751663171211	3.029015308153654e-7	2.1957138627403187e-5	6.634874999164747
AFF1	1.0760016535358483	5.824334452433621	6.369277411488551	2.9976455156093187e-7	2.182260314461741e-5	6.5995791394869725
LYN	1.9894693972548145	3.3813048130107193	6.4321068721947805	3.4063573060515933e-7	2.3781678978929875e-5	6.5783891855310515
EFR3A	0.8021626029656428	5.657853200670321	6.35655	3.112452789854033e-7	2.2092366655632862e-5	6.563256642773936
OAT	0.8854185659016212	6.548405724508956	6.360583800696905	3.0755940607855553e-7	2.2034747587329135e-5	6.5591406491728685
DIP2B	0.9557592671387729	7.119403000350674	6.360261090039225	3.0785265193920366e-7	2.2034747587329135e-5	6.548025148421915
ADAM23	1.956712868181738	5.087075105438767	6.356357363135289	3.641793146856858e-7	2.528856018861084e-5	6.54748
ITPRIPL2	1.4223164808900641	3.5724456974117227	6.397622450027835	3.2198768662872525e-7	2.2665538188927e-5	6.516785547658934
ATP1A1	0.7346079527872416	8.763725863633313	6.363129773633585	3.0525573376450896e-7	2.2034031460501738e-5	6.502761711175324
TMEM135	1.0161943786024166	4.962652986560779	6.301089439281695	3.6667298893964644e-7	2.528856018861084e-5	6.493780553196698
EFR3B	1.5604031547977804	5.635562398149762	6.280604681192245	3.8957267046207385e-7	2.592332203641183e-5	6.482532717718966
CLDN11	2.9534799466054937	0.6206782697006263	6.332907509195819	3.6653862808265813e-7	2.528856018861084e-5	6.481477820637683
PHKA1	1.2879717835493647	4.178404448270503	6.284208238673204	3.8544240429230474e-7	2.585043841385595e-5	6.468090048387963
TMEM109	0.8653357226391201	4.829235590163316	6.299340348188469	3.6857421149832764e-7	2.531718424545972e-5	6.432806621474894
GASK1A	1.7993181660376019	5.003243662294417	6.3656079368954055	3.882350715690587e-7	2.592332203641183e-5	6.4265085847585794
MAML2	1.1666022335414752	5.402189652353623	6.288160125615604	3.8096355056342456e-7	2.570664934235792e-5	6.406513365168987
GRIK2	2.0728536252816374	4.292002016816343	6.417518401331603	4.0229304854771324e-7	2.6665611214047842e-5	6.387499117841113
OSMR	1.2693801469732513	4.414355678648572	6.425041749990933	3.266360240333078e-7	2.2898126211553083e-5	6.377548748108289
LIMD1	1.0821790434587966	4.6828590314053535	6.264267814612823	4.0886341472979365e-7	2.699607856558928e-5	6.376218144518933
FOXN3	0.7852808150357475	6.302417336963718	6.287427945484397	3.8178939146560336e-7	2.570664934235792e-5	6.373341765165552
GOLPH3	0.9209689275337345	6.638679246077659	6.289340970880097	3.7963543807751977e-7	2.570664934235792e-5	6.344154856593526
SERPINE2	1.933643938657287	8.06392	6.4721508415834235	3.7677036848463373e-7	2.570664934235792e-5	6.339322279127719
CTDSPL	1.1471899551044373	4.714944194049416	6.245604229379934	4.320812780022888e-7	2.809352889606485e-5	6.333326388394274
PKIG	1.6551389946985409	4.610244517472291	6.22954	4.531238583763227e-7	2.934967653019261e-5	6.324862084747465
SOWAHC	1.0451059489416323	4.437453137995684	6.219404816695599	4.669304000333684e-7	3.001569571535257e-5	6.286207322367682
AEBP1	1.983719181517965	5.448793056153501	6.399511519157867	4.310308905965453e-7	2.809352889606485e-5	6.276572540236446
GLUL	0.6928692828480454	7.467866333393479	6.26171	4.119736841853856e-7	2.7096415869104415e-5	6.270498202609534
MXRA5Y	9.06011	-2.92441	8.120032504861149	5.315980660456657e-9	1.1760744227386903e-6	6.24743
	4.130117721127392	-0.118295	6.409292664418635	2.8402624384964775e-7	2.076560971664699e-5	6.247038873538241
PNMA8A	1.8818492452849016	6.249551582471191	6.275753376907891	4.961217614139837e-7	3.107144928561475e-5	6.219263205670921
KHDRBS2	2.441114469553753	2.8040554720615987	6.291141104049525	3.77619766807815e-7	2.570664934235792e-5	6.212403784790688
SLC44A1	1.2393469592329591	6.494068138578055	6.262742538783657	4.303147620171034e-7	2.809352889606485e-5	6.2068856291217935
SH3D19	1.7169138032620737	5.40645	6.326595145220481	4.773235705558048e-7	3.04282262013552e-5	6.164453736541748
WIF1	-1.35351	0.6985203347300254	-6.19482	5.022009120044368e-7	3.133696899632081e-5	6.1492058128006635
LUZP2	2.672029283836518	2.5854963357127456	6.211597137693885	4.778529264956288e-7	3.04282262013552e-5	6.149092180864049
ID4	1.265173965456178	6.7149406591808685	6.188590786268106	5.115555648198143e-7	3.168854198802014e-5	6.128671857695672
GAK	0.878101	6.464748283225795	6.2109945925158305	4.787064644533721e-7	3.04282262013552e-5	6.124566722941811
MYH10	0.9978594758490189	8.96736	6.2252323666120795	4.5894198425760967e-7	2.961392690086508e-5	6.111115867147996
MMP16	2.217823103549332	5.410570767840643	6.301520243238159	5.632486730360217e-7	3.414569802551114e-5	6.089287853856664
SDK2	0.9255655399750609	7.27688	6.2034831741327645	4.89476437111393e-7	3.076838046565527e-5	6.087125412934904
GPR65	3.0869558679630753	-0.0808078	6.207404022456856	5.931269599505215e-7	3.570288962104994e-5	6.068951472663164
LRRC17	2.067601184569319	2.471343528381181	6.12613	6.156167100502244e-7	3.639268583666489e-5	6.057399791801572
C1orf198	0.9647144250823745	6.763724613622384	6.18924	5.105729423988954e-7	3.168854198802014e-5	6.050152646730904
TRIM2	1.4328516210477948	7.6343850902549155	6.230366711257811	5.304881490746773e-7	3.250671086146449e-5	6.0369210500456205
HEXB	1.2019133710903667	5.858342451423174	6.183352453839657	5.223838004004178e-7	3.212566079357805e-5	6.029502734150522
SH3BP5	0.9849451701466778	6.346202501101954	6.173496216738906	5.349572719352827e-7	3.266307214128151e-5	6.0222879662516995
HPS5	1.7930035287179988	4.1969575648297495	6.1872034734784735	6.092462550474533e-7	3.639268583666489e-5	6.018054160099889
ATP10D	0.9875978701394397	4.648135104864912	6.165029550397322	5.485518437179721e-7	3.337350234905591e-5	6.009081052418901
LOXL4	0.9754354575151956	3.131780371207109	6.184534718400696	5.177407568919142e-7	3.1955484759615067e-5	5.997219867521035
PTGR1	1.1149491258911466	4.898171046701734	6.1389268291014405	5.92690353782756e-7	3.570288962104994e-5	5.981474997950986
TRIM67	1.9397840419306873	4.881809150739342	6.088045063265063	6.98306236077535e-7	4.018799571480003e-5	5.943261476725394
TRAF1	2.8367880123749565	2.4871331841414372	6.200916120679476	7.380063345309648e-7	4.204661507938122e-5	5.91846
MCC	1.1957379367871237	5.165962283730305	6.111155451210363	6.435800101530948e-7	3.754584066081497e-5	5.898757253781179
ADAMTS15	1.920135051777061	4.40616	6.282929247196105	6.162954967957523e-7	3.639268583666489e-5	5.887042008986909
ITGA4	1.966585755367845	3.1511019176472734	6.179755084473877	7.045732555578259e-7	4.0412139422315034e-5	5.876355196058468
GOLIM4	0.9123175931924514	6.447997064280153	6.128241963091513	6.117726203863655e-7	3.639268583666489e-5	5.873390707386764
PDPN	1.7743543853495858	6.494640358701439	6.2495828236305355	6.343020241454686e-7	3.713173533098989e-5	5.870408946401386
RPL14	0.7859262970000458	8.449556219302139	6.135006119971078	5.996218877579702e-7	3.596675654210219e-5	5.860991279241876
NDUFA4L2	-1.05396	3.347908979998307	-6.09907	6.670759642941006e-7	3.8783751029863494e-5	5.814208396902435
PPFIBP2	1.7256292241707585	2.2115047487423096	6.041863261103387	7.905539014154964e-7	4.391134415925464e-5	5.808941547690402
RHCE	2.763675329715558	0.24422302030101134	6.208356739707976	4.824612195419928e-7	3.055288801077267e-5	5.8078603407938925
COPA	0.6135170733478432	8.571198466466464	6.119761890256904	6.273561137458692e-7	3.685176344020994e-5	5.7998265324424185
GAPDH	0.8438253280890002	11.091605254178441	6.125152438219654	6.174045322451514e-7	3.639268583666489e-5	5.770171432058627
ADGRG6	1.3655470641063738	4.801569439492668	6.155379089607632	6.749712218010969e-7	3.9109301916264234e-5	5.7631373275652145
CYP27A1	2.636026322617034	1.9400465822076371	6.210055824755665	8.076500081249301e-7	4.4669863274052546e-5	5.756222266131836
S100B	2.5374634093333714	3.0202354308460264	6.2182730548359855	7.9135794874618e-7	4.391134415925464e-5	5.754143665686719
ENPP2	1.1487757966450562	7.100979448399103	6.09501	6.837608326230441e-7	3.948429079231714e-5	5.737675286673012
LSAMP	2.575081784253391	7.243460467497173	6.265364407560369	7.679420260289812e-7	4.3032540833564786e-5	5.714926744383122
KCNS3	2.015168478771516	2.144040581366115	6.06597	7.35947215857986e-7	4.204661507938122e-5	5.708651787179029
CPQ	1.3273904475838112	2.448944746167738	6.0862509364904005	7.509603535504617e-7	4.25003641951233e-5	5.695817362538903
PMP22	2.3453547610659733	4.867374675000299	6.264528217361603	7.539580911702638e-7	4.252872875193856e-5	5.69564
FYN	0.8741132872685471	7.334204094848228	6.055601996007623	7.589490599598257e-7	4.2668967776949276e-5	5.655951479594121
TCAF2	2.2827940599273133	1.9627538373379598	6.0698915946753775	9.478670740594016e-7	5.158758979745018e-5	5.65587
ANGPTL1	3.2203199589516593	0.321263	6.061814459217291	7.751969068775975e-7	4.3296653471015974e-5	5.648213276271822
GALNT1	0.8161739358560531	7.381873370593558	6.060764477119823	7.474041274818619e-7	4.2440097705511725e-5	5.644771721477301
MTURN	1.0223342863654965	6.662867226919393	6.016769912015076	8.517328400479187e-7	4.680409332327837e-5	5.603994810046717
THBS2	1.2894722970471504	4.780240965600822	6.032472233671817	8.459832861528074e-7	4.663859313790639e-5	5.591078397274175
HABP4	1.1846690810532303	5.383139502253627	5.973828395294305	9.67667783336819e-7	5.2299700262792856e-5	5.547179816990406
RBP4	-1.25052	2.6735443405777195	-5.95059	1.0369009071086328e-6	5.502681293643476e-5	5.542046141846443
OSBPL10	1.4227619491498205	4.119144734770287	5.979686543958185	9.66012353311799e-7	5.2299700262792856e-5	5.533428737221927
CTSV	1.4389790005199337	3.976305500157537	5.9257790169590105	1.1162918534387e-6	5.779948852075457e-5	5.500432248472424
AR	0.8893228965841704	4.070356274468632	5.955583629752972	1.0216060249551062e-6	5.4726599481478724e-5	5.485394343337585
BPIFB1	3.7297580751082062	-0.724412	6.205121188740802	4.871072331067743e-7	3.073285820731074e-5	5.485163002569436
KLF3	0.8021194648733125	5.820087968907275	5.9729625278042064	9.701617424738797e-7	5.2299700262792856e-5	5.471443129486775
AIFM2	1.2085664369718896	2.2371061776037573	5.9136060236338555	1.157454033590786e-6	5.938924536812963e-5	5.46527
KIF1A	-2.49576	8.28013	-6.1153	1.0601133216602285e-6	5.573774825457405e-5	5.459466354186716
DTX3L	1.6066625120388798	3.1634824275200777	5.961476220486517	1.0831163029108957e-6	5.6545144894369806e-5	5.45341
NREP	0.8652259710360557	8.53062	5.988841995951279	9.254335488076111e-7	5.052807853826171e-5	5.440694712992418
GALNT18	0.9636467819905592	3.9548271226592657	5.935205891632227	1.0854277886973248e-6	5.6545144894369806e-5	5.431658254937485
PGK1	1.0155681805652712	8.804034494185215	5.998071634598906	9.003940237611108e-7	4.931901027257403e-5	5.427878329728667
IL31RA	3.114882642125419	0.37132236837130267	5.97267	9.773533124967903e-7	5.2521178796160326e-5	5.420785430233916
GUCD1	0.7512809358333703	5.663593361488512	5.950940180585877	1.0358092932032172e-6	5.502681293643476e-5	5.410498949906301
COL5A3	2.203654957669566	1.406650904546408	5.905014651860609	1.1874191673328367e-6	6.038115079258171e-5	5.4055188034692065
FRMD4A	0.9231450215117798	6.135404470436375	5.947073775350445	1.0477869366864152e-6	5.54318337467487e-5	5.40437
PTPN13	0.8840579108034685	6.2309756331948565	5.939388341186441	1.072010024587269e-6	5.618981775028962e-5	5.403133528952883
SPIN4	1.4133845627384933	4.254952216712294	5.88607	1.2562764247460564e-6	6.275855981099434e-5	5.381818178759282
PLEKHO2	1.0259150373084482	3.946935901968762	5.9059457674146785	1.1841343370004938e-6	6.038115079258171e-5	5.379333663397677
GNPTAB	0.9446382484097233	6.947044634420865	5.952464888485698	1.0311238227296547e-6	5.502681293643476e-5	5.354513770012227
RCN3	1.4726269937196133	2.4886023983541974	5.957045786762635	1.1347394934460032e-6	5.857662809349293e-5	5.348242813526009
GAREM1	1.5361944052990788	3.999704515382092	5.876871329386283	1.2911402141353707e-6	6.431161856080714e-5	5.347422781389593
PLD5	-1.4264	4.040139830240935	-5.89377	1.2278094726707268e-6	6.15168657851348e-5	5.320590742250203
ACSS3	1.560078233329139	3.98898	5.983789372272596	1.1664637238078172e-6	5.9671800405604105e-5	5.298970868180863
STAT3	0.7799861579286791	8.161307523657824	5.945691758408999	1.0521019109705265e-6	5.548778963895641e-5	5.296205046978303
EXT2	0.6758397078688834	7.288828866493708	5.932751411746329	1.0933804133642186e-6	5.67857784806691e-5	5.269984106303692
KANK1	1.4518692799533293	5.329315842076212	5.998393798191541	1.1514081551011613e-6	5.925751638111263e-5	5.250475389900275
CAVIN3	1.9776606865013742	0.4602571723599431	5.98114	1.328996036614246e-6	6.600422006916524e-5	5.242306772941957
CEMIP	1.5829664267726553	3.531096644937803	5.998254832097863	1.2130005774822827e-6	6.113451135328605e-5	5.226539768976745
ANP32B	0.9750130268051986	7.099138357048823	5.898233568634492	1.2116192528892515e-6	6.113451135328605e-5	5.211595292301908
CP	3.2059462236317966	1.7024493593649204	5.960397690898097	1.5828311398452346e-6	7.485095646552473e-5	5.197002400851689
CAPN3	2.499947775161441	1.579234509245553	5.93397	1.574788400585413e-6	7.485095646552473e-5	5.164647647611237
CADPS2	2.3079839545856484	2.6732339251825223	5.837942551785804	1.4497671519541392e-6	7.03612063633583e-5	5.157316781229308
RFTN2	2.447547212584884	2.763235142785495	5.821384407935671	1.5230333812509224e-6	7.329060352997023e-5	5.156274483305996
ABHD12	0.9271658048687792	5.958761731443513	5.864362608524966	1.3401141739454526e-6	6.63629213754674e-5	5.147946664025878
WDR1	1.0199702308211158	8.166059952149867	5.896006350146934	1.2196751843680067e-6	6.128957747996753e-5	5.147572591474201
IFNAR2	0.9357458259370661	5.078250504678131	5.853300995467124	1.3849733716550656e-6	6.818792308134117e-5	5.135532468553629
CACNA2D1	1.2597903938683492	6.524536064821802	5.864028255446797	1.3667262729744248e-6	6.74845856815053e-5	5.135260912240108
NLGN1	2.2645842596208627	3.6862221913650686	5.7930922325601895	1.6580782782359864e-6	7.696284324182569e-5	5.114153619508812
AOPEP	1.1028810177727921	3.748072319777891	5.809515844939436	1.5778239155354216e-6	7.485095646552473e-5	5.085272776481965
NGLY1	0.7856852114431989	4.819331142397162	5.810889123607904	1.571384438453493e-6	7.485095646552473e-5	5.08501
ADD3	1.3652712139360244	6.6441	5.888287900532829	1.4174062542484005e-6	6.918485828401577e-5	5.0806292229879695
KCNJ10	2.785962182214372	0.0471378	5.900469612092201	1.20358512347668e-6	6.1021049340551316e-5	5.0739318447736785
PLEKHA6	-2.84784	5.574056445296968	-5.8589	1.8266454521494187e-6	8.320028149028168e-5	5.059178002595722
MAP7D3	1.0230056974638186	4.484556692576459	5.807262141128237	1.5884492265654794e-6	7.485095646552473e-5	5.058010728843456
TMEM164	1.1546409761185403	5.724345823487118	5.806805615548981	1.5906102870865837e-6	7.485095646552473e-5	5.027289244699485
TRIM9	1.6103184186449293	4.639786812750308	5.757359362479409	1.8430137849827143e-6	8.358543375271359e-5	5.021579165638346
PRKAR1A	0.6172118117007308	8.44514	5.849156553811813	1.4021660656858095e-6	6.863764060045334e-5	5.013616373104982
PNRC1	0.6787640883890802	5.76508	5.823703339991904	1.5125531243311098e-6	7.299247159484549e-5	5.00688
NME2	0.9460201012244287	7.035989310084195	5.832575762236644	1.4731183304436408e-6	7.129139420200973e-5	5.00184
LRP6	0.9066014402967584	5.895085904638199	5.80988	1.576091191688874e-6	7.485095646552473e-5	4.98715
NCK2	0.8213865994590384	5.755103442083966	5.797722559963419	1.6342251193541035e-6	7.637947467907703e-5	4.9769206611662895
DUSP14	3.0652388754113775	0.5094884558307259	5.811985965672359	1.9478934592636095e-6	8.750880923379577e-5	4.9678005997676244
ACAN	2.2078202692340074	3.9899673966554707	6.062908998676378	1.3900403897199516e-6	6.824016725901837e-5	4.95657
ENO1	0.915041	9.930047942227432	5.839437097507098	1.443330661284342e-6	7.024896518565362e-5	4.945781015959142
LIFR	1.815097123980796	6.941762923820296	5.907531524191577	1.695759868892792e-6	7.828528283628377e-5	4.936869632586827
MCOLN2	2.971260795604027	0.11242533164096133	5.7809631313155085	1.9890817469437076e-6	8.870159046907345e-5	4.925409072549474
IL15	-1.65446	1.605635638093804	-5.73048	1.996670341159656e-6	8.880751765445102e-5	4.925334333074195
MAP4K4	0.8219608579194801	8.82503	5.816341096112144	1.546078444693965e-6	7.418998959256815e-5	4.9144253692296775
SATB1	0.7880995600972565	5.60435	5.761875636997869	1.8183822695921465e-6	8.320028149028168e-5	4.908441279392434
C3	-1.27335	3.4510646027244047	-5.82821	1.6478815690534216e-6	7.669853149952197e-5	4.906594470654575
ITGA1	1.5536337398795244	3.1469161863070276	5.928850336289253	1.5977173985986812e-6	7.497828067528522e-5	4.881757629062928
TMEM108	1.4680346242623608	3.1333946990178285	5.703888032749002	2.161358079091098e-6	9.46497040547991e-5	4.875871322459864
A2M	4.240163472709257	5.524177942743561	5.923648837206538	2.1349459772399165e-6	9.373403278938654e-5	4.857583892670124
SLC5A3	1.790172440148475	6.123520854602317	5.881812468441789	1.824868570075595e-6	8.320028149028168e-5	4.8554575268992695
TENT5A	1.174863328006798	4.770703337109381	5.757013329520483	1.8449147690648849e-6	8.358543375271359e-5	4.850897475475985
SEMA5A	1.5549800903351665	5.19922	5.759067076239484	2.004235817210972e-6	8.891186756820027e-5	4.846166192625093
RBPMS	1.3082532867534251	4.702583003066297	5.7485069165890765	1.913735519939427e-6	8.624466820679401e-5	4.843495318263346
SND1	0.7353494454710567	8.255269782661504	5.786420261112913	1.690174818670719e-6	7.823947835884701e-5	4.82806
PRCP	0.8883352287488897	6.5192622148225245	5.773079625077237	1.7586918208211306e-6	8.097112207483232e-5	4.827551573088061
IDH1	0.9083469521153171	7.592924384120921	5.767718601331544	1.7870040962386816e-6	8.205287002540684e-5	4.824914111125091
ACOT1	2.3749416237547605	1.208156357438708	5.6905	2.2493753019430637e-6	9.70078690344306e-5	4.789553841438367
SIX3	3.293936075203349	1.9267491051815298	5.797246695559937	1.6365428974383982e-6	7.637947467907703e-5	4.789029049587461
F8A1	1.9763430835690197	1.870006580778289	5.681464681346329	2.3107454791814917e-6	9.86555118743276e-5	4.775241876533238
EML2	0.8825695422115487	4.909486189824186	5.693403619951087	2.229962521062304e-6	9.641475011750343e-5	4.760205566506815
PLAT	2.697155118053602	4.73972	5.916038095745985	2.0429261783676405e-6	9.01586721463543e-5	4.759560112367183
RNF2	1.170120811206905	5.382958619321452	5.695076028301317	2.218874667490155e-6	9.61794655488417e-5	4.744608015066831
SORBS2	0.896053	6.614865270018703	5.737184220016984	1.957197318349057e-6	8.750880923379577e-5	4.733224331316917
SEPTIN8	0.5825746246337733	6.807522570006086	5.737800738061117	1.9536051917125314e-6	8.750880923379577e-5	4.732054567112093
TNFAIP8	1.12461	3.3064757510922704	5.660355058194369	2.4608220756737795e-6	1.0299779867101434e-4	4.721746782024869
GAS6	-1.3968	6.318983136427702	-5.77995	2.039948286055385e-6	9.01586721463543e-5	4.7202
FAM200B	1.0567701707523245	5.086110566288073	5.684847026275845	2.287566235377792e-6	9.815791138453573e-5	4.707953924639066
ELF1	1.3426211772631023	4.819327954872636	5.752274345825043	2.0985551478798383e-6	9.237438486856084e-5	4.702505361779439
ZNF469	1.8627796382886421	2.113114977560262	5.710546468137494	2.525691428026388e-6	1.0493939872299882e-4	4.672912340403812
SOX10	3.467332593518062	0.9485771256617787	5.730512823511076	2.83542205420454e-6	1.1610916993599602e-4	4.6452229275776915
HSPB6	-1.41324	2.0583232980928714	-5.75409	2.218764436771115e-6	9.61794655488417e-5	4.6423341260167454
GYS1	0.7565396779917473	6.17267	5.702231163296403	2.172057362259885e-6	9.487435170794139e-5	4.623750930371378
TALDO1	1.3947058857454584	6.218597267233668	5.716765545520126	2.361887470490035e-6	1.0008645039750684e-4	4.605917294113649
PTER	1.2060031523003811	2.8105209880234785	5.598826125113564	2.95630419644638e-6	1.2004566237661191e-4	4.574742792146356
AP1S3	0.7432417415631605	3.684658147286747	5.643147580451842	2.5903518817281663e-6	1.0710350559524106e-4	4.573743200679546
LRCH3	1.1578523825202245	6.044860186467142	5.664108354678692	2.4334423170418302e-6	1.022947612936298e-4	4.559949557499497
UGP2	1.0953982977748318	7.156204649607688	5.689493655524995	2.3005730153948394e-6	9.846799325942485e-5	4.549064941404174
PYGB	1.504687498871581	8.183401305559036	5.776325207992577	2.3403355187521053e-6	9.942048768564119e-5	4.547101780370209
AGTR2	-1.56721	-0.037431	-5.59844	2.9597404284224834e-6	1.2004566237661191e-4	4.544461355497594
NAV2	1.0359339477639544	6.559829338412747	5.658442531593673	2.4748921424358636e-6	1.0333281285881111e-4	4.529928955657034
OLFML2A	1.2128232795182718	4.619706030536069	5.7656284686091785	2.2002925006332755e-6	9.586184846109425e-5	4.520034010725221
GLCE	1.08792	4.966281717367356	5.630988418417869	2.6859769119067585e-6	1.1052081327133245e-4	4.492943735888206
NOMO2	0.8576365797325494	7.712209414482312	5.670804232698596	2.385352395254277e-6	1.0082997035522732e-4	4.487680240420801
ITM2A	1.1579481502841116	3.4406252078754904	5.747366104857692	2.272262035841954e-6	9.774743378931234e-5	4.473623886601775
PJA2	0.7157622954121319	8.780337751739811	5.663477877672775	2.438020140018415e-6	1.022947612936298e-4	4.471290214480883
TNFSF10	2.416100190402666	-0.271425	5.595801487983983	2.9830871935320624e-6	1.2070520271215838e-4	4.467061329999295
CTNND2	1.2112020222089153	6.07722	5.583464684802363	3.094868188236752e-6	1.243421688363516e-4	4.463559156125246
FAM222B	0.7851324871939589	5.777873874636407	5.615284746754688	2.814727162457342e-6	1.1553946316255619e-4	4.446829554387456
S100A10	1.473710615771033	6.318846928608984	5.749933274158733	2.541308354492321e-6	1.0533135722330095e-4	4.4466971690577015
UBD	7.136034834939545	-3.36537	7.207497821092412	1.2783096016537174e-7	1.1521695272048187e-5	4.443615029875779
CD38	2.8658495683695815	-0.241234	5.653218766210533	2.5137342791949774e-6	1.0469795463590816e-4	4.428397381802096
SV2C	2.1104036137320836	4.392682386361393	5.6567853772670835	3.3723368133036464e-6	1.3422373274445706e-4	4.389347090728035
L3MBTL4	2.5427346035588587	0.0677797	5.665361506683205	2.4243688689766745e-6	1.0222555367083576e-4	4.35242
PSD3	1.1422865317617577	7.373079680818392	5.623350146325395	2.8755237184565627e-6	1.174689365561332e-4	4.344193378805482
SYNJ2	1.496415452186481	3.183774246214575	5.566763932830174	3.4458138422375353e-6	1.3619359350931881e-4	4.329997782434166
AMMECR1	1.3046298620381371	3.987129133243107	5.529558884622938	3.634592461698578e-6	1.413590926598979e-4	4.320114541693573
SMIM5	2.7680950295935194	-0.442049	5.638821040229239	2.6239805670348615e-6	1.0823125656038466e-4	4.3198993740935885
CREM	1.391675938471443	4.2174	5.538328557657617	3.5407693826695996e-6	1.3865978490523362e-4	4.3145812958901235
RNF144A	1.0497108832858721	5.591623751617328	5.537238230511181	3.5523011471262057e-6	1.387923166084746e-4	4.297727064062682
SPATA13	2.176429389216354	5.153924741553636	5.637700629552041	3.6769952306788753e-6	1.4235821307866965e-4	4.2932696664532175
B3GNT7	1.7953130115851978	2.764690510677111	5.539990900826381	3.851195673936825e-6	1.470966778150534e-4	4.290081089589311
DNAJC3	0.8457836260455753	6.220298100579438	5.5892302001638585	3.042115654707418e-6	1.2251167890766162e-4	4.2826159462655475
ATP6V0A4	3.2992946550063484	-0.203046	5.593535323633051	4.18790499366597e-6	1.5679332212549407e-4	4.282463808269703
MGLL	1.6240050731374769	3.268010556355727	5.583227424784074	3.5979563373214753e-6	1.4025443067796644e-4	4.279910418633837
ITM2B	0.7332904856170366	8.534087326144103	5.60484	2.9037360244621235e-6	1.1833766310218247e-4	4.279362582405039
NCOA1	0.9030125312547739	5.8653111117677845	5.548084704633653	3.43923689013555e-6	1.3619359350931881e-4	4.270894785963258
COPB2	0.5805251156110067	8.066921829902247	5.5924497651566085	3.013050324283968e-6	1.2162870207151042e-4	4.260579264016121
AVPI1	0.896135	3.4928592571282517	5.544152957902996	3.4797994858263677e-6	1.3690158023337684e-4	4.2423874227242475
EVI5	0.9142284801602916	4.66364	5.516128086964315	3.783126737607336e-6	1.4514766661067786e-4	4.217292228712372
SNX7	1.080740622599346	4.083938362281809	5.4987844311950544	3.9839522511814616e-6	1.5048032505294057e-4	4.216199577024613
PLEKHS1	2.4512348282709024	-0.494194	5.677654561675254	2.337138209503801e-6	9.942048768564119e-5	4.215473997418333
ARHGEF40	0.9098075765369522	6.697910283094473	5.5648130738043315	3.2718776714378084e-6	1.3083670453742504e-4	4.214590051947034
LIMCH1	0.6371726274845146	6.967832461018629	5.556213198335867	3.3568716157525105e-6	1.3392109595865108e-4	4.187042379629098
KDR	2.012437941788156	3.838041052521548	5.711196434611869	3.3871096192956018e-6	1.3449746471958177e-4	4.185380079378623
TAB2	0.6402534545978673	6.541511020365848	5.545277208142194	3.4681523286685406e-6	1.367592012010847e-4	4.180265019853955
SPTBN1	0.6567631306290647	9.505022893748386	5.571093033918412	3.2111754124028065e-6	1.287114662359572e-4	4.177120916331436
SPR	1.1201065234109833	2.1404115006636535	5.462244645745017	4.442628016043901e-6	1.6351491593969198e-4	4.170516704566329
CTSH	-0.99546	3.591105254903185	-5.48002	4.213226977087548e-6	1.5705103184832908e-4	4.15601
TRIM58	1.126900451935568	4.158221807119555	5.523059054014353	3.7057326226564775e-6	1.4282161816052738e-4	4.148074794036857
MEF2C	1.4125794169316048	3.7514491915344923	5.455196988103119	4.5369904887426126e-6	1.6514451490540685e-4	4.145975857147005
NAA10	0.8422844244860244	5.497504652506116	5.508812987646393	3.8665645920781446e-6	1.4735330609854855e-4	4.141226526826017
AADAT	1.1737557638038685	4.292743848273917	5.452179212947833	4.578006255281413e-6	1.6557608611192967e-4	4.141013629688347
SLC35F2	1.7278840882462845	3.4424649137378287	5.621475052360001	3.815945764226935e-6	1.4607783391821537e-4	4.133789023650984
ARPC1B	1.2645336864959784	4.716826449464158	5.5541073541290915	3.7308424574917967e-6	1.4346478840490464e-4	4.125609140165559
GLI3	0.8004581877295882	5.91303	5.4971159162259715	4.003825742023834e-6	1.5089639715791154e-4	4.116113077376203
COL9A1	3.173409194870298	3.2603146200475064	5.609158808071891	4.688157581400864e-6	1.684868447239741e-4	4.099915161262402
SEC14L2	0.6913726145592554	3.8801340467310954	5.507296867724443	3.884086781563851e-6	1.4766307196477493e-4	4.088385827978961
FNDC3B	0.8457652735304038	6.811774705188988	5.5264294121920345	3.668672129243147e-6	1.4235821307866965e-4	4.07511
WWP1	0.7494372752347251	5.450521953859478	5.477790618083873	4.241359569772408e-6	1.5775449840845627e-4	4.0749032727299195
COL9A2	2.340115182491548	4.343940709017911	5.705618467862618	3.6966254521294486e-6	1.427936838481296e-4	4.074464412804408
TARS3	1.13992	4.7340421129034125	5.45855	4.49185973531065e-6	1.642034991223539e-4	4.07269
SELENOP	1.4297992365450352	4.19556	5.535882367472287	4.143472419243594e-6	1.5581468578767027e-4	4.0694114862111785
TBL1X	0.7582865913533539	5.28238	5.45249	4.573735204426547e-6	1.6557608611192967e-4	4.042606182709694
COL9A3	1.984232011984293	5.3642495536407315	5.721369943746553	3.488096833833125e-6	1.369118192726896e-4	4.02807
JAKMIP2	1.4933212841326355	4.878771814975296	5.399274747649733	5.360349745955058e-6	1.8750217232514253e-4	4.014381486115384
ZCCHC17	1.0436442269019546	5.740000865862426	5.463192685707684	4.430085143665754e-6	1.6351491593969198e-4	4.010860526640779
AP5B1	0.6874859568269871	4.484771763549194	5.4488485787018455	4.623704626246359e-6	1.6652179346322773e-4	4.009400528583694
RNF144B	1.346587450756933	2.129964459856034	5.395635412221829	5.418837630426719e-6	1.881203154269777e-4	4.008476172087357
RAB7A	0.8423202956464362	8.085438117664689	5.501195092211422	3.9554132472061955e-6	1.4973436592479453e-4	3.99707
RNF130	0.9267657212966736	6.7955	5.476360147485719	4.259492116863293e-6	1.5808376516506797e-4	3.9930700988511267
SQOR	1.1738481603399342	1.1697012540037663	5.409331413193131	5.2019874959192116e-6	1.8368676122197498e-4	3.987102793065037
TEAD4	1.446595613141067	3.2140109164057615	5.390039171316103	5.510021359174162e-6	1.9000650577638025e-4	3.984595569157796
CTNNB1	0.7924011071453858	9.304752789388425	5.5066118865259766	3.892029310958846e-6	1.4766307196477493e-4	3.9844333821263724
ARHGAP10	1.3064432098411798	3.7004347915312654	5.426934793172249	4.935957343573507e-6	1.762767994712258e-4	3.970303327252256
SGMS1	0.6435517176625396	4.306158668181223	5.428084302159434	4.919066055909698e-6	1.7604262660172627e-4	3.965881448955928
PARP4	0.924935	6.037455173657598	5.4621239843845135	4.444226949226732e-6	1.6351491593969198e-4	3.9537914536721885
DPP4	0.8325134238991945	2.714589600601737	5.4322226270739185	4.858732978548313e-6	1.742495079780432e-4	3.950218311077334
TNFRSF19	1.7286027139074482	5.6745886515678405	5.562489189152875	4.553177729269006e-6	1.653803467336834e-4	3.9498418942807714
RPSA	0.9732016884100663	8.862223937987245	5.484729604415324	4.154490749980752e-6	1.55884911731106e-4	3.9483813977056013
RAPGEF1	1.0816854129212148	6.735608377303426	5.460325157222098	4.468132278127234e-6	1.636873835653708e-4	3.942318054189526
HEATR5A	0.7616297206115874	5.534114898909456	5.456000163604436	4.526136244970552e-6	1.6510220756546756e-4	3.9409630590793387
DAG1	0.7832373747772081	7.7248374462218035	5.480080120143224	4.212498481338945e-6	1.5705103184832908e-4	3.936946953194611
C1QTNF3	1.522821067743207	3.147858650089962	5.4018989504126145	5.43323716994852e-6	1.881203154269777e-4	3.9314245008652673
CEBPD	1.7195344674465103	2.606429687473953	5.579868306797206	4.4596141064269535e-6	1.636873835653708e-4	3.930052480392856
MPZL3	-1.04267	3.099900858022275	-5.39512	5.427241061975685e-6	1.881203154269777e-4	3.9282398527244275
PCDHGA11	1.6894165590868546	2.7958413499853685	5.414645698725186	5.554013525388697e-6	1.911366068787807e-4	3.9226971911917774
LRP2	3.2381305420679487	5.890090886623198	5.561264385478914	5.4998765682692914e-6	1.9000650577638025e-4	3.9136875002284093
MPZL1	0.7302589693810919	7.970340144188061	5.464291281950652	4.415594639107583e-6	1.6351491593969198e-4	3.882510842353634
SGCE	0.7122035438664849	5.368671883774216	5.41682	5.087101050644565e-6	1.8099350609134305e-4	3.86956
RAP1GDS1	1.141559746601983	6.128900519690802	5.408241287885205	5.218925296826293e-6	1.8368676122197498e-4	3.8430346568867897
CNN3	0.663755	8.550468350131188	5.4513331778168395	4.5895714294429e-6	1.6564268919610126e-4	3.834843004012253
ZNF516	0.5948022250359113	6.35552	5.4152830769441165	5.110477526352397e-6	1.8099350609134305e-4	3.8108616028803697
FAM98A	0.6828778248988288	5.809488470814494	5.408265695239504	5.218545465639037e-6	1.8368676122197498e-4	3.795081193456147
GPRC5B	1.0632964601053159	6.332550964303091	5.399312894617071	5.359740036728163e-6	1.8750217232514253e-4	3.7909933683252444
EHD3	1.5338053468655373	5.092699345967226	5.441114422816029	5.719500996496921e-6	1.9603963677127778e-4	3.776902482798393
FMNL2	1.0481920809058343	7.228371334745088	5.4184484276702305	5.110529875546581e-6	1.8099350609134305e-4	3.77444
IL6	-1.68626	0.22453116834722406	-5.31999	6.793631888923079e-6	2.2629510002807946e-4	3.771840384416074
SEPTIN6	0.7896734924564752	6.6996371886654575	5.396072840997188	5.41177412385817e-6	1.881203154269777e-4	3.7622728557143317
GFPT2	1.1991601552364601	4.894535850529971	5.438470938241648	5.326402644845402e-6	1.8708302897926067e-4	3.738400671461389
GPR37	1.2216305078809775	3.660886720334974	5.3217079860145065	6.755073507066029e-6	2.2607598662646326e-4	3.733823949149375
CA10	-2.95532	3.833249876690376	-5.33684	6.895736513365719e-6	2.2898415498086747e-4	3.7170310578139834
PBX3	1.4560381003728171	6.522678926330503	5.419176721913537	5.96888857088134e-6	2.0295412535920883e-4	3.71693
TMSB10	0.8973193265133368	9.614048822870545	5.415280381675677	5.110518601319749e-6	1.8099350609134305e-4	3.716303895532141
KLHL21	1.26469	5.484484322676252	5.407473395716355	5.797511074256099e-6	1.9831446014046718e-4	3.702323616920154
CPXM2	2.696103337632228	1.3433553983760569	5.323595130270911	7.609441412450501e-6	2.436594632727336e-4	3.6972082673135036
RSPO3	2.9908731690183474	2.3227902317342433	5.326075641577894	6.80147292130183e-6	2.2629510002807946e-4	3.6635219323910526
LIMA1	0.9053491991626768	6.889613794147531	5.385229080746107	5.589619697620603e-6	1.919741361874334e-4	3.650590322529701
ICAM1	0.8418301814558893	3.324137722136978	5.370554726847418	5.839620979333794e-6	1.9935459595781796e-4	3.6461256319548383
PTGES	1.2745179414568986	2.6244588834905875	5.267529921886926	7.938877898358968e-6	2.515368975674658e-4	3.6372091284748995
ITPRID2	0.892404	6.633468524967564	5.365296402427216	5.931897359542777e-6	2.0209974303962242e-4	3.6364825941085357
TUSC1	1.7148745591194225	2.034305387671551	5.299029681256603	7.22749994114581e-6	2.3496271278133376e-4	3.635741228213252
MCHR1	2.9326690488358755	2.1176394586132234	5.313024638805854	8.123969671580114e-6	2.5628115436179117e-4	3.632082141545583
KCNA2	-1.76809	4.303549737328138	-5.26731	7.944047601484978e-6	2.515368975674658e-4	3.6284777824030447
TSPAN4	0.9158958464413551	5.407569703819445	5.34707	6.2631325189558875e-6	2.125347857777162e-4	3.6233324091675954
NRBF2	0.6660956817013002	4.949342968280725	5.320611661329931	6.777185954552947e-6	2.2629510002807946e-4	3.6195
IPO5P1	2.584349040855815	3.8863949860949667	5.3349040248138255	8.383680688357507e-6	2.6301289231338884e-4	3.610540416952402
SHISA2	1.4706396525514709	2.9296926627566324	5.251	8.339614973333843e-6	2.625976729588577e-4	3.6009009136870844
EXTL1	1.6391246682290648	2.8005635224997647	5.384291060975135	7.0443629550795095e-6	2.3210971555083067e-4	3.5903170018943413
PLA2G4A	2.144634713270741	1.746308908771982	5.245267811804604	8.483366374029632e-6	2.648427788320506e-4	3.5854095363609675
	2.7302578722806703	-2.32661	5.651191978010795	6.37608479393666e-6	2.155091358426806e-4	3.571673284100247
ZNF282	0.8249489480806673	5.508479987182653	5.312348685625256	6.946188089746124e-6	2.302107278381814e-4	3.5661884393418193
FOXC1	1.3423187594277621	3.1055352815769597	5.414659344968285	6.332273674548159e-6	2.1445384104558233e-4	3.5650108726545895
JAM3	0.7130640226291751	6.930550765266628	5.338837963320919	6.418776527832972e-6	2.1609458132734128e-4	3.561313374783567
CBX5	0.6421196589190261	8.071451544603196	5.340048573254569	6.3956521389381096e-6	2.157424439342786e-4	3.560192043911556
PHF19	0.9549781210583852	4.017184575824743	5.243515802454188	8.527765898311757e-6	2.6557676796661934e-4	3.544219119718843
STOM	1.7032575056212513	4.403231426220493	5.3900668303050745	7.325740121925836e-6	2.372509182072369e-4	3.5224729856094914
LYPD6	1.3457014938291167	3.0544226950297775	5.210274248105028	9.4154839669794e-6	2.879088805656108e-4	3.490462572122034
FAM13A	1.191046335103529	4.523610333879791	5.245878445917457	8.467945892675738e-6	2.648427788320506e-4	3.4857700514587275
ARCN1	0.4979829398286473	8.048641998070442	5.326802057990295	6.65326911014485e-6	2.2310716395928645e-4	3.4843917933368544
SOD3	2.327094074053039	-0.14622	5.227846216240812	9.65502891468633e-6	0.000293179	3.479301574739332
EGLN1	0.8370955996184071	5.8503485316207735	5.299301789533748	7.221640481126362e-6	2.3496271278133376e-4	3.4778428161261186
ITPR2	1.4449973344495826	4.1327391652509995	5.429871553076255	6.605513026412206e-6	2.219426319623904e-4	3.4774371238101214
SMARCA2	1.0432712950474938	6.000855127400741	5.299318136514954	7.221288623415489e-6	2.3496271278133376e-4	3.475413702550197
SPTSSA	0.8069659882964189	6.055979110583328	5.303220410764287	7.137782460355635e-6	2.3458161264257923e-4	3.4665510994031212
P2RX7	2.448989838015862	-0.159365	5.232942632707673	8.80067446360862e-6	2.725808899774052e-4	3.4477442745365696
CHI3L1	1.7258759508703188	2.615696011196549	5.380922833739074	7.762800552128582e-6	2.47639152444776e-4	3.4275325394081957
PTGFR	-1.26339	2.6169290792753865	-5.19609	9.821909868954944e-6	2.961349285268097e-4	3.426700125099539
ATP6V0E1	0.786644	5.631907705598946	5.28914	7.443742176958533e-6	2.3970538371358906e-4	3.422175256767062
CD47	1.1802302275818386	7.276028993161053	5.322738595990828	7.433390556150572e-6	2.3970538371358906e-4	3.4193996178426875
DLGAP1	1.6731057158015927	3.905982689035749	5.195805962629065	1.0010117600203136e-5	3.0035784226993816e-4	3.3991050734171964
RECK	0.88344	4.896264545231814	5.278720037405666	7.67850032583627e-6	2.454094803951611e-4	3.3912591920653723
AHR	0.8386040219005055	5.102063868559127	5.299711905838151	7.212818172951843e-6	2.3496271278133376e-4	3.3866913073714535
ARHGEF12	0.6965769906081691	8.035171884023672	5.28963	7.432896536859886e-6	2.3970538371358906e-4	3.386616636797582
TRAM2	1.2051125762079709	6.211756513789652	5.3349	7.494295114584376e-6	2.40877957126311e-4	3.38636
	0.8922804958787651	9.982466579213966	5.302790990246596	7.146924388699655e-6	2.3458161264257923e-4	3.3846862017780364
NOTCH2	0.8788910907198151	8.097215974750085	5.300010136108113	7.206409481638099e-6	2.3496271278133376e-4	3.3826626159097133
TIPARP	0.5835955944182247	5.191201142363425	5.269219440689064	7.899007901027295e-6	2.515132702691588e-4	3.380979827396292
LANCL3	-3.90139	1.9283265247866768	-5.32632	7.004551113297033e-6	2.3124520971902121e-4	3.3789219962796846
SRP54	0.6226753579345399	6.3629635222828185	5.266125697525583	7.972168125671269e-6	2.5195896849871996e-4	3.3775656191703884
ACKR1	-2.24455	3.70676	-5.18852	1.0760441386904623e-5	3.1878977221899175e-4	3.3771250022547994
NOD1	0.9885404930153108	3.5486558013491227	5.212533162028558	9.352344380531682e-6	2.865417023783403e-4	3.3649
ALDOA	0.9186676385116801	9.097116314908451	5.295800851744141	7.2973913704827694e-6	2.367829752308076e-4	3.3595456317084977
STMN2	-5.96006	6.45122	-5.3262	1.0217565668183634e-5	3.0536180904826e-4	3.3556241964589626
SNX18	0.7144480887011433	5.542129422037439	5.250074924145077	8.362724881743439e-6	2.628395172702942e-4	3.353855478046002
CRISPLD2	1.8284070898979037	3.6864481064690415	5.3954348293801155	7.920733524732514e-6	2.515368975674658e-4	3.3480020719768575
PDIA6	0.8169621057459597	8.498604025473924	5.284889789122452	7.538601563472946e-6	2.418457205908882e-4	3.3444307252918986
SATB2	0.8340153542489332	3.592753094851442	5.193308133724418	9.903490403348526e-6	2.980670654082017e-4	3.3417950696499625
PRICKLE2	0.7374178829311955	6.2856837004337205	5.24257	8.551732662716903e-6	2.6583716406821615e-4	3.31503
PMP2	1.7546845326008444	2.563741126586655	5.3302680816750465	8.993281870748417e-6	2.780409376918317e-4	3.2923323437498517
PLEKHG4B	1.7329723128866101	3.8884987962879065	5.1384875922164746	1.1659316925363216e-5	3.395153227753203e-4	3.281436864579695
PLPP3	-1.02954	6.075615445862076	-5.22143	9.10770621878256e-6	2.8056017258039947e-4	3.278321108591671
NELL2	2.7345628153598027	5.604159602445024	5.2068986391283545	1.213221558501042e-5	3.502920211705975e-4	3.2754388778058647
INA	-2.15221	6.571606800729548	-5.16128	1.1981868577472037e-5	3.4771913324912465e-4	3.271438345755107
PDE3B	1.0308389466480938	4.301887587001871	5.143304508768764	1.149334250866027e-5	3.3525529047093784e-4	3.2702522320559515
GYG1	1.3343243532497189	5.4376163742701324	5.237451314647063	9.559437931828907e-6	2.907946878012597e-4	3.269019887057734
MERTK	1.1123470863418223	3.35197	5.149526360371349	1.1282437859560944e-5	3.3187839482815067e-4	3.253138084136361
USP32	0.6737327595588782	6.53345	5.215611226782986	9.266987453759875e-6	2.8443807436900805e-4	3.2440364899867298
TMEM176B	3.3521437662196067	0.3255248536950439	5.396250769094322	5.408903611295641e-6	1.881203154269777e-4	3.242942675119558
ADGRB3	1.342095933672058	4.349790970676366	5.1287261977456184	1.2003018067717033e-5	3.477404979312239e-4	3.236133753805767
DYNLT3	0.8370239966238149	4.65206	5.189552919944645	1.0014866710262686e-5	3.0035784226993816e-4	3.2353894334778612
ACTN4	0.9643231548617397	8.147311794408646	5.2486914191921406	8.488650263709987e-6	2.648427788320506e-4	3.2348190457020216
CSRNP1	1.4382710333057487	4.25988	5.314057481355352	9.015933434393437e-6	2.7823627908494966e-4	3.2165187309396543
TMEM176A	2.682289092592363	0.6203621978662851	5.310259881430808	6.989572271454834e-6	2.3119876435773417e-4	3.2022799554159267
OTX2	5.392631169544978	2.7412977423415787	5.244276495918397	1.2813416300361829e-5	3.625856257087438e-4	3.196415187136144
BCL2	2.6079949786724645	3.473660971920815	5.11401	1.2727929309458522e-5	3.607658498945523e-4	3.167351320961493
ACTB	0.5413302925335035	11.254699634764604	5.235483234725813	8.734313241400859e-6	2.7101826241760223e-4	3.162074414791304
COL27A1	1.1244358180902108	4.686114491295383	5.198855376016402	1.0103911720657542e-5	3.0249584562636424e-4	3.1556666907622812
MMP17	2.4782954945482167	3.0185383412165545	5.110465324293207	1.2673311140677313e-5	3.600137860397233e-4	3.1507793770882957
CDK16	0.8733892998331969	6.8881014389365065	5.175955390170834	1.042870403625305e-5	3.100400929451496e-4	3.1347495155511016
DENND2B	0.9282640038826804	5.802082472734739	5.178299845115029	1.0356154433718413e-5	3.084214873748132e-4	3.11928
SH3BGR	2.719324047040371	2.0364151937231463	5.132503454766308	1.4441577498717532e-5	3.967939882107309e-4	3.1158349544863686
USP9X	0.7014480274028347	8.272000428597556	5.197919672741432	9.768403964066544e-6	2.957625275128392e-4	3.115499037953345
PCDH15	2.334628788005198	2.207399983815181	5.146942481644551	1.4050750234477423e-5	3.8919435812085024e-4	3.1104836177176534
GPX3	0.9678212463081781	5.739572476422745	5.235716426776685	9.207423506700409e-6	2.831199628820243e-4	3.108285336882398
BAG3	0.9480737380617521	5.53646	5.178398848433456	1.0353101850922055e-5	3.084214873748132e-4	3.0863983710743934
MATN2	1.0582044322251933	4.7219196172390125	5.226807973528909	9.802801922180944e-6	2.9608285592970285e-4	3.0834618659021125
ITGB3	0.7751940531018304	3.7904767004766176	5.209729662304507	9.430769319378387e-6	2.879088805656108e-4	3.080862353519306
OAF	1.1413619785917763	3.604319847107436	5.125541075206882	1.2117336328336703e-5	3.502920211705975e-4	3.078686429228597
SGMS2	0.7828595106606073	3.131931267961258	5.175236260832167	1.0451058975680019e-5	3.1016339660402286e-4	3.076293197244995
CRYBG3	0.7715947788575201	5.096428936868054	5.144587033292158	1.1449549283976557e-5	3.3455072393231674e-4	3.071527199999988
KATNBL1	-1.70998	5.185144894085501	-5.12405	1.3600096200348127e-5	3.810487479817933e-4	3.068250460702597
DOCK4	0.769487	5.25034	5.123799232177505	1.2180311382108678e-5	3.510856250325234e-4	3.0607316733266767
MATN1	3.1837566293353126	1.0726840887787241	5.130823239236348	1.54601882214558e-5	4.173760797979391e-4	3.0592354314512304
SYTL4	1.4008487929073659	1.5724005279506148	5.051441296976991	1.5105399212831998e-5	4.1105507282842343e-4	3.054936548556075
THSD7A	-4.03812	5.263608157485694	-5.15576	1.600807861629781e-5	4.294450696513909e-4	3.0371376130937424
MSRB3	0.8898572554269109	4.1266708974511035	5.159116993172644	1.0964868357934538e-5	3.2428217443995636e-4	3.0366380515592564
ANKRD6	1.4185739246710432	5.677994306491143	5.148040276116989	1.2680262496262635e-5	3.600137860397233e-4	3.0276247023632177
AMOT	1.0353572138861313	5.951428556242137	5.1177372246692965	1.2402030835921896e-5	3.56872627178935e-4	3.026808822550243
DPY19L1	0.8422850871485359	6.472565525794984	5.157923117286355	1.100390999818606e-5	3.2487280211282416e-4	3.024430154727689
CDK2AP1	0.7177544417458277	6.147465445200221	5.149005584073434	1.1299941980659766e-5	3.3187839482815067e-4	3.0155218803112085
KCNC3	-1.93576	4.464320757212098	-5.09179	1.5153476133076673e-5	4.1170568728382957e-4	3.012640155251958
GHR	2.1922443100357363	2.6581602819455417	5.142016884718797	1.4895568137586524e-5	4.059936051580583e-4	3.0023804236037694
OSBP	0.5820274231806817	6.80906	5.148435687647891	1.1319128112424746e-5	3.3187839482815067e-4	3.001417691061114
TYRO3	1.0451998557004067	5.574220217299437	5.097604435549482	1.3167635468022771e-5	3.7076143834341804e-4	2.99556
USP51	2.1427941193772244	2.3640442724166335	5.044489796716094	1.5420817810871494e-5	4.169740181082475e-4	2.9947514936608233
PLAAT3	1.416321479501922	3.367582020446411	5.030222783847544	1.608884464584369e-5	4.309331266382818e-4	2.994060507561855
ERRFI1	1.4830831777921185	5.85144	5.178999774840238	1.258749085226234e-5	3.5977836689310227e-4	2.987827005863603
SLC6A20	3.7420560314689797	0.46141489506039995	5.2060667571236365	9.534223971675216e-6	2.90546521211963e-4	2.9849889934636398
SYDE1	0.9645382637476025	3.9143983009519476	5.105414389528851	1.2865207344625493e-5	3.6344744131956095e-4	2.984723337351781
WDR25	1.091990248655938	3.362034019887846	5.024360980564281	1.6371586275901907e-5	4.350857600779859e-4	2.9800098681840055
TRAF3IP2	0.943746	3.6669679624168747	5.079727645556768	1.388679352084424e-5	3.859078754120418e-4	2.978231705895425
MANEAL	-2.59923	3.5877498684308042	-5.15283	1.117197755545795e-5	3.292640789917408e-4	2.974043374936725
COPG1	0.6885147662690407	7.483517513305695	5.146617501621383	1.1380556362802438e-5	3.331061471483497e-4	2.9672758960345256
ANKRD54	0.999435	4.715730792067889	5.064773356067506	1.4518321879910926e-5	3.982602467379752e-4	2.9668161545533254
SCUBE3	1.492851847723534	5.7694501612066595	5.163190254224833	1.3073815169913884e-5	3.6872920764815067e-4	2.963401429467507
DNM1P47	2.1578575358824468	0.6282577084756278	5.042534061679404	1.5510732992076275e-5	4.180780641139547e-4	2.951227064412178
DTX4	-2.92371	5.884553907615118	-5.09487	1.7323700030771956e-5	4.5192837675987795e-4	2.943021306163393
UBL3	0.8914778020379224	6.322169394804962	5.110352266992823	1.2677575092609289e-5	3.600137860397233e-4	2.94271
PRKCA	0.7919304179785538	5.857508313258296	5.115343215579346	1.249069536470686e-5	3.582137972016521e-4	2.938263787246175
CHI3L2	1.3680412392725447	0.8532557990946692	5.025724361405194	1.6305386208503496e-5	4.3400352197165164e-4	2.931710450354018
NMNAT2	-3.7538	5.178324634051848	-5.09572	1.6275234516636175e-5	4.338789045240958e-4	2.930356672922132
IGSF11	4.172871104577102	0.7663114983966417	5.136522517443816	1.3863927268183843e-5	3.859019624403787e-4	2.9234269136193465
ART3	2.9874070514084874	-0.7187	5.047876653120193	1.6498168393872722e-5	4.370860009169857e-4	2.919858010000345
TGFBR3	1.3285330445635601	3.558230105176609	5.071221034526543	1.4783389936785844e-5	4.035818070082481e-4	2.909125174436917
HEG1	0.9214255013682919	6.9368156052098175	5.129728525778915	1.1967265886644905e-5	3.4771913324912465e-4	2.9085555171636326
SRM	0.9035466594092041	5.127889935554365	5.0674	1.4405289333838265e-5	3.964627381290366e-4	2.9002777003431213
UGDH	1.1796121343112498	5.5505167814833545	5.101119039292788	1.3644004418599852e-5	3.8165125660237845e-4	2.8960733568965757
PCBP1	0.6541995029266428	7.611701753173921	5.115509456865155	1.248451810812153e-5	3.582137972016521e-4	2.8954518030837146
VPS13D	1.0351364231526405	6.846032817184001	5.119963282113334	1.2666988847831367e-5	3.600137860397233e-4	2.8930273176149655
MORC4	0.7310492794951173	5.0661	5.084920101894013	1.3673971008298708e-5	0.000381862	2.8906049707064696
CDC42EP4	1.049158124385523	4.918719077486626	5.005732708435201	1.7303336467900667e-5	4.5192837675987795e-4	2.886434062608738
NANOS1	1.5027362165106677	3.6066261780087143	5.001541962797183	1.7520111136575337e-5	4.556566308573448e-4	2.884428493541476
VDAC1	0.6239093437951713	7.649694918882448	5.11284	1.2584047602178579e-5	3.5977836689310227e-4	2.8745026310263917
	1.8384417506366764	-1.67517	5.037616446447367	1.5739132471052306e-5	4.235641732138642e-4	2.871080872069391
CDH6	1.9985604598067948	6.848022974098647	5.220954024474076	1.348857708101949e-5	3.7854680490142834e-4	2.860927249419799
NHSL1	0.693973	5.646434750703648	5.063534103676778	1.4571921235782483e-5	3.990879071568402e-4	2.85802
AKAP13	0.5808983428495278	6.879706949007211	5.095551630044077	1.3248295137111164e-5	3.724170093410704e-4	2.8545592514244387
PIP4K2A	0.8245499595351937	5.315570024397747	5.048341618025088	1.5245243620013386e-5	4.135393711256816e-4	2.8475525991618937
SNX3	0.7947052936891437	6.355075680912253	5.082481140046173	1.377352898248884e-5	3.8401320166398916e-4	2.835676441633228
RUNX2	1.6897122528864057	1.500097820283097	5.092394758266448	1.6259719773251944e-5	4.338789045240958e-4	2.83033
MTMR12	0.6488811824681262	5.46159	5.047445454247581	1.5285914277846597e-5	4.1398338588730804e-4	2.8132324053570708
CDH20	3.0272081291873545	2.660432118827553	5.008028095674785	1.7828677578121425e-5	4.6297488192575985e-4	2.7915518420357843
TSC22D2	0.7820852073342364	6.408861138328089	5.070655318021609	1.426658278748699e-5	3.9389179543734343e-4	2.771964571757475
GABRR3	3.1616680633867174	-1.36313	5.197698717475165	9.774834340459551e-6	2.957625275128392e-4	2.771287714767757
MAPK6	0.6459090090920494	7.41816	5.067379358874386	1.4406248013024576e-5	3.964627381290366e-4	2.7710267793590297
OPHN1	1.1265891346438162	5.204814752976155	5.019380438921171	1.661570082330314e-5	4.3883482717049457e-4	2.7685104108918113
SLC12A8	1.335848628447755	1.7800965293375348	4.978032145152069	1.878723077029592e-5	4.825991997413582e-4	2.762571051460136
YBX3	0.8133065342348473	6.9241704719111175	5.072141753392721	1.4203656293403867e-5	3.927910470099592e-4	2.762284443975224
IL16	3.585433122717106	0.9407948475648447	5.034547639503265	2.1427116896054807e-5	5.265771033735404e-4	2.7612334610392777
NAV1	0.8401516164508998	8.019136326633491	5.078151995744123	1.3952024194487176e-5	3.870891403144773e-4	2.7612245590308877
DOCK9	1.2524501741906304	4.248990493602579	5.028206419920815	1.6918059576408886e-5	4.438268359395998e-4	2.736740190735536
PELO	0.653969	4.8424504850230825	5.013341293045762	1.691656275170919e-5	4.438268359395998e-4	2.735882299615854
IQCJ-SCHIP1	1.6734298910985537	3.7471653580042275	5.057925698249611	1.823988525819153e-5	4.7007026531511754e-4	2.69928
EHD4	1.124417007993272	4.232820644238622	5.002115821873968	1.7490268298278058e-5	4.5557602516997967e-4	2.693998330860693
ANK2	1.1846519814482273	7.833054160883314	5.048985502787253	1.645445265438723e-5	4.366068550895428e-4	2.690293872439411
ATAD3C	1.3294995239914273	1.5567971170639412	4.929463937607925	2.1700619501718474e-5	5.311351339249629e-4	2.687313572076315
AFAP1L2	1.621971134363461	4.0915385134986835	4.998663497581341	1.9785034973292614e-5	5.000564848220174e-4	2.685271463711521
SNAI2	2.4763474436118065	2.660168712712403	5.123343545062287	1.808575091960513e-5	4.6680419229617185e-4	2.679610818439409
FCRLA	2.904081862822395	0.0661864	4.9574843042977585	2.2793327025537604e-5	5.531115753276824e-4	2.674278704143875
SEC24A	0.6795451973887214	6.338462549962374	5.029350774491182	1.6130596034343598e-5	4.3137316082424366e-4	2.670428143879114
CYB5R2	2.0656065473899563	0.8453889713644233	4.907977874868787	2.3128714069213362e-5	5.596907250497998e-4	2.6558433931286114
TGFBR2	1.0255278172345088	4.078817535056181	5.100641778691881	1.4637338520198263e-5	4.0023605407957854e-4	2.6476498716098487
APMAP	0.5786655096470046	7.459302699365511	5.033675962585699	1.592456127373624e-5	4.278783932146638e-4	2.644034540315465
MTR	0.7748560289637796	6.454175744530587	5.015274785186131	1.681965380749224e-5	4.4284822660066507e-4	2.639491157921724
MDH1	1.0691570749999997	7.206160313919981	5.03928	1.6524838815557144e-5	4.371127782966086e-4	2.6350407626597363
ACP6	0.9882714635718681	3.6886314040170998	4.957517306851039	1.996711272644334e-5	5.009422169292522e-4	2.6302212038271264
RCAN1	1.3724528817830084	6.580174032543098	5.092481531742564	1.6713591405642453e-5	4.4073688791814114e-4	2.6248836165761418
ACO1	0.7311488004328002	6.22674	5.012975015949006	1.693498346702318e-5	4.438268359395998e-4	2.6241152409138477
WWC2	0.6882809696537056	6.031289063783448	5.007619039927851	1.7206634756611606e-5	4.502534916726247e-4	2.617208756520447
NFIL3	0.798609	4.969888242299041	4.963326863398938	1.9625702986751404e-5	4.975897397670036e-4	2.616971540050211
EFNA5	0.7819536065477539	5.347183444393092	4.9740170507943064	1.9012565358248613e-5	4.8630488119784555e-4	2.615910370838452
MCRIP1	0.9425311044042353	5.0280136127538215	4.949704341329076	2.043558098374606e-5	5.07463734778592e-4	2.615135893607528
C11orf24	0.6512025369512742	5.412071473109292	4.991048426041149	1.8074830337597338e-5	4.6680419229617185e-4	2.5855663332666765
NQO1	1.5605618854623309	3.848280616932305	4.9735	2.1452568813691638e-5	5.265771033735404e-4	2.581660618446568
POGLUT3	1.6224161419754282	3.8605125408122603	5.0197757837192505	2.037477276580696e-5	5.066923417014913e-4	2.575438553042253
CENPT	-1.26596	5.733362319878643	-4.98935	1.9606146126922e-5	4.975897397670036e-4	2.573799359242104
SGK1	1.479013027420768	3.8505816179946164	5.0464529268071585	1.8941541852297132e-5	4.85216790156213e-4	2.5689711339455066
PPP1R3B	1.3733513752725255	4.452098235292603	4.993252891825065	2.0135324797109123e-5	5.038553626081604e-4	2.5659905365436355
SH3RF1	0.6667559010297834	5.369907756198199	4.963663936520113	1.960607329703456e-5	4.975897397670036e-4	2.5654319210695586
MED13L	0.6775954313209729	6.917799811690287	4.99166	1.8042178514339457e-5	4.6680419229617185e-4	2.5571254537609143
LITAF	0.9390764736940671	6.577177402796144	4.992281081597451	1.800877382275003e-5	4.6680419229617185e-4	2.5506529352645817
PODXL2	-1.27823	7.0289389399803754	-5.00191	1.956415322389607e-5	4.975897397670036e-4	2.5456884918026645
DESI2	0.6151086842124922	6.052478265591644	4.973173043901996	1.9060273261752626e-5	4.8679423540323236e-4	2.542572193882382
B4GALT6	0.9384614048684705	4.522247368102035	4.921429341871414	2.2224092983475987e-5	5.408391771050192e-4	2.5405712993197778
ADCY1	-2.01482	4.766708605290383	-4.86668	2.6140537105296705e-5	6.150218490951401e-4	2.5345220332290648
TEX264	0.7005631504761194	4.391470992926183	4.941529302608825	2.093745542653159e-5	5.176626316269457e-4	2.5331391838044093
STRIP2	1.2917121959494149	3.4221533861348723	4.863441695572702	2.6392855384060076e-5	6.184350639167309e-4	2.5291177300087346
ZDHHC2	0.66632	5.486257546812722	4.959157022745548	1.987015816636392e-5	5.00058317704585e-4	2.523056052690908
SNAP23	0.9292477574669755	5.017164568008977	4.96327	1.9629017031020045e-5	4.975897397670036e-4	2.522107812721119
PLEKHB1	1.1418328438739485	2.8511465551925914	4.875035208602162	2.550153662535107e-5	6.033592727956326e-4	2.5213236134999377
ROBO3	-3.23784	3.171686153986843	-4.91522	2.695906367393842e-5	6.299693411324294e-4	2.515884395933991
RNF10	0.5208795757710405	7.141617728853754	4.9776058558346845	1.881102839027073e-5	4.825991997413582e-4	2.5073864416186584
ID3	0.9930726901115312	5.706015343570984	4.954385767235614	2.0153585447104615e-5	5.038553626081604e-4	2.5059612881816378
PPP2R5A	0.6684526584819599	4.183327379808347	4.927918487815301	2.1800348787800045e-5	5.32390840703013e-4	2.505284354691989
EMP3	1.2435394945769618	3.1813955062053147	5.002422911154647	1.9855227337372694e-5	5.00058317704585e-4	2.495815858874214
RIOX2	1.047628509258148	4.158246233358922	4.904767749053606	2.334994737406116e-5	5.634084327438128e-4	2.481751729511341
BIRC2	0.6274856275249565	6.247916217092891	4.95358	2.020203726739443e-5	5.038553626081604e-4	2.473500306896966
RAB30	0.9114814318587925	5.061986932408914	4.897110427802242	2.3886191765815407e-5	5.731003897615006e-4	2.469651134943872
NPC2	0.7791636657354735	6.100521792555646	4.959105936431254	1.9873171769063932e-5	5.00058317704585e-4	2.4688276842611554
KRCC1	0.837119	4.033497375059325	4.87711	2.534521401762993e-5	6.004947437973935e-4	2.464180292547246
FUT11	0.719616	5.1712055155614864	4.938505868959187	2.112615357490345e-5	5.208162462351379e-4	2.457320747400077
FGF13	1.0010044387055075	6.104610637542631	4.905480326079928	2.3300657683210945e-5	5.630166008985794e-4	2.4565326476879497
CRYBB2P1	1.176954193334474	2.7060456472223873	4.8315745742987595	2.9005297312411813e-5	6.668640255434491e-4	2.4515201389598396
CHKA	0.9118234153548297	4.861275432370293	4.881179705474239	2.504132524522822e-5	5.941211358669397e-4	2.4509069945070676
SRGAP2	0.5926724469775806	6.809273660885417	4.9575234516605775	1.99667485144886e-5	5.009422169292522e-4	2.4473026385831744
COL11A1	1.0960848847941875	8.47195	5.027171143438714	1.8632096325883492e-5	4.7945281104444905e-4	2.4437846001770236
LMCD1	1.3929276588615505	4.881918578178632	5.044206657918763	1.9783194945354117e-5	5.000564848220174e-4	2.4241622542560215
PPCS	0.882526	4.580819162789998	4.893842457785853	2.4118755590966275e-5	5.762454438879531e-4	2.420807045408603
RHD	2.2650430363923295	1.1126725642559843	4.852708503385982	2.724556733618148e-5	6.34922352355474e-4	2.4015996533657837
TARS1	0.5693296059626967	7.190864042909129	4.943520438375534	2.0814100540596445e-5	5.153607597515414e-4	2.4011283862103774
ROR1	1.0958065742537269	4.387846399832498	4.941738333709546	2.189978954973189e-5	5.337094634902471e-4	2.4002297002941164
CAP2	1.1965507375195754	5.343515176312749	4.905070517176849	2.404714174733239e-5	5.7615057618257e-4	2.393903322961484
TRIM4	1.3188923874260237	3.468657647750191	4.835359617748333	2.8682046989617706e-5	6.629561336066997e-4	2.3914125315620574
GBP1	1.4863484188243699	0.6894532734399893	4.830896997836175	2.9063543962830172e-5	6.672472660469164e-4	2.3903372732213306
RORB	2.134387647504198	1.728094618834388	4.866239292706628	2.6174983304606786e-5	6.150218490951401e-4	2.385806523679989
ARMCX2	1.01689	6.503789877374869	4.939221600089763	2.1597322806481415e-5	5.29367473393397e-4	2.3856843571949415
CTHRC1	1.7647688180043768	1.8817157103891515	4.866514564929328	2.9007704310401862e-5	6.668640255434491e-4	2.3748478790132923
SLC16A6	-1.33987	3.2652557277301137	-4.81476	3.048565271457439e-5	6.942822112202871e-4	2.3711464780971268
SPRY3	1.4664544398333283	2.8469021204400584	4.804180895438927	3.145501219587207e-5	7.144481770089077e-4	2.368632933556305
MLEC	0.7080635099613701	8.341107685199082	4.947974534949791	2.0540768704619103e-5	5.093333258852786e-4	2.3624977526790323
LGI2	-1.21602	4.811118935530396	-4.79939	3.190389347343136e-5	7.198448017482162e-4	2.3561233034661644
SYNM	1.896468330863312	4.455178641868159	4.9089911020482555	2.8239398100830877e-5	6.562866939258581e-4	2.356069829921439
ZDHHC20	0.8587061992150549	6.226336642297353	4.917463606112303	2.2487075043358307e-5	5.464583785500838e-4	2.3558919867291115
ARPC5	0.7358722423837483	7.353466861400577	4.927700852571506	2.181442951633126e-5	5.32390840703013e-4	2.348614142385319
HIPK1	0.5156788760459143	6.329962862686242	4.907956799786525	2.313015969680417e-5	5.596907250497998e-4	2.3441381442112474
TRPM6	2.3913343307485873	0.0670172	4.953092213849103	2.0231116408804325e-5	5.038553626081604e-4	2.34024
RAB28	0.8793507670670793	4.202457468270718	4.821406868930736	2.989164552568535e-5	6.825793318097185e-4	2.3400005509803385
SYT14	-2.913	4.380038946319984	-4.86207	3.340422097064492e-5	7.476929457633649e-4	2.3352289893896616
TBCA	0.7064564809573515	6.290114844718253	4.8920823227228505	2.4244945158886032e-5	5.78449076724963e-4	2.3193253504325435
GLMP	1.0105539419319172	4.080073786144312	4.902221309439149	2.3744825289505922e-5	5.713179361677026e-4	2.3126549479331775
SMIM31	2.831759901570078	-1.06476	4.934452007190412	2.1381816956479226e-5	5.263573003665081e-4	2.3105228329997294
URM1	0.7181115626624104	5.366886012713695	4.8628094467890515	2.6442342674678792e-5	6.187435542076281e-4	2.3086808913770653
CA8	2.5751928818485603	1.1011662573321066	4.9532756625533505	2.0220103138432385e-5	5.038553626081604e-4	2.3073327024499726
TPT1	0.7782130629587538	10.323934090168162	4.94002	2.1031746241906985e-5	5.19240285841863e-4	2.3067020108198815
OCA2	3.6366124772331148	-0.174889	4.853000599151436	3.177498702199116e-5	7.178871404769488e-4	2.2993348349461424
	0.9803026984314411	4.3246131011976185	4.801547155849958	3.170108404042644e-5	7.176436419532266e-4	2.287802079623953
VAT1L	2.2230170890217513	5.7868420339649855	4.839019045180454	3.3727714098888736e-5	7.510478557837511e-4	2.28699
KLHL13	-1.4828	4.841419974042917	-4.7793	3.3857722204263655e-5	7.527123536708808e-4	2.2823181204972602
SLC25A38	0.7770467241932346	4.715282202367806	4.834110183582834	2.878835401058615e-5	6.645116674394785e-4	2.281694870111764
SAT1	1.4067479609825266	6.748411654786508	4.975921544388586	2.3856174460321996e-5	5.731003897615006e-4	2.2805889596095152
VMP1	0.6793099605866368	7.094738403139394	4.903978839966926	2.3404637826921784e-5	5.639292862540489e-4	2.2666728279266444
SLC25A11	0.7860498500086388	5.111749817971821	4.838682402754735	2.8401222295954103e-5	6.58251458247045e-4	2.2649807408715015
VSTM2L	-1.84648	5.094091574292507	-4.82126	3.3498720362454905e-5	7.479039336493045e-4	2.254219815666536
MAFF	0.8157760545455712	4.360057671618573	4.853723296358802	2.7163789070691112e-5	6.338837627660591e-4	2.2524572093022375
ARMCX3	0.5143322074811927	7.39506	4.894115543069056	2.4099235786870745e-5	5.762454438879531e-4	2.247680169606266
PLPP1	1.0816232678912456	5.057325771847971	4.918772160051746	2.4386494030507695e-5	5.802010137006963e-4	2.2441021949397335
NACC2	0.9603816234089271	5.381362337073089	4.870887284137338	2.5816945917143728e-5	6.082872388638222e-4	2.243024391663628
TKT	0.8876622821580007	7.760041510095748	4.890151659514411	2.438411446982918e-5	5.802010137006963e-4	2.2415486886044196
NBPF19	0.9085069136553887	6.118752694521035	4.874418602424665	2.554818031500404e-5	6.036244821998528e-4	2.2414166230996084
NMRK1	0.9167053682628001	3.2587904838556736	4.783439259843663	3.344537861295474e-5	7.476929457633649e-4	2.231220435299953
SPSB1	0.8597747740699297	4.060737112339093	4.82361	2.9697289581897694e-5	6.790514470169493e-4	2.2298506396360125
TRIM25	0.8377975809333185	4.970213644144123	4.885117218283174	2.4750757743586283e-5	5.880462456931553e-4	2.215234270128538
TXNDC17	0.9606494046905691	4.414575884252386	4.801323354393026	3.17220817370578e-5	7.176436419532266e-4	2.2001508733752324
GTF3A	0.8892336525611393	5.643334706325528	4.828879644079753	2.9237650160261398e-5	6.70341010067366e-4	2.1878218335602764
DSC2	0.9222850514806229	5.537164500813534	4.850110801245352	2.7456021135964702e-5	6.389526230207086e-4	2.1753830642809397
FHIP1A	1.2182813056937611	2.7517826040249513	4.7916957733370404	3.2638547621845075e-5	7.344751106184027e-4	2.1720673397110843
WNT5A	1.1794404775666179	5.32654	4.856299660430115	2.8911611986236178e-5	6.664537350277853e-4	2.165652063542959
AMOTL2	0.766171	7.1974195974261965	4.865121267818058	2.626183817497102e-5	6.162126905105115e-4	2.156842312918454
ELK1	0.6795662661140254	4.712365580467962	4.803009089741809	3.1564259899393495e-5	7.159749232838457e-4	2.1513278714272612
FNTB	0.7657438961964642	4.5172025433388665	4.773594201628661	3.443332528658414e-5	7.617814237103387e-4	2.142110956673223
GTF2H2	1.6609397313547951	2.6412392524038455	4.713488756698885	4.112388841870528e-5	8.901466826081887e-4	2.1287150232816963
MYH2	0.9425430794141008	1.6805750575860876	4.836043412722737	2.862403189875246e-5	6.625141078739785e-4	2.1129394244405706
RARB	3.2310780474374354	2.5761261112263663	4.7707093775262965	4.322547371577196e-5	9.262213141486481e-4	2.107899559638633
FGFR2	0.9650273486586531	5.896771772108935	4.787897483308868	3.300729305037777e-5	7.408158591741572e-4	2.1000328005002675
COBLL1	1.3573442718297875	3.9903407305752077	4.821438364408382	3.340908746106147e-5	7.476929457633649e-4	2.0807876427121332
SLC16A14	-1.51575	5.095248636185321	-4.68842	4.4281628409058126e-5	9.464711919050252e-4	2.0623746849452402
TRIM53AP	2.6924683847998576	-2.12359	4.7188804360610455	4.04745303141619e-5	8.792810166984036e-4	2.0550642788198967
WARS1	0.7159094109177282	7.139936615607465	4.823783827712294	2.968206243803131e-5	6.790514470169493e-4	2.051456810135388
CERK	0.6067519762766311	6.6874823959925696	4.8045196244324275	3.142350234354911e-5	7.144481770089077e-4	2.0508833692308954
MPP1	1.1886964795611497	3.3628343297286425	4.686330585767951	4.4554942535543795e-5	9.511196066328178e-4	2.047660974991939
MAP7D2	-2.61046	2.7853644593827074	-4.87291	2.566277866016533e-5	6.054922915178898e-4	2.0447064126308296
ARVCF	-1.94118	5.164706171985314	-4.74118	4.272783950460166e-5	9.178672710730003e-4	2.0417785785208817
MOSPD2	0.8143756281961956	4.479581792123015	4.745855348970089	3.737518672077491e-5	8.176445617235921e-4	2.034459732029357
RGL1	0.6674902435826224	5.2249354875883105	4.775674660447346	3.422216976885077e-5	7.580944889627735e-4	2.032417023520577
GRK5	0.9548765114978237	4.609852845815783	4.702962969549905	4.242146119058343e-5	9.124363527545312e-4	2.010795785891416
TNFSF4	2.5720099819681694	0.2981469472492292	4.815784637459711	3.0393234160866504e-5	6.931040748733078e-4	2.0077182612166204
NUDC	0.74805	6.5503963669132865	4.789515315045212	3.284972844764696e-5	7.382521426196121e-4	1.9986753478478825
SH3TC2	1.551129017858531	1.3625085206188488	4.661303802807367	4.796691148776738e-5	0.00100383	1.9886793912098284
DNAJC15	1.467274574730847	3.7349682976626313	4.656923166171461	4.8590179738316645e-5	0.00101314	1.966074092459965
ETS2	1.1962339680114171	5.059956229872412	4.729623517295037	3.9460125042303394e-5	8.606955571006892e-4	1.965527022268411
WSB2	0.6999865783934167	6.729883576575564	4.778965003253334	3.389083506108398e-5	7.527123536708808e-4	1.9568347455961526
DZIP1L	0.9394993799711475	3.1064983517148774	4.674657722424065	4.611535409827501e-5	9.746588797321522e-4	1.9527819322954905
SMAP1	0.6643285703755728	6.088278657279629	4.7519774467290015	3.670519586521195e-5	8.078462681703948e-4	1.95104
DHRS13	1.2166669688470164	4.179028927574651	4.682575392614003	4.5051141584383126e-5	9.581101084768621e-4	1.9498900541892414
SOAT1	0.7810288333232345	5.232611567775975	4.746338819009135	3.732183882428784e-5	8.176445617235921e-4	1.934717720094267
TRIM34	2.184960645279711	0.1011398470683346	4.6753404646819945	5.079178689253683e-5	0.00103746	1.9310004907299225
SHC4	2.137663276813515	3.71724	4.6936521759574745	4.989171057096786e-5	0.00102522	1.9268842427887227
CLINT1	0.5134402104912557	6.9850581431981436	4.781888251083936	3.359913558430308e-5	7.491639720924122e-4	1.9251430996429661
MBD2	0.6500247162577981	4.876290273117607	4.7411633507925925	3.789686034984996e-5	8.276577128970438e-4	1.9205926529661905
MESD	0.7854025974136274	6.2655429517004455	4.762426807375576	3.558902312406492e-5	7.863281568332632e-4	1.9115639027106681
EMILIN1	1.7189124924511292	2.3913437807022384	4.655948285983466	5.0085001622427845e-5	0.00102795	1.9082503919547351
OSGIN1	2.003712068296753	0.9830390087012727	4.6779521488184885	4.566956111500167e-5	9.664359920423024e-4	1.9074417375341843
NSG1	-1.72697	5.390829755401275	-4.62905	5.274751384110842e-5	0.00106971	1.9015085886983494
MIDEAS	0.7071379709478212	5.697083965039709	4.75144	3.67637982653411e-5	8.080920044517233e-4	1.8852225408417738
VGLL3	-2.23553	4.698119335590371	-4.72584	4.9242795105130404e-5	0.00101802	1.8808473302069375
CXCL14	2.8013738005167887	1.214354192465784	4.6889618140048315	5.4384250631226554e-5	0.00109842	1.8800324583679142
KCNH2	-2.01784	4.4422716937413895	-4.61864	5.4390104773932395e-5	0.00109842	1.8739780285431609
KCNMB4	1.0032983928492043	4.25167	4.644156492493983	5.0452671717057516e-5	0.00103301	1.8681086163828073
MBNL2	0.711076	5.506975587363055	4.749379858162128	3.698800492836906e-5	8.119725050963492e-4	1.8663796990629393
ID1	1.526406175231644	5.816457879977605	4.7984840143295004	3.9668160423466077e-5	8.641267427285737e-4	1.859972518951519
TSHZ1	1.2920888498910865	4.1302	4.648495510218289	4.981187424750879e-5	0.00102481	1.8576136616018246
FAM114A1	0.9658475939048046	5.021522411915729	4.826110089886126	3.262030053735615e-5	7.344751106184027e-4	1.854165549467428
ZIC1	2.432711566484155	3.6073779227450333	4.626137541430073	5.561937044322828e-5	0.00111987	1.8541224476674465
EIF4G2	0.49753135101431134	10.39433465596017	4.775852448882203	3.420418483578945e-5	7.580944889627735e-4	1.8408903867388755
ALS2	0.589351	6.179245673981388	4.72501	3.974807483442633e-5	8.647617558166699e-4	1.8349772390199037
COMP	-2.79602	0.3581463370028951	-4.6606	5.774827002557094e-5	0.00115192	1.8341540167605368
CPEB2	0.9455521627662113	5.124215665469495	4.684982225824899	4.4732484730857095e-5	9.533240876161842e-4	1.824230885102219
DPYSL3	0.8526579142024486	9.407910462289388	4.755850597526988	3.628748673189678e-5	8.00721938442826e-4	1.8226290411845145
CD151	0.5713191201881642	7.079276494145593	4.752599963275884	3.663773912772929e-5	8.074047684875402e-4	1.8213143483148988
LGR4	0.8564216355304408	7.107170667534483	4.7457177887975845	3.739037942956726e-5	8.176445617235921e-4	1.8169621650950178
LARGE1	1.1777820428790573	6.366732421190252	4.74844	4.1115742869339714e-5	8.901466826081887e-4	1.7913466479794433
SKI	0.6514576738624376	6.351396855533004	4.7185112085855145	4.051867320858508e-5	8.792810166984036e-4	1.788517353196644
RIN3	1.2694617599106914	2.400210081268951	4.6749690450883286	4.777952835219498e-5	0.00100114	1.7868434561063449
SMAD9	1.2140385772362405	4.356605109674311	4.67523	4.7745003385084033e-5	0.00100114	1.7572660811928902
SLC35F1	0.9887912477625749	5.646594023552626	4.652898185181362	4.916990718220586e-5	0.00101802	1.7376533151032145
KCTD20	0.5896707425171082	6.685687026740077	4.705263405542916	4.213445494400796e-5	9.074089000899819e-4	1.733157310966991
SOX9	2.159302032859074	7.297947363385264	4.827939711140088	4.1823581037761595e-5	9.018540544028717e-4	1.7329048187483913
ZNF362	0.8085008850593356	5.711838203797359	4.673007235056618	4.6340310453894444e-5	9.781997380199402e-4	1.726947927213467
ARMC9	0.8297257448648656	5.639728106575007	4.679139379463911	4.5509956113579355e-5	9.642563462622193e-4	1.7185221238929707
TRPM3	3.488293761632897	2.6034686223234145	4.622830015913334	6.170520236163723e-5	0.00122085	1.7181246365229574
TXNIP	-1.33333	8.43731	-4.76258	4.3214341001024926e-5	9.262213141486481e-4	1.7106140203979443
CDK2AP2	0.886241	4.189356659089446	4.629253887288235	5.271626207270278e-5	0.00106971	1.7060464666225243
ANKRD44	0.9826969719078487	4.34868	4.599666399087994	5.751219151681685e-5	0.00114856	1.6973730933613522
NAGA	0.7437871125231945	4.92629	4.6488080769619256	4.976602575339148e-5	0.00102481	1.6948003550335091
SEPTIN9	0.6395111115341727	7.974180693666251	4.707797874505596	4.182047634740018e-5	9.018540544028717e-4	1.6935292044806491
C11orf96	2.605667942595355	0.6841282260694843	4.63113	5.242551011890251e-5	0.00106699	1.690498274777549
PTGDS	1.5296574513888288	1.4939517263077888	4.701559297826977	5.0670015559975245e-5	0.00103621	1.6870870751535696
LAMC1	1.1505442016631537	8.315588342128406	4.763962956993518	4.167470548785538e-5	9.009246294233711e-4	1.6823632006685045
H2AJ	0.8935810358863039	3.7558111828071823	4.630689892395961	5.249384077667384e-5	0.0010671	1.6640499602009484
CFDP1	0.6386876581774938	6.139688745586311	4.652421581791006	4.923900508331632e-5	0.00101802	1.6613469208902396
TTC17	0.5340816390287086	7.183344013004934	4.68071	4.5299896182215305e-5	9.621991664140122e-4	1.64179
ALDH1A1	2.576369181144505	1.6213737161453976	4.693286448408809	5.933412519510952e-5	0.00117941	1.6404006438579435
PRMT2	0.5241707745764819	6.843885779743747	4.667578140563612	4.7087969591613905e-5	9.915247985082113e-4	1.6373057654472074
SRGAP2B	0.7876999012258814	6.006114524647995	4.664643552330459	4.749705985112255e-5	9.989042155109538e-4	1.6356010457674852
GXYLT1	0.7519583399687431	5.298038360231103	4.651796906645394	4.932971592451269e-5	0.00101858	1.6314811800457516
RUFY1	0.862578	3.9269513001337546	4.559715229777375	6.467872424578558e-5	0.00126936	1.6268424397845775
GPI	0.6355596140690674	7.768805571683819	4.6847	4.4770136195652914e-5	9.533240876161842e-4	1.623490565876005
MAN2A2	0.7924711286358317	6.277740901524541	4.663240136533146	4.7693941529130674e-5	0.00100114	1.6215243172034892
IRF2BP2	0.68465611834964335	6.984304419952606	4.671534913075888	4.654189985616454e-5	9.812391881803995e-4	1.6127160368984272
CRIM1	0.8706789800504087	7.123764816592976	4.680939533405178	4.545439042329686e-5	9.642563462622193e-4	1.6073268397172669
DEPP1	1.5737160965659007	3.110054462739573	4.515057383579268	7.373717396734905e-5	0.00140348	1.5919471333193718
MPZ	2.8842367101988806	2.148408462784239	4.634448676168525	6.892979554325069e-5	0.00132381	1.5874042845448688
RNF217	1.0644669918038838	4.957985332883575	4.65838	5.089784489174321e-5	0.00103838	1.58415
IBTK	0.6679474080807228	5.070491066450731	4.602227890573227	5.708047353465735e-5	0.00114396	1.580808529228987
SNTB1	0.7344699966204153	3.6279079669351253	4.580656139578124	6.081868885568181e-5	0.00120611	1.576599725167755
ALKBH5	0.7314193332901695	6.313698004101308	4.650528626454066	4.9514395446383844e-5	0.00102116	1.5727476962676628
TRIO	0.6461097969783687	7.803261855335748	4.658107174055807	4.842093545667975e-5	0.00101085	1.5547733025171997
RYBP	0.5560580263995369	5.996455763408836	4.615768774840452	5.485096217360803e-5	0.00110578	1.5543853582941978
HLA-DRB1	-6.55324	-1.62239	-5.75263	1.8691919360582424e-6	8.446070193833463e-5	1.5417918709026672
DCT	2.95152	1.2413580343995017	4.562104361551399	7.896561871981258e-5	0.00147336	1.5415034116736326
ST13	0.6171403628228775	8.206431508402876	4.653351995360012	4.9104203016854416e-5	0.00101802	1.5382434260750228
CPNE8	1.26203	2.828847135861856	4.541784594642287	6.817553472565818e-5	0.00131228	1.5358808912659336
ZCCHC24	1.1075246583479803	4.419892823413534	4.70291	4.8818454695952005e-5	0.00101541	1.5301341084169922
SPIDR	0.7558482841146885	5.024487035406497	4.564019356663165	6.386606963275905e-5	0.00125529	1.527270046433383
FYTTD1	0.5631359955781061	6.76169	4.632235517533541	5.225547775674818e-5	0.0010648	1.5217792984471377
PREP	0.7191466388004573	5.820423435474544	4.610664802123997	5.5681035535877725e-5	0.00111987	1.521238311400002
TAPBP	2.1555647436163365	4.207365020605302	4.644012132983253	6.524221265124633e-5	0.00127747	1.5067280832229812
MAP3K4	0.9217603844816553	5.171819290961757	4.5534790922953174	6.58743138328791e-5	0.00128689	1.4936140317157127
TLN1	0.8666621026851953	7.650930507973345	4.649044293724791	5.0435492700928546e-5	0.00103301	1.4898408126254967
ATOH8	1.3195716946618608	2.824090987339891	4.484198339110012	8.071741175962323e-5	0.00150086	1.4853808882174153
FLCN	0.7643047789116268	5.1856065842104355	4.5703252152858855	6.269365797380988e-5	0.00123753	1.4834926593330504
IKZF2	1.5669891316087292	3.8123409267274253	4.4930178395532625	7.868662113936519e-5	0.00146977	1.481921640864046
TBC1D1	0.8340997805797974	5.90213	4.5874808514853145	5.961057629168114e-5	0.00118353	1.4762145874962735
CDK6	0.7560406844827634	6.104357223969871	4.596419452918609	5.8064079399082495e-5	0.00115687	1.461743419203005
RASSF3	0.7745120737036046	3.4534459532188313	4.536277133359943	6.928661110079878e-5	0.00132916	1.4612366875924971
EFEMP1	1.5806796728594836	6.505945750750185	4.761361076133867	4.9011832576306626e-5	0.00101802	1.4577898589575593
CX3CL1	-1.57944	2.6760307468777254	-4.46563	8.52285790033648e-5	0.0015662	1.454594936256104
ATP1B3	0.8011349254537024	6.559401697225349	4.603248745892899	5.6909311231568946e-5	0.00114322	1.4460035379867815
RAC1	0.5708892778995418	7.7305534449392335	4.6189611081864985	5.433801704942229e-5	0.00109842	1.4434783886181233
RUNX1	1.1294233201165902	4.358799428610849	4.729316654915131	4.823543874816724e-5	0.00100821	1.4410368051374896
CETN2	0.9696623655923631	5.320846946148512	4.545194253670921	6.749650881133831e-5	0.00130714	1.4405860246497735
NCALD	1.2441344806978938	5.722118382738805	4.549793374056288	6.887905018276544e-5	0.00132381	1.4378449184601072
HPS3	0.7902431028470192	4.937468682599922	4.542937515877736	6.794518140439025e-5	0.00130933	1.4369377446949052
ANXA5	1.0484209864485674	7.916473079346245	4.654710237609475	5.4421463533317605e-5	0.00109842	1.4285224462402608
CEACAM1	1.7111925736608133	0.4299064016914483	4.46028	8.657214325663617e-5	0.00158918	1.4193752536315687
ICOS	2.710002142905936	-2.2249	4.475217496636733	8.332078042807422e-5	0.00153778	1.4154046241912228
MAX	0.6229070827650931	5.5168419173736245	4.557945898236529	6.501574415628534e-5	0.0012745	1.4153713470790983
HIPK3	0.6682312967712196	6.321448970106135	4.591739428489477	5.8868772943300245e-5	0.00117153	1.4120296393378773
CXorf38	0.6496794209619665	4.5102076601111865	4.506223917213111	7.567202981926848e-5	0.00142913	1.4086307530282776
CLDN14	2.31636	-1.61169	4.4983904959311865	7.742971208580918e-5	0.00145587	1.4077859641810928
LRRC59	0.5681162557396107	7.170976624925181	4.602714081362546	5.6998892686442526e-5	0.00114367	1.4062309119706846
CTPS1	-1.48922	6.142734554690114	-4.60447	6.712594829855273e-5	0.00130387	1.403688095633676
LCTL	0.982506	1.7917535263741526	4.471217276911341	8.384496417618562e-5	0.00154411	1.398950799300347
RPS16	0.6509454678035427	7.917081493631742	4.60099	5.7288755109903734e-5	0.00114544	1.3970470276249323
TRIM53CP	3.967287497907575	-1.80708	4.608434615229983	5.7171521072838766e-5	0.00114444	1.3883866357917771
ZNF395	0.657274	5.5178979651013025	4.5652574951938965	6.363417314017476e-5	0.00125319	1.3773055047430969
SBF2	-1.07551	6.509345759295651	-4.5693	6.548562262194994e-5	0.00128077	1.3714738327432308
ERICH5	1.5136895093271057	1.1042793129403188	4.431762310663199	9.410326959235147e-5	0.00169815	1.3584258222091972
KCNS1	2.072172400362753	0.11168671638497346	4.438040866578046	9.239174157402684e-5	0.00166903	1.3524009940219175
DMD	1.8778873512605525	5.301756211484041	4.5784562337113845	7.636834078441311e-5	0.00143909	1.3370943873285857
COPRS	0.8502787678284287	3.9466314578798802	4.456195159293659	8.761370874919277e-5	0.00160138	1.3293253468943016
HIBADH	1.3652278542040897	4.5101953829769865	4.525357365450281	7.756465820693024e-5	0.0014568	1.3282836837942193
NEK1	1.0300942009031822	4.871729392552545	4.485384723306359	8.043738196202984e-5	0.00149754	1.3268963486383818
PARD3	0.5572795724114288	6.363999063934092	4.552566558901461	6.605108586746824e-5	0.00128887	1.3196238266472102
TIMP4	2.9205068799338623	0.8098215422916835	4.481570340380235	9.987824244692513e-5	0.00177973	1.3188441955312094
LRIG3	1.0625995987116132	4.172052838446597	4.541416028127019	7.040034346493984e-5	0.00134901	1.314334470594103
MEA1	0.9488478646788936	5.298033066283544	4.511980412942602	7.440553629214061e-5	0.00141304	1.3032574560740713
SERPINF1	0.8848600067316621	5.343325444282167	4.578670310600575	6.237754590296971e-5	0.00123272	1.3010418130969663
TBC1D8B	0.9297605082788225	3.4583957673115893	4.552777706068138	6.671482644901908e-5	0.00129884	1.2958205376615837
S100A6	0.9932416648222455	1.6365985124831601	4.493209499569273	7.861431367282921e-5	0.00146977	1.2877161377824633
CHRDL1	-0.863496	5.1740328744534185	-4.54666	6.720663519382085e-5	0.00130395	1.2838960891981959
AGRN	-0.974897	8.993852726204842	-4.59354	6.303933731813542e-5	0.00124291	1.2791835612146611
KIF13A	0.5970598670433516	5.936508978578611	4.527203483646262	7.115625851706817e-5	0.00136196	1.2759012937912413
CNTFR	-1.33219	5.436317316368155	-4.42856	9.49893189494508e-5	0.00171232	1.2754322157770508
APOBEC3C	0.9767308244062614	3.6569820697835547	4.509348886279123	7.498188388297875e-5	0.00142082	1.2674124819264048
ATXN10	0.5037865466185538	7.3239652785222775	4.5442789883398325	6.767812312645074e-5	0.00130714	1.2662860795120707
CRLF1	-1.05736	3.3576874193666693	-4.57931	6.686591575440547e-5	0.0013003	1.2650672895758088
HSPA5	0.8153060103859833	9.95833	4.585087709935964	6.095956978278231e-5	0.0012075	1.2621441097769726
SHISA4	0.6739807035581782	3.2524176793504043	4.478466818341613	8.208386624287303e-5	0.00151824	1.260609512939336
OS9	0.5207596538777874	8.323164075269375	4.563900258924689	6.388841995456882e-5	0.00125529	1.2599974384968142
ADGRG1	-1.1729	6.69482	-4.53097	7.561243106270655e-5	0.00142913	1.257002551353951
NNT	0.525197	6.45442	4.517985622931919	7.310662408238725e-5	0.00139459	1.2436927335597137
FYCO1	0.5688609776426725	5.099559403498623	4.525800177643841	7.144982751563703e-5	0.00136605	1.2428073711629724
CDC14B	0.7602479496455112	5.076353072445752	4.504156439808837	7.613207262543752e-5	0.00143622	1.2400916175548717
NR3C1	0.7542088239048947	4.966483213230362	4.544588273491236	6.761669834498477e-5	0.00130714	1.2391216352072831
CRTAP	0.6978221426092324	6.906512103274743	4.544299284594938	6.767409055169258e-5	0.00130714	1.2291002540854192
GFPT1	0.6917606377870849	7.629510040293543	4.543452868143471	6.784246296042055e-5	0.00130883	1.22069
ABCB4	2.392644110297295	0.5967137684559739	4.4596102996762985	1.0490132130847038e-4	0.00185373	1.2155195471292046
PDK4	-0.976297	3.175464802689408	-4.50016	7.725367631771498e-5	0.00145416	1.2134271551869347
HELZ	0.7898475859970606	5.982619246723428	4.508420728196836	7.518621530754661e-5	0.00142311	1.212981629891475
DBI	1.066458136151894	4.908159775840951	4.447072812218303	8.998334913522614e-5	0.00163372	1.1945027906061725
TNIP1	0.5656791736769291	5.882086823901328	4.516765286691424	7.33687545037745e-5	0.00139803	1.1942485997707557
FTL	0.6412303868762681	9.403777049792168	4.5494220248187975	6.666382871613822e-5	0.00129884	1.1910326071010537
EEA1	0.9801802188780782	5.227810371636468	4.482606174598329	8.109473273358731e-5	0.00150485	1.1859540415455463
PPP1R14C	-1.55135	4.021985013527811	-4.36904	1.1301339746308677e-4	0.00196849	1.1858378850978024
MYOM1	2.011905260274156	1.943779774082548	4.371470585091366	1.1221381331735342e-4	0.0019583	1.1770883394934177
TXLNA	0.5334414441980844	6.658269234122134	4.512376837390459	7.431909270733594e-5	0.00141298	1.175692093335428
ST3GAL4	0.7279867300404756	3.7946714261682946	4.422522003059206	9.667916346046839e-5	0.00173361	1.165360309533046
ZNF280D	1.6271230438551694	3.045378722289174	4.352400109281088	1.1862688034950587e-4	0.00204329	1.1592432676476703
KIFAP3	0.94828	6.6424784876477405	4.489320726736004	7.988747112231217e-5	0.00148893	1.156348546838455
MAP4K5	0.8226127865167534	6.470370541777573	4.496863608082993	7.777698220639853e-5	0.00145757	1.1539953899727413
ADSS2	0.6244510776711687	5.748341440991652	4.4716	8.375004277404997e-5	0.00154403	1.1537013279113673
RDX	0.8056828079384379	7.432510301328357	4.509559517999901	7.493559026598306e-5	0.00142082	1.145077008518875
UFM1	0.7527679632296937	6.700477454507213	4.496877828353422	7.777374091627326e-5	0.00145757	1.136180158669383
SLC37A3	0.556716	5.983340238719674	4.483883944889032	8.079178132259705e-5	0.00150086	1.1322510064133162
PAM	0.5220190529345938	8.255367288409477	4.524852758955323	7.164870170189822e-5	0.00136831	1.132011773830028
ALDH6A1	0.829466	4.736350870568665	4.419147902265898	9.763697164288198e-5	0.00174527	1.1251456689587371
STK38	0.4770440698330214	5.847687026836831	4.476043854548414	8.266836686100841e-5	0.00152739	1.1179156650951017
MAL2	-1.36781	4.867587550117118	-4.42321	1.0196954141793234e-4	0.00181321	1.108040671094372
RTKN	0.9427500680958696	4.537960159991467	4.467816054828102	8.47453309846218e-5	0.001559	1.106412316639334
SLC2A13	1.4172877661950105	5.156936664124073	4.506584007510734	8.898294766744884e-5	0.00161947	1.1014364588561705
PCDHB14	0.8256158124207396	3.6117370813044896	4.3434547427782935	1.2175806805217716e-4	0.00208039	1.0979029872932937
CNTNAP3B	2.26167	2.485159141816253	4.335922220496952	1.2445769000156794e-4	0.00210996	1.0978246100559463
PGBD5	-2.39192	4.985550048058816	-4.41447	1.1954053600873796e-4	0.00205694	1.0903389120333813
ANO3	3.0031867591095347	0.337322	4.364368467524821	1.319648274749451e-4	0.00221044	1.083824058448366
OTUD7B	0.822313	5.433023517455261	4.458074432188741	8.713324512439173e-5	0.00159604	1.083303240617762
TIMP1	0.6938093279767337	6.145757922016218	4.495133593486934	7.817230857184048e-5	0.00146337	1.0824626888262046
NPL	1.88302	1.596436047030284	4.352595617542506	1.1855933844468245e-4	0.00204329	1.0801295180269603
PITPNC1	1.0400984580208839	5.380494043021991	4.419852530128997	9.743617891656165e-5	0.00174456	1.0792155682860605
TMCC3	1.9643507483449434	3.845395457002554	4.413526359444933	1.1595713079117538e-4	0.00201154	1.0730885927006968
LAMA1	1.3737408363739307	5.7647	4.459758324923632	9.749476903564144e-5	0.00174456	1.0703111038887636
GSR	0.8492161835610608	5.371184872686175	4.426006093636008	9.569985193188367e-5	0.00171967	1.0692576743430706
ARSB	0.6241164773509249	5.379027008446336	4.454085654139274	8.815614779609222e-5	0.00160786	1.0596841111155255
SEC23A	0.5925290998870114	7.280859641651361	4.480396586729941	8.162125963823669e-5	0.00151297	1.0474900670285257
MVP	0.6425467540157959	4.710635471061422	4.440075751739013	9.184364738634457e-5	0.00166265	1.0284448062530007
PLAUR	-0.72057	4.012895973097837	-4.47847	8.208362984264823e-5	0.00151824	1.0272232009432312
SPNS2	-2.84068	3.142115306816016	-4.33245	1.2829540839703063e-4	0.00216817	1.025216195239814
MON2	0.5328546095138531	6.198708904874917	4.449837556811513	8.925857568458197e-5	0.00162275	1.0247202120704495
GBA	0.6363727935403016	5.636470568432596	4.4592246949988885	8.684044667328953e-5	0.00159239	1.0241338586965938
FAM120A	0.4999641971154656	6.291652469984302	4.456273156625382	8.759371571597356e-5	0.00160138	1.0227808475113953
CDH19	2.584394761283721	0.1423325542908215	4.414405417851896	1.2447963759173674e-4	0.00210996	1.0186189250161402
LCMT1	0.6722777845103334	5.207790696658723	4.3923866120318475	1.0557234398575238e-4	0.00186172	1.0152571309447094
EIF2AK3	0.5048842690022726	6.003945472939975	4.44293	9.107933990652049e-5	0.00165057	1.0095795365690359
SKAP2	0.9013119166786154	4.54732	4.371166147655897	1.1231345780332897e-4	0.0019583	1.0068619377707444
GPD2	0.7601599137989332	4.952628758615775	4.413356764060225	9.930275421629825e-5	0.00177133	1.0000547652160163
CALCA	-1.77681	0.2739700440673228	-4.30387	1.385572277845121e-4	0.00229827	0.9977816099759629
RASAL2	0.7726158192720627	6.804262697843909	4.438147705931691	9.236288445966396e-5	0.00166903	0.9972079412584787
LHFPL2	0.8633529605088777	5.203766732355449	4.446805374322113	9.005376463468901e-5	0.00163372	0.9970429618435839
SGPP2	-2.26164	2.7129189553739628	-4.29767	1.3910290970980168e-4	0.00230508	0.9780542258846081
MGAT5B	-2.08784	3.778204106821744	-4.28473	1.4443048113128978e-4	0.00237156	0.9754043568682311
SEC61G	0.6358392577218757	5.746628215613059	4.42794	9.516158855922709e-5	0.0017134	0.9719330558258417
UNC5C	2.139281613752633	5.620121308580024	4.450727745234107	1.1384239628224381e-4	0.0019809	0.9657327624566321
PFN1	0.7129225691308498	7.735073447697907	4.453674968396891	8.826213622813587e-5	0.00160807	0.9650551640210363
FLI1	1.8223509933709794	0.5978504869870519	4.304723690238863	1.4258777408889895e-4	0.00234684	0.9558887676850425
IL18R1	1.1890318411350216	1.0623962686553199	4.277674099948842	1.474196681601388e-4	0.00239171	0.9432289464728649
MIPEP	1.2261583944875842	3.3716386053933594	4.293437442485621	1.40823702938109e-4	0.0023268	0.941602
IPO8	0.7035209923394152	5.771251199758936	4.401823270907409	1.0270415550929366e-4	0.00182057	0.9396628717073137
MAP3K11	0.6158955326719564	5.340166903353742	4.399292147579909	1.0346584516599089e-4	0.00183216	0.9349715161688668
UBR1	0.7860400640016083	5.925819939768256	4.402033499581553	1.0264114057092871e-4	0.00182057	0.9338104964184657
KRT6B	-2.02739	-1.83046	-4.39364	1.0518591687792402e-4	0.00185683	0.9290976074940254
ME1	0.6855723775267348	4.419010685977862	4.4246446038320375	9.608137134388395e-5	0.00172471	0.9288305096642828
AASS	1.01776	5.841783670852713	4.397757533997224	1.0594584370561448e-4	0.00186445	0.9241032532968037
EXOC6	-1.43939	3.6477690745510105	-4.2604	1.5499580853683365e-4	0.00247688	0.9222596452435354
BCAN	1.395949355048324	2.2797619802191673	4.268444778085992	1.5142154244030814e-4	0.00243806	0.918641
ACTC1	1.422020006843705	1.9554246097667871	4.482792570212309	9.868834362439131e-5	0.00176222	0.9186165813496476
CALCB	-1.09634	2.018183814544469	-4.28922	1.4255960710841503e-4	0.00234684	0.9172788837670103
TLN2	0.9176289221024252	6.335400726693799	4.403103287065478	1.0236102037758142e-4	0.00181827	0.9147450111496109
PARP8	0.5835617614752655	5.534645020951368	4.37925	1.0969678103761716e-4	0.00192054	0.9114230632018545
MED14	0.5436935771895177	6.397994319984878	4.408359193011802	1.0076276412561556e-4	0.00179362	0.9093236543805308
ADAMTS16	1.291167100761152	4.518745056832165	4.530900818418923	8.770690118142944e-5	0.00160138	0.9065105346750411
SYNPO2	1.0243708813107189	3.104896271648586	4.343465545301859	1.2175423816810636e-4	0.00208039	0.9031583263023846
PRSS33	3.663893044654335	-2.65535	4.690064156365905	4.406696535185822e-5	9.430662748353075e-4	0.8980097166354133
AMIGO1	-1.31	3.8477370169771774	-4.25239	1.5863940338323962e-4	0.00251622	0.8965145996382944
PEPD	0.8396833345767751	5.218080459004183	4.361444621934234	1.1554160275935763e-4	0.00200637	0.8780388957863297
OST4	0.703763	5.831274836740148	4.395568613337933	1.0459649293835445e-4	0.00185026	0.8769629137045056
TRABD2A	0.9645784534833348	2.729019400219482	4.353330082523214	1.183059421511092e-4	0.00204189	0.8747000851676905
RNF169	0.6444846127995776	5.381922272333222	4.357362254093098	1.1692427963401266e-4	0.00202424	0.8737456888713115
ACCS	1.3921542721860187	1.3767169812028688	4.280434221587943	1.4633706088364157e-4	0.00238322	0.8652501905086956
DGLUCY	1.097352522140262	4.292309056555945	4.281636065406873	1.4573380698156712e-4	0.00237901	0.8641724309486669
PRELID2	1.2686864278095387	2.005346402649323	4.262160316565399	1.5420741849411955e-4	0.00246659	0.86390438243672385
LRRTM1	2.3804908252089447	2.5886958509972833	4.279576917594778	1.6449948979772828e-4	0.00258661	0.8628259364779245
PPP3CB	0.4980979395353371	6.434051667863161	4.382510366883553	1.0865864833561652e-4	0.00190628	0.8564002903804662
TNS2	1.0672622805695244	3.230574052018718	4.394299859958232	1.108886215465889e-4	0.00193941	0.8552153339911008
JAK2	0.9506886131355863	4.0863436796589925	4.273237222037918	1.4933037050116703e-4	0.00241123	0.8481667959079431
GALNT16	-1.35714	7.0418	-4.44312	1.0853062265966281e-4	0.001906	0.8442144595902423
EHBP1	0.6704018274950254	6.445196189533664	4.379713797482499	1.0954860027919239e-4	0.00191992	0.842171
MT-ATP6	0.9251288927574741	10.44150141340825	4.454622647238778	9.525054804860778e-5	0.0017134	0.8382802044042199
JARID2	0.7949495079082212	6.1064	4.3570058159910525	1.1704577377397342e-4	0.00202424	0.835981
ITGA9	1.2404886683629925	4.512889045353934	4.321740109656998	1.3385351650983595e-4	0.00223548	0.8278172370463794
ATP6V0A2	1.0123974907263928	5.376511104681872	4.3591783746137125	1.1822066494336976e-4	0.00204189	0.8260851106091183
PAG1	1.2580882883113977	4.21443	4.254725387292926	1.5756838334535724e-4	0.00250623	0.8212848272638622
NR1D2	0.5343420227458022	5.39481	4.348043459544336	1.2014182927796103e-4	0.0020652	0.8165429596035176
RHOJ	1.2435451618163134	1.912784732646508	4.282469483325094	1.4538159839371417e-4	0.00237901	0.8122196828482524
TRIB1	0.7478982265656073	4.510760555764022	4.309138561479111	1.3454248157827942e-4	0.00224259	0.7943892052031325
PHF8	0.7552294442415413	5.591372876475693	4.337790519671217	1.237826569175982e-4	0.00210653	0.7943006330103763
CEP85	-0.95549	4.687603457656379	-4.2507	1.5941612900485517e-4	0.00252384	0.7935673022905245
GSTM4	1.3190578316976898	2.529533932685452	4.216743374907718	1.7589334247967542e-4	0.0027314	0.789259
AP3S1	0.5637344750634403	5.679924450730454	4.339293502401614	1.2324223223569486e-4	0.00210153	0.785852
CERT1	0.7662104139469852	5.847814270453288	4.338945436302364	1.2336717872986073e-4	0.00210156	0.7846746170382755
DNAJC21	0.6788315340202686	5.510052750710367	4.324293386393302	1.2874147983004381e-4	0.0021714	0.7696121608865294
FAS	-0.674051	4.589295580501341	-4.33126	1.261569026048303e-4	0.00213627	0.7694459977101493
CHODL	-3.02312	1.9399951231771972	-4.28991	1.422724300330678e-4	0.00234619	0.7676690240133537
ABCA8	-1.19585	2.762182660610521	-4.21464	1.7696571092780196e-4	0.00274296	0.7632468782741082
CSK	0.6808367438847895	5.382936214474037	4.307408900875045	1.3522069525506706e-4	0.0022517	0.76053
ZFHX4	0.9408560176548262	6.099028969686477	4.337451265694279	1.240548639301036e-4	0.00210695	0.7567344417918731
CLGN	-1.77937	3.7519291690102916	-4.1963	1.8660865074897744e-4	0.0028587	0.755098
TPI1	0.6213440395194567	8.780595276124101	4.391463758170701	1.0585703735448882e-4	0.00186445	0.7506053887269513
PLXNB3	0.7344726384454985	2.509351701037698	4.28148	1.4579914481425415e-4	0.00237901	0.7419863922552361
CLDN12	0.6407355498863225	6.011873788298726	4.34381	1.2163155449472844e-4	0.00208039	0.7417513621969798
ATP2A2	0.6307584947259404	8.988757249421266	4.384884304617197	1.0790878139952706e-4	0.00189703	0.7409394383391747
DENND5A	0.5638866526693667	7.017538389642765	4.362072258556263	1.1533045812238114e-4	0.00200475	0.7393821906947657
FLOT2	0.614902	6.658298386918467	4.346588029238203	1.2065216103810558e-4	0.002069	0.7357280171520761
EXOSC10	0.8011482347334198	6.206462701373468	4.337199433935636	1.2399583086777826e-4	0.00210695	0.7340065008111267
ARHGAP42	0.995703	3.7358141592919885	4.248912524333381	1.6024613018104637e-4	0.00253463	0.7230456815695376
ERO1B	0.6351428127604439	3.944734489969628	4.275889112439953	1.481854506633957e-4	0.00239956	0.7218146504564835
PCDHA7	2.934246768360504	1.6791017800846175	4.21746	1.8075556000569562e-4	0.00279163	0.7180889449776657
PYGL	0.7866167976316003	5.2521267021307825	4.35719	1.169819771369321e-4	0.00202424	0.7157176301579096
PXK	0.6773489684393486	4.826459772859791	4.282069265263525	1.4555062895060743e-4	0.00237901	0.6982761167730507
ZNF22	1.02688	4.255004152525664	4.198458446427681	1.8544600400033817e-4	0.00284345	0.6977439085298753
EPS8	1.173743335278079	5.484169042152233	4.3546619321728315	1.3055754978695728e-4	0.00219334	0.6966319948164728
LPAR4	1.6972809314121577	2.4589106267295335	4.1673033182401635	2.0290834357430482e-4	0.00305889	0.6791038259041295
SRGAP2C	0.6478605511095781	5.718075062020962	4.327103256099898	1.276932839311934e-4	0.00216013	0.6788845668925605
SPATA6	1.0298977378935161	3.8136968074821387	4.204228685549235	1.823777187700222e-4	0.00281159	0.6788031421907439
EPB41L3	1.1656574084149804	6.866470121947792	4.358239012796478	1.3054484512655719e-4	0.00219334	0.6754268723980887
CPED1	2.081955340281016	1.212016533031774	4.228899221694594	1.922633793804622e-4	0.00293477	0.6656289537521145
FEZ1	0.6874834793582423	6.853380268340463	4.320644327584965	1.3011537130268595e-4	0.00219023	0.6640040884867666
PREX1	0.9338414843059719	5.494939947714797	4.221404923559787	1.735363164303528e-4	0.00269725	0.6639653033003432
ABHD6	0.9189010541081348	3.999106853449047	4.236492259646102	1.6611832737470234e-4	0.00260094	0.6639117719835772
CYP27C1	1.159952294739986	3.0149079899939553	4.161153300085199	2.065412769076927e-4	0.00309994	0.6637405627462512
WWC3	0.6000562705145249	5.505101847401767	4.305045644568668	1.3615278542112132e-4	0.002265	0.6635221083397518
BLVRB	1.0134951203261746	3.7040981865655436	4.2343837494260335	1.6713598489370398e-4	0.00261447	0.6616728373421408
TRIM48	1.8371789265654064	2.1610306824832706	4.175175406409387	2.0331736001183933e-4	0.00306234	0.6533387213744515
TMEM100	-0.971191	2.18502	-4.26379	1.5348120698820022e-4	0.00246191	0.6524606609152537
XPNPEP1	0.5682139479466635	6.53807	4.32434	1.28725488247766e-4	0.0021714	0.6514623974041527
IDE	0.7445913541126972	5.255131784832014	4.287664934229422	1.4320475518058692e-4	0.00235472	0.6496682239482778
LPGAT1	0.7308959234617314	6.045426639122589	4.311213338019244	1.3373335795537248e-4	0.00223548	0.6490060863045226
GAS1	1.6183298497648018	4.377539765649771	4.3045585400997375	1.593907952310408e-4	0.00252384	0.6457624021924353
FOXJ3	0.48621900566508636	6.379098550888781	4.318286442446088	1.3101078945934776e-4	0.00219879	0.6457362756962501
PTDSS1	0.5837076946076003	6.219670733999433	4.313158939082863	1.329789598760684e-4	0.00222524	0.6440195809500464
TMED10	0.5187486858241126	8.404159188797838	4.346955093841416	1.2052325273721525e-4	0.002069	0.6365191829757428
WFDC2	1.2590720881266062	2.135272616840326	4.20046	1.84376230684594e-4	0.0028347	0.6345691897792429
PRSS12	-1.90593	5.859201263420872	-4.39024	1.3752272569269723e-4	0.00228556	0.6332974156172533
PIKFYVE	0.6617499231742565	6.285129044822492	4.299719109511534	1.3827685343531797e-4	0.00229585	0.6286779625189718
CTNNA1	0.5990121124580341	8.909044366270662	4.34638	1.2072697767216941e-4	0.002069	0.6241064725449368
ATAT1	-3.44385	2.182521581717157	-4.20295	1.9548328315838347e-4	0.00297223	0.6144713410346299
DDX50	0.7096293305176129	5.824622578341114	4.28031	1.462971425820284e-4	0.00238322	0.6059649538297194
WBP1L	0.4661233185854714	6.556538648490513	4.316518153664531	1.3168628071119525e-4	0.00220795	0.6058258023708518
STK32B	2.392990595202974	2.023797459596214	4.145876754132148	2.1682949628611386e-4	0.00322593	0.6041967838211821
TRIQK	0.7208284296099103	4.997689349505168	4.231632364974232	1.684731333376673e-4	0.00263036	0.5984092159745895
ATXN1	0.5908126305563943	5.8863316180470395	4.295679524499234	1.3990941942704357e-4	0.00231394	0.5931420474296116
CAV1	0.8091942945108261	3.6632070550555165	4.349750675732266	1.2275850304793064e-4	0.00209538	0.5923076241502221
NIBAN2	0.7255258227774224	6.802058134433195	4.321516309223561	1.2978575939014215e-4	0.00218685	0.5913275747245521
ATL1	1.114048976049629	5.478792935690808	4.222951748036641	1.727610672781659e-4	0.00268766	0.5878641207172244
SETD3	0.5137455450814894	5.739933004860061	4.278496465974196	1.4706817281832582e-4	0.00238878	0.5867665333700147
SPRYD3	0.5980327351150008	5.306024342325076	4.26745	1.5185704502923965e-4	0.00244276	0.5851607252343474
IGFBP7	1.3464905121943183	4.958137759696781	4.462121222503551	1.1147546360005e-4	0.00194768	0.5842783018859707
FBLN2	1.2179941372110843	4.346315110529247	4.346265762767712	1.3984350931562183e-4	0.00231394	0.5759426618198766
CNKSR2	-2.27869	3.7884409749335273	-4.14983	2.2832368001115768e-4	0.00336171	0.5748700667015978
SHANK2	-2.28443	4.206950121351907	-4.14759	2.3140298318422906e-4	0.00339406	0.5610578619818378
TMEM144	1.6002012453978431	1.311002183249141	4.154869653874695	2.154606761356776e-4	0.0032168	0.5510503479336206
RAVER1	0.7024525958682668	5.155679795657771	4.24034	1.6427652830209566e-4	0.00258661	0.550016
KIAA1549L	1.3231446802334608	5.6597750359521735	4.278593587271749	1.6509818772153425e-4	0.00259212	0.541563
TECPR2	0.7094204598404641	5.829987137924064	4.265259096691457	1.5282750384147122e-4	0.00245605	0.5392888804773595
SFRP1	0.7499203802056993	7.892442846044605	4.309850572823968	1.3426426940251797e-4	0.00224015	0.5390741474260574
PDK3	0.7390906710606107	5.172954941054589	4.253860677418055	1.5796391798857728e-4	0.00251018	0.5390315140906585
MAP2K1	0.5384231928251362	6.239924001001766	4.282192083720829	1.4549873651141924e-4	0.00237901	0.5353106792824232
ANTXR2	0.5505581769934249	5.3859661534318155	4.264830330877217	1.5301771126343425e-4	0.00245679	0.5330749121543583
PRXL2C	0.9378126925410126	2.373890708154104	4.138911865983569	2.2021997753402978e-4	0.00327066	0.5322173233751331
CRY2	0.5550348325062329	5.661501306799525	4.246774614625257	1.6124218052954772e-4	0.00254802	0.526313
NBPF14	0.5646224356186575	6.429727332491647	4.284546743114729	1.445073711040529e-4	0.00237156	0.5198377371576024
ARHGAP20	1.4711912456269793	2.2540549671983836	4.114296939188711	2.3639447564233573e-4	0.00344186	0.5119152902894433
CYP4V2	0.7033295459873852	3.93171	4.178446580532002	1.9648478838777783e-4	0.00298317	0.5087992324918051
ARHGEF7	0.9896577920842864	7.015382396180719	4.289902327871151	1.5069788975624956e-4	0.0024287	0.5076465358413573
SSU72	0.6485283421628099	6.11473	4.255112807014762	1.5739148605481277e-4	0.00250576	0.5056370570059254
CRTAC1	1.4503854639323595	2.637372460081328	4.099693845697722	2.4653432905307566e-4	0.00354705	0.5004852689437538
PRDX1	0.8390562862413109	7.387566137106047	4.286143589123863	1.4545956550176403e-4	0.00237901	0.49906238835112404
AARD	-2.35234	0.4682025205876517	-4.23251	1.6804340124196589e-4	0.00262626	0.49219231351514825
PPP3R1	0.5673738177413021	6.566177797112204	4.262522742325865	1.5404539690922262e-4	0.00246632	0.4872777795313086
TNRC6B	0.5176651268560244	6.190214957380603	4.241703184212264	1.6362934540323955e-4	0.00258334	0.4831432461596279
SSH1	0.6644540796703229	6.063709781198147	4.257908621126655	1.561206792118056e-4	0.00249252	0.4821239714392993
MANF	0.8527639729088836	5.844780259456966	4.257568426905753	1.562747703859471e-4	0.00249264	0.47877564388532434
RPL38	0.7564634836609594	7.542690111724703	4.273692943862714	1.4913300158687776e-4	0.00241032	0.47827430417898853
CDK4	0.6797375515963804	6.163049386768514	4.241380508793614	1.6378240063623907e-4	0.00258336	0.4782166255620517
SLC6A8	0.5249209812509079	7.08536	4.271884398417206	1.499177794302054e-4	0.00241842	0.47351837039910283
ESYT2	0.6062543701602205	6.687354182546581	4.2738851366525825	1.490498415531105e-4	0.00241032	0.4724227185214973
STBD1	0.7636878887084313	3.3819336893881635	4.253035530834726	1.5834226516379875e-4	0.00251385	0.4719452154658903
CHSY1	0.6931655306450422	6.730606146289085	4.278424300471045	1.4709898476374035e-4	0.00238878	0.4705372626777793
NMI	2.194932586484019	-0.973535	4.098435593780563	2.4742768507801704e-4	0.0035569	0.46802796545451475
ABLIM3	-1.21814	5.146135714321319	-4.18482	1.9811445582644386e-4	0.00300256	0.4664085430030953
VWF	-2.39834	0.32474689866200834	-4.11686	2.3465900099835943e-4	0.00342784	0.4624935816034803
HGSNAT	0.5219395841786287	6.514282928108754	4.256778130121605	1.5663331283658613e-4	0.00249602	0.45125888197996833
CCND3	0.6084105638375021	4.464988497969976	4.199465321142344	1.8490698039546434e-4	0.00283774	0.4488023848471743
ATRAID	0.644041	5.8952519594602935	4.239671347437746	1.6459545849144177e-4	0.00258661	0.4444279230352919
PKM	0.6545852947647859	10.094503345015235	4.2911230381724135	1.4177364016628702e-4	0.00234023	0.4414048080197075
SNF8	0.46254438404294085	5.590274425523837	4.215337505054399	1.76610343527426e-4	0.00274003	0.4392249161971078
HINT1	0.6470396264326279	6.619730539987723	4.236844370077821	1.6594897781132344e-4	0.00260094	0.4271636383381958
TSPAN6	0.7267117919503372	6.20829	4.236514695133393	1.661075318351269e-4	0.00260094	0.4263289676956523
TDO2	3.746229595564454	-2.68097	4.655690219296641	4.876704163482719e-5	0.00101541	0.4161646036420308
NID2	1.9593380350111538	4.731360508567124	4.37496	1.4788700380798534e-4	0.00239701	0.4149646332689647
SUSD4	-2.83355	2.687178093617195	-4.11052	2.3897525355305043e-4	0.00346758	0.4136052596304829
SH3RF3	1.09717	2.736754157278802	4.095832156164022	2.49286197462201e-4	0.00358009	0.412109
MT-CO2	0.8455155392974874	11.311327903090946	4.298658066987902	1.4660721694941117e-4	0.00238534	0.4043568227021179
CARD6	2.4450639472851585	-1.17908	4.106021763458724	2.420891959664343e-4	0.00350381	0.4033979165017252
CUL4B	0.6273411364802968	6.650931077824064	4.230241493227763	1.6915307693379054e-4	0.00263634	0.4012186877358097
GTF2E2	0.6189221973770014	4.714109585063388	4.181865696634823	1.9455413553872293e-4	0.00296178	0.3917732066704174
RARG	1.096604830585215	2.948958733733186	4.268597515112823	1.6861491084377978e-4	0.00263036	0.38828305918656003
RNF150	0.4987648521712247	7.116502484232443	4.240151348078887	1.6436671992267778e-4	0.00258661	0.38803056061119623
CLSTN2	2.3720983982776938	6.340148636421129	4.263283532855139	1.980017769160478e-4	0.00300256	0.3880257164766441
C2orf74	1.224825506011321	2.4862286955880166	4.054156599155147	2.8096580679987413e-4	0.00391674	0.38549210466147166
UBE2E3	0.657039	6.354343417370006	4.205235193392501	1.8184764291638857e-4	0.00280596	0.3848643205333371
DMRTA1	1.2023513539815207	2.2500084709970407	4.061868080453583	2.7482095792808955e-4	0.00385632	0.38298357668129857
IGF1	-1.42011	1.3469019490494305	-4.24935	1.870430495353111e-4	0.00286278	0.3791574164208269
CREBL2	0.7238028699761232	5.210946174144579	4.1690740562924535	2.0187400559798586e-4	0.00304599	0.37751046111798114
SLC45A3	-1.42663	3.3251870044705307	-4.06027	2.760846954049647e-4	0.00386178	0.3764884390922605
FKBP4	0.6756128134393107	7.206957232840947	4.225391833050534	1.7154503534905254e-4	0.00267118	0.37281801642222057
IL4R	0.8172650131036683	3.9061408173987684	4.27535	1.5381078943486147e-4	0.00246488	0.36989508136103666
BLOC1S1	1.093994469397511	3.808315942951577	4.077946432954864	2.624289630374735e-4	0.00371126	0.3678860319770507
RGS11	-1.6259	2.670165652517605	-4.04606	2.875623691786103e-4	0.00398586	0.3678005261026689
SLC25A43	1.3750816954350653	1.1628913512821348	4.0852	2.570206530326386e-4	0.00367619	0.3626359044307703
MPDZ	0.665814	6.58671	4.214339262388807	1.771211938353122e-4	0.00274296	0.3606445865602117
MAP4K3	0.7537618952028318	5.86788	4.199600048602714	1.848349716963496e-4	0.00283774	0.3583423323061101
TPST1	0.53941	5.731667023123469	4.2017877821820635	1.8366952359354183e-4	0.00282639	0.35011233919509177
ECI2	0.7385113458618937	5.01999	4.164286895668719	2.046823021502951e-4	0.00307797	0.3350920795895389
USP24	0.8655509438253484	6.8137334309474635	4.203097622709747	1.8352918792511656e-4	0.00282639	0.3329603826404135
UNC80	1.156626913281733	3.936255118877706	4.054862339359533	2.803978991115435e-4	0.00391202	0.3315318670391605
SMAD6	1.0943189624568461	3.9205872888823863	4.195610244047111	1.983315555549994e-4	0.00300318	0.32859088319951013
PTHLH	1.0034762062572447	1.4003008045702985	4.126714086526612	2.2809477421164716e-4	0.00336124	0.3120243258403246
AQP7B	2.060940758650364	0.3165399323744861	4.046510313104237	2.871913538316903e-4	0.00398555	0.31130379751991377
MFF	0.4936382473395584	5.9146079801281894	4.169863101692589	2.0141476924042203e-4	0.00304368	0.296658
HTRA3	1.3877000383740978	0.014297435667004497	4.021124832127678	3.0884297079010367e-4	0.00419214	0.29028485948503757
RASGEF1A	1.447531351047458	2.2124733952729474	4.0164987425942416	0.000312957	0.00422298	0.2898972870292935
HTATIP2	0.8580454499815531	2.7013201021066284	4.131528848632181	2.2495397004195994e-4	0.00333225	0.28767775690024955
KCNAB2	0.7174534246903668	4.539529052866156	4.081070055842585	2.600857673022186e-4	0.0036983	0.2865592350679167
NUTM2D	-1.76466	3.0680371299774065	-4.01409	3.1511981699066353e-4	0.00423349	0.2853853144153007
CKMT1B	-3.76226	2.4749830268844044	-4.18343	1.9367494462368831e-4	0.00295157	0.28288023850357735
SGK2	1.450326465425252	0.8666329674060997	4.016341212761584	3.1309804163014306e-4	0.00422298	0.2824622247529751
NBPF10	0.6728484744977639	5.065226729496979	4.1622497639565985	2.0588893501804624e-4	0.00309287	0.2773951081245194
ZRSR2	0.8014443746400972	4.137244270856367	4.061291932730592	2.752754760409635e-4	0.00385952	0.2729890799186263
PCYOX1	0.49462976241765766	7.75822	4.211137216587487	1.787696486988293e-4	0.00276598	0.2728933605850443
TMEM178B	-2.57078	4.747177350112495	-4.03746	3.2343469789728217e-4	0.00430569	0.2711710797909044
TRIB2	0.5809898335182861	6.4903454909734375	4.16964	2.0154205102833147e-4	0.00304368	0.269298
CADM3	-1.33474	8.107202574569685	-4.25188	1.8880209093400312e-4	0.0028853	0.2687417508621479
USP28	0.7665052093142029	4.976810377651936	4.125909297897778	2.286239354711571e-4	0.00336267	0.2683079230525385
PLSCR1	0.9043277884104235	3.7258179050708438	4.1778661161040045	1.996265672295226e-4	0.00302011	0.26589042742427527
IGFL2	0.9070846988299759	1.111742474432929	4.087385263566359	2.5541078819365875e-4	0.00365624	0.264726
CBR3	3.112901627321631	-1.18683	4.1642296861959744	2.047160935978865e-4	0.00307797	0.26251220016084353
PARVA	0.8593852642515136	6.166669274281402	4.200203402291308	1.8885323391800582e-4	0.0028853	0.2554342968885335
RIC3	-1.53158	4.168232993957335	-4.01294	3.1615731176004445e-4	0.0042374	0.2527806186472912
	3.2273246731483702	-1.07224	4.052133466732302	2.9335785193638055e-4	0.00402929	0.252531
GSTO1	1.2265408651223781	4.7064691305192845	4.1703460161827755	2.2186317016118968e-4	0.00329219	0.24063852680923503
NRXN3	1.1897313625312673	4.010114555938752	4.052285993432101	2.82476529166291e-4	0.00393458	0.2393627956525579
HERC4	0.6027772296487379	5.772527827309237	4.149025832338668	2.138930816634688e-4	0.0031962	0.21455721265635397
IFT172	0.721739	5.26035	4.1208392513805885	2.3198533862080016e-4	0.003398	0.2101053079742643
ERAP1	0.7527784566010363	5.231698135362551	4.12154	2.3151742488162404e-4	0.00339406	0.20639946113900454
HLA-DQB1	-3.97154	-1.05381	-4.83963	2.8321836181560925e-5	6.573058301810495e-4	0.20064774506497685
SPATS2L	1.0039890938389338	6.150181012300844	4.178723158619955	2.0943154985037497e-4	0.00313779	0.19935274302260364
EPS8L1	-2.4344	3.4491168219374986	-3.99852	3.5160430808264174e-4	0.00455135	0.19571103392703204
TYRP1	4.5932192232120865	-1.02645	4.044709230832502	3.4048502712455024e-4	0.00445139	0.1935947304791812
LINGO1	1.92386	4.18003	3.9808946985715967	3.464635832276215e-4	0.00450433	0.19189332790653157
BACH1	0.6209673587343456	6.234930298685616	4.144496853753833	2.1670388875111524e-4	0.00322593	0.19144566889505565
CNTNAP3	1.2682166193400888	3.074696195054132	3.989128683472209	3.3841616492442743e-4	0.00443346	0.19061105918813848
VAMP3	0.6549385592766557	5.725367962052826	4.160568245242832	2.0689018452081935e-4	0.00310244	0.1899958524215979
SH2D4A	1.3320318151406947	1.256720882842331	4.137984515476048	2.4536943747611637e-4	0.00353328	0.18967684058879541
CYP2J2	2.126549221420337	-1.73888	4.132511215277051	3.3785009769498025e-4	0.00443346	0.18730993667927454
MAP10	1.6170620650686578	1.746111120494397	4.003118237441157	3.251603223908935e-4	0.00431731	0.1779233185127529
ZFYVE26	0.951643	5.572167389384445	4.133557492602217	2.2788662190395204e-4	0.00336108	0.17471053679333526
CD63	0.6958704253774197	8.60386	4.183370888739333	1.93710118863632e-4	0.00295157	0.16205031683661808
WHRN	-0.76434	4.798784207669355	-4.08142	2.5982132320229764e-4	0.00369762	0.1600273080048069
DIXDC1	0.5652127184923623	5.85364	4.113994618893593	2.3660019430732693e-4	0.00344192	0.15465897164939513
WDPCP	0.8422328065256623	3.7625209857113253	4.0241877366641825	3.061482326547886e-4	0.0041622	0.14817484026689343
PSMA7	0.6389418935216957	6.8313079841635584	4.145817589670249	2.1588048511763855e-4	0.00321743	0.14728903597041132
ADAT2	-1.33014	3.0826592063896125	-3.96039	3.6732532244169986e-4	0.00470834	0.14471215288720352
COX6B1	0.8336351079050663	5.962964318086313	4.116720862282439	2.347514010848453e-4	0.00342784	0.14068352773011394
OSBPL5	0.8616574501460716	5.112943590199987	4.082346134878005	2.591344162298384e-4	0.00369402	0.13337156275578277
STEAP2	-1.19362	3.248049316359243	-3.98632	3.411416620343631e-4	0.00445656	0.11743207554154367
STX3	0.643852	5.140031949643626	4.083822507708277	2.5803799106059847e-4	0.00368456	0.11525906014703136
ERMN	3.6941815556803266	-2.11511	4.210658582159721	1.790173463492223e-4	0.0027673	0.11388496305946383
CA14	1.2711166336392101	3.7031965008194296	3.9698576580757314	3.575442982160662e-4	0.00461772	0.10454739578738703
HIVEP2	0.6519078973710188	6.289123259521792	4.125666312051764	2.287839388065125e-4	0.00336267	0.10393358444847856
CCDC88C	-2.42211	4.305999132154965	-3.97684	3.850594213619366e-4	0.00487202	0.10368828477291991
HSD17B4	0.5072713502258992	6.644845726074833	4.12251	2.308701956972446e-4	0.00339041	0.10336265895343644
RGMB	0.8061004836750838	6.594170574693082	4.101492443689605	2.4526281127691495e-4	0.00353328	0.10277174265522504
PDGFRB	1.4045858398979902	3.8706282094546793	4.175099746917843	2.348412193898493e-4	0.00342784	0.10163474903603564
ARPC2	0.5033119685738932	7.666832870463248	4.145975900295656	2.1578199354641808e-4	0.00321743	0.10017518276937043
FAF1	0.7443535766277414	5.395593415803902	4.060810726501256	2.756556592639246e-4	0.00386167	0.090534
SLC26A4	3.160620226672348	-1.30341	4.119274310722945	2.3303262843391687e-4	0.0034104	0.0872012
CLTC	0.4536517081652196	9.438333739013595	4.1543893395580405	2.1061054952373965e-4	0.00315268	0.0841336
RPN2	0.5900340786890901	8.410253484697586	4.150549404456837	2.1295557023492148e-4	0.00318499	0.0814062
RELA	0.5066971029123755	5.7126678057564195	4.109782592460598	2.3948464309960686e-4	0.00347202	0.0778944
MORF4L2	0.52516	8.434274725163652	4.143521098432692	2.173141933447567e-4	0.00323032	0.0776011
WWTR1	0.6854700068863666	6.039749362279751	4.135990872803355	2.2208112949354005e-4	0.00329256	0.0768106
RAVER2	0.7281505048359538	4.704936905675363	4.0397097490492575	2.9284155064129245e-4	0.00402628	0.0730461
VASH1	0.6058077193109312	6.379749677708204	4.103584551868938	2.437918757782313e-4	0.00351813	0.0681176
WSCD2	2.3141636026481147	1.9637630918828355	3.9625560650129996	3.650641814377234e-4	0.00468513	0.0613205
GMPR	1.4451999378833285	1.138202013726231	3.9492008854098946	3.79220103504497e-4	0.00482451	0.0610294
CTBS	0.7619981286532056	3.8864489330970797	4.083235458374268	2.5847341702989825e-4	0.00368768	0.0608273
SH3KBP1	0.9160902112155558	5.705778499938913	4.097543510326923	2.5199105065903666e-4	0.00361231	0.0599593
BMP6	-1.10203	2.128165572513812	-4.05715	2.8632401669891993e-4	0.00397841	0.0571844
PAIP1	0.5605409542071653	6.791422537307211	4.103424480999333	2.439041137195238e-4	0.00351813	0.052819936815192925
TRIP12	0.5464001177892648	8.124747313852836	4.131163383286023	2.2519087937987852e-4	0.00333286	0.046507
SGPP1	0.6757889435426518	3.611044479197534	3.995366890932656	3.324411595403675e-4	0.00438512	0.0415294
ARRDC4	-1.189	6.525550971652255	-4.10561	2.669838517144984e-4	0.00376808	0.0405995
PSMB1	0.4821043218711045	6.673802167932429	4.104896611432877	2.4287379506832187e-4	0.00350921	0.0383141
	3.5109980282712456	-0.0720399	4.129410030947455	2.2633087765776855e-4	0.00334393	0.0380721
HK2	0.7062188304719053	5.656254327453914	4.113155100562612	2.3717237808824207e-4	0.0034473	0.0368298
KIF16B	0.596416	3.8621701105489357	4.011351796399109	3.1759721897359005e-4	0.00425001	0.0345728
BARX2	3.8404354945189265	-1.51256	3.987839582500568	3.6863931394093405e-4	0.00472163	0.030978152049537577
LRRC4	-2.19429	3.2671965514395214	-3.93336	3.9670798090839796e-4	0.00498004	0.0295306
CTDSP2	0.4453703072818378	7.154197382869243	4.1113082300449175	2.384359102602445e-4	0.00346271	0.025984160861614924
PUDP	0.9771541671030977	4.439069614505716	3.9738292509612054	3.535176992810528e-4	0.00457265	0.0227248
PTTG1IP	0.41350448191289857	8.527230285925498	4.128734073244134	2.2677188206366174e-4	0.00334754	0.019891190794509406
ADAM19	0.9210980212615807	6.803460687206294	4.136985092204607	2.3579813670154817e-4	0.00343612	0.019499688960768147
TBX2	1.7675448218969092	1.4169330559350508	3.9558272697471177	3.917979010999466e-4	0.00494058	0.019391248236427572
NDUFB8	0.612695	6.103255365417385	4.077822242387023	2.625225508733432e-4	0.00371126	0.018784762416578893
SAP30	1.3039074123881922	2.998054021802682	3.9346432556453443	3.9526089645079384e-4	0.00497073	0.014012235686754693
NFE2L3	0.8477780635861167	5.229410714575656	4.1136078461418695	2.4263866797148158e-4	0.00350879	0.012999373623284072
SAMD1	0.7586420955027169	5.133480684115318	4.025391674375277	3.0509531578411345e-4	0.0041512	0.00232691
SUCO	0.7389875893910913	7.285134576225748	4.108375161969136	2.404561257273126e-4	0.00348314	-8.07537e-05
PDXP	0.681603	5.0059975005800945	4.009997635569942	3.188291888416849e-4	0.00426315	-0.00198142
CAPS	1.2430674589864927	2.2799477731271063	3.9128094497545582	4.205669983111078e-4	0.00522564	-0.0101283
RPLP1	0.687015	8.958136369365848	4.116310149452082	2.35029016436633e-4	0.00342784	-0.0115561
FARP2	1.1444643342272585	5.526992473870212	4.087155642985135	2.7904933948008e-4	0.0038964	-0.0120084
MIIP	0.8816413643475132	4.119974528204698	3.9488002340460473	3.7965294989223894e-4	0.00482573	-0.0127102
TTF2	0.8581866166555385	4.501629366412892	3.968644379151355	3.587832862057691e-4	0.0046232	-0.0130181
SLC13A3	2.3578253980823516	1.8391218114701644	3.943945111801695	3.8493668967617473e-4	0.00487202	-0.0132051
PGGT1B	0.587555	4.698787153636481	4.012135747156622	3.16886134735217e-4	0.00424383	-0.0137004
UBTD1	0.6578734253653131	3.78885	4.041494586560387	2.9134819570126095e-4	0.00401547	-0.0140499
PARK7	0.5707869180735567	6.945032333471566	4.084387719557462	2.5761944096275313e-4	0.00368167	-0.0226585
TRIM27	7.796146260638084	0.27555926017939186	4.032390275439932	3.713274571867739e-4	0.00474536	-0.0227134
DENND10	0.47812076097897016	5.289063434563842	4.028975266202435	3.019821564889551e-4	0.00411541	-0.0232862
CCDC68	1.70831	0.7453410350409323	3.893423661618214	4.443547754713414e-4	0.00543012	-0.0261926
SBK1	-1.56481	5.643737213752969	-3.92063	4.148526402284507e-4	0.00517351	-0.0267627
LY6G5B	-1.28374	3.4057401573432875	-3.91298	4.203691275782707e-4	0.00522564	-0.0279943
IRF9	1.0094759405010958	3.6905602783947606	3.99522	3.325845498720172e-4	0.00438512	-0.0299088
NID1	1.2920341780709101	5.7952488585407185	4.149414494106531	2.521300127342188e-4	0.00361231	-0.0301992
SLC2A12	0.8337780030938449	4.1178008207190775	4.0326875249001155	2.987899779906921e-4	0.00408826	-0.0304058
CASP8	1.0888206116391608	1.9064105533963518	3.9655581219974927	3.6195386498391206e-4	0.0046535	-0.0312908
SEPTIN7	0.6302314288071544	7.932862415499682	4.095588437057964	2.494608790413341e-4	0.00358009	-0.0344208
SLC29A1	-1.08692	5.212624305181616	-4.00156	3.2998406238135645e-4	0.00436125	-0.0385888
SH2B3	0.9617603138213635	4.10089	3.9904946301849544	3.370989447210259e-4	0.00442751	-0.0390409
TMEM87A	0.6499241781140626	6.074755723990695	4.064407110968126	2.7282667173755105e-4	0.00383609	-0.0533047
SLC35D1	0.5068768042501794	5.014707624253459	4.030442841761516	3.007162193328526e-4	0.00410221	-0.0536514
ARHGAP19	1.354354741190014	5.059816583633345	4.0234755752632445	3.351717514777021e-4	0.004409	-0.0545934
PCDHB9	0.9267802800003286	3.1407104468682445	3.9212690402255452	4.105799080430608e-4	0.00512398	-0.0579975
CPAMD8	1.3590260576266684	3.3457573086560406	3.9097899083971037	4.241888110486267e-4	0.0052668	-0.0629257
KCNK1	0.8886672554387269	2.7447450356575427	4.077886816095997	2.7043131564058367e-4	0.00381357	-0.0643532
PACS1	0.6627656356874905	7.086953311799058	4.080193924965695	2.6074092506107546e-4	0.00370143	-0.0677828
DNAJB11	0.5771131024790588	6.734448956713079	4.079336677255993	2.613835258593868e-4	0.00370747	-0.068316
R3HDM2	0.620548	6.040637360353572	4.0423	2.906726087962193e-4	0.00401547	-0.0695857
PRPSAP2	0.724587	5.44699	4.00542	3.230319857530366e-4	0.00430569	-0.0701943
RASL11B	1.557625912105952	2.7020847498073914	3.9070109800487023	4.3267536702964977e-4	0.00534183	-0.0718281
TMEM183A	0.5416402085676806	6.206824796520417	4.038322723063137	2.940072277204285e-4	0.00402929	-0.0753786
UBE2A	0.4934780033822399	5.878211641625116	4.04034	2.9231105182376404e-4	0.00402223	-0.078076
VANGL1	0.5235108448428001	4.472865692504279	4.01764	3.119342250937562e-4	0.0042173	-0.082178
ERP29	0.5539754274851685	6.942698148876134	4.063989588962069	2.731536394824092e-4	0.00383609	-0.0894656
DDR1	-1.3801	6.26814	-4.06748	3.102029454236058e-4	0.00419723	-0.0902424
RAB27A	0.9638413806554476	2.980013846067014	3.9444896628141506	3.84340510557739e-4	0.00487146	-0.0906588
GDI2	0.4399108178801727	8.439988193940442	4.078636702405557	2.6190938299460207e-4	0.00370993	-0.0927047
KANSL1L	0.8723036404502702	4.2413381724611545	3.933004889792788	3.9710710294520206e-4	0.00498138	-0.0947297
ZFP36L1	0.530086	7.988791038948628	4.08039	2.60592959057071e-4	0.00370143	-0.0967807
LAMP2	0.5013389386502922	7.707759592022418	4.078525492601495	2.6199302480441804e-4	0.00370993	-0.0973688
SEC24D	0.8706434244052295	6.232459743049933	4.093428477526149	2.634133087558071e-4	0.00372077	-0.0978659
NEK9	0.6077430232061838	6.277934589954458	4.042466359422857	2.9053825778419315e-4	0.00401547	-0.0988803
GLTP	0.6284734488655266	4.623894857616542	3.9996495311152573	3.2839900911606364e-4	0.00435352	-0.101424
MYO5B	0.8321313595311235	5.002901347435867	4.0750077310708175	2.711108020420981e-4	0.00381999	-0.105382
STX7	0.48793568263236864	6.724218336030704	4.044632585969048	2.8874070358022344e-4	0.00399894	-0.107694
FAM174C	0.8392223036957294	3.0539245349837696	3.942371493829459	3.8666457633828043e-4	0.00488637	-0.111997
TGFA	0.8367228313556527	3.1254452857555073	4.063567112287665	2.788347328005454e-4	0.0038964	-0.113362
SDCBP	0.505652	6.789025402179436	4.050725503331264	2.8374287602786415e-4	0.00394899	-0.117387
LMAN2L	0.5620831733118212	5.057296387064136	4.020130446138163	3.0972280564715144e-4	0.00419681	-0.117698
MSI2	0.5113212100410678	6.9493958007223515	4.042208937512608	2.907525950654736e-4	0.00401547	-0.118943
RELL1	0.5795010716927944	4.1096146024083735	4.00608	3.2242202577319076e-4	0.00430106	-0.120314
RPL30	0.596085	8.063311605837407	4.064203461690811	2.729861046666683e-4	0.00383609	-0.123597
TMC6	0.8105589924592111	3.87605	4.0384708106912965	2.9388255662901727e-4	0.00402929	-0.124681
RIOX1	1.0440204464941352	3.3631465614937017	3.8986799614907763	4.3777835178891223e-4	0.00537675	-0.125736
ARHGEF6	0.7362175397299575	5.033808234890522	4.0036545761954105	3.246623438581104e-4	0.00431406	-0.128543
NOMO1	-8.98857	0.0416233	-4.08977	3.155330358598938e-4	0.0042357	-0.13012
PGM1	0.794725	5.7334674216173855	4.051403065191228	2.841824334570391e-4	0.00395188	-0.130745
GMDS	0.992867	3.9021204417802706	3.9335838452570595	3.9645374293616496e-4	0.00498004	-0.131841
ZNF827	0.5004392869566177	6.184470744523543	4.030377413231204	3.0077254759124957e-4	0.00410221	-0.135976
NRG1	-1.5278	6.228241847440163	-4.06148	3.243239706393877e-4	0.00431293	-0.145084
HS3ST1	-0.972322	2.4437245207220126	-3.86908	4.7609429158936267e-4	0.00573164	-0.146381
KIFBP	0.7999942646658127	5.942863586890816	4.0154942137585055	3.138574030492977e-4	0.00422655	-0.14682
SECISBP2L	0.6579449448554708	6.741332869920825	4.03216	2.9924393919996225e-4	0.00409076	-0.147184
LAMA4	1.0160698783015825	5.581764832083445	4.128296745589326	2.596874503671136e-4	0.00369762	-0.156793
C4B	-3.38481	0.6880174975984493	-3.8717	5.325703810238482e-4	0.00624197	-0.163464
NMT1	0.46358631054898236	6.991087251230974	4.0384421574469505	2.9390667500938663e-4	0.00402929	-0.163632
FKBP15	0.4664260829854898	5.723882590824041	4.013224747688821	3.159009360275669e-4	0.0042373	-0.168483
EIF1B	0.601917	6.180619611903665	3.9979942878002475	3.299555772524523e-4	0.00436125	-0.169258
RECQL	0.6872721872402918	4.969664570935756	3.985929320357911	3.41521110408021e-4	0.00445809	-0.169519
SGK3	1.3190303437197803	2.160374587464215	3.8896520952720213	4.500570914699299e-4	0.00548799	-0.172989
ATOX1	0.6477549448084332	4.499600024051691	3.967120750151461	3.603451393735765e-4	0.00463982	-0.1746
LRPAP1	0.49299511645632776	7.261097385341969	4.041950818480144	2.909676680741552e-4	0.00401547	-0.176137
RAB5A	0.49618849174292823	6.500261347982874	4.02327	3.069502694969423e-4	0.00416977	-0.177248
NCAM1	0.9269411026386436	8.462432565314828	4.064448999106241	2.913185749154914e-4	0.00401547	-0.177599
SLC16A1	0.7381101145023745	7.394702494252192	4.046371065835706	2.873059697900259e-4	0.00398555	-0.181273
NF2	0.46032306250881927	5.959633334240337	4.016837635172649	3.126538182665385e-4	0.00422298	-0.181432
ECM1	-0.768963	4.916433828505869	-4.07268	2.730826439368795e-4	0.00383609	-0.181558
CALR	0.8861235526507105	9.833251882030584	4.087273829500599	2.761167998379601e-4	0.00386178	-0.19367
RUSF1	0.6115845021903166	6.136776061416778	4.0080832816817455	3.205787753003204e-4	0.00428318	-0.196361
PITPNA	0.6376140793485687	6.79507	4.015492875824832	3.1385860397209285e-4	0.00422655	-0.201781
SPTLC2	0.6392674263246532	6.573708156747256	4.014490682050002	3.1475943119102924e-4	0.00423199	-0.213917
KYNU	1.2299143551727854	3.3044870499566166	3.9242686615640907	4.195006548141001e-4	0.00522001	-0.214559
FLRT3	1.8131932672911262	4.781445880438839	3.946718842212772	4.354494071245715e-4	0.00535974	-0.217978
ZFY	-2.20391	0.6225138442352062	-3.81616	5.584392392145946e-4	0.00647584	-0.219029
VCL	0.7828123605565747	7.973272359946017	4.042619487496547	2.9635402686653545e-4	0.00405819	-0.225728
SLC23A2	0.5030632035646772	6.40342	4.002479554397428	3.2575429899071113e-4	0.00432183	-0.226823
DNAJC16	0.5481703227223962	5.188383475306385	3.9690411228933167	3.583776749921968e-4	0.00462147	-0.228203
AJAP1	2.7370815744685197	1.5319413726678712	4.019901723322956	3.0992552644219383e-4	0.00419681	-0.23012
SYNPR	-4.28987	1.989510698128173	-3.96853	3.7388923006159225e-4	0.00477094	-0.2349
RSU1	0.7542419309198269	5.210884196368508	3.966055545810803	3.61441007901667e-4	0.00465041	-0.240555
RBMS1	0.5917305840225362	6.98308	4.0149985646082715	3.143026028495163e-4	0.00422918	-0.240856
SUGT1	0.6226153598960948	5.725766141559317	3.9587228716446443	3.6907355556739724e-4	0.00472364	-0.241455
SSH3	0.8334829431823882	2.537326753270935	3.989857503963082	3.385926839469807e-4	0.00443346	-0.246004
SOX5	1.0345050925533386	3.963987238498793	3.860548071857883	4.8772533327009836e-4	0.00584687	-0.247983
SBNO1	0.6251479143661065	6.298740001559697	3.9805032356663257	3.4685079506168034e-4	0.00450433	-0.248156
CA3	2.1693752094803993	1.0303776986811404	3.9685402083772656	4.320768903026871e-4	0.00534139	-0.248816
APLP2	0.5362660930865797	9.786004553919426	4.040621404188753	2.9207784533158686e-4	0.00402223	-0.253974
TNFRSF1A	0.4442680845531992	6.358227184754757	4.007239355894322	3.213530415648334e-4	0.00429016	-0.254391
FUT8	0.844458	6.0189513166977315	3.9765746997141975	3.509423580262583e-4	0.00454866	-0.259996
DIPK2A	0.7658725905129247	4.630322669826085	3.948014563060662	3.805031550787342e-4	0.00483001	-0.261809
KCMF1	0.5398768835654133	6.096793545561035	3.979512114901734	3.478330434809953e-4	0.00451282	-0.263689
GAS8	0.9057820835774679	4.151533419380271	3.8949674263596514	4.424133707284825e-4	0.00541027	-0.265919
PDIA3	0.7433667215962654	9.3107	4.037170896887698	2.9945256122551524e-4	0.00409076	-0.269138
PDIA4	0.8484582427206835	8.015865839175689	4.0371543234355265	3.098334006347647e-4	0.00419681	-0.269796
GABBR2	1.4971856458957498	3.357042142618646	3.7951804427671854	5.865418127857285e-4	0.00669521	-0.276722
RPS6KA4	0.9607405446848301	4.546911389448028	3.9332353877264232	3.978489824281785e-4	0.00498702	-0.277089
CCNG1	0.7222666587076576	7.743718775986165	4.004880372160596	3.2352701616493776e-4	0.00430569	-0.279618
KLHL23	-1.30314	4.884768607351581	-3.83451	5.249803837308029e-4	0.00618896	-0.281196
PRKCQ	2.2628936192396014	1.5368809724079509	3.795162204103274	5.865719304768262e-4	0.00669521	-0.281938
TMEM263	0.6204070167967197	6.131211850979349	3.9982708001376124	3.2969504822798836e-4	0.00436125	-0.285099
GALNT2	0.48953537923718393	8.871900755031954	4.027406603631072	3.0334105335174093e-4	0.00413063	-0.28709
ADGRL3	1.100865245123246	6.167918701434988	3.958993256118659	3.9031478926347825e-4	0.00492885	-0.289627
FAM20C	0.8161032740648633	3.863836089565598	3.858416891814213	4.906748995893112e-4	0.00587809	-0.290583
NUFIP2	0.6169365215727263	7.283917217355387	3.9936737039300083	3.3405263962995907e-4	0.00439767	-0.293493
SCYL1	0.5997863166646766	6.300625235853883	3.984200047844838	3.43210916865496e-4	0.00447672	-0.293953
TTC12	1.020574942361543	3.5045345918988735	3.8231804114150654	5.420350309515207e-4	0.00632325	-0.299528
SYT13	-2.09262	5.177426576107736	-3.83892	5.696231062916007e-4	0.00657621	-0.301672
PCID2	0.6269723407942216	5.195798369761909	3.926647468197472	4.043510012687922e-4	0.00504994	-0.304385
DYNLL1	0.8905762809928959	6.787145769814171	3.992983597499505	3.4691401210043196e-4	0.00450433	-0.30448
JAK1	0.7723830371208971	7.700641527028739	4.000888470487804	3.3026216197428577e-4	0.00436125	-0.304657
CHSY3	1.2422558584397096	1.9597330453195234	3.9175139201947804	4.4023734768382775e-4	0.00539528	-0.312136
MXI1	0.5049947798312253	5.884639198645986	3.964755982593233	3.627823888669928e-4	0.00466063	-0.31554
ALDH18A1	0.43983670434126587	7.265241047440913	3.994495723468246	3.3326933680851665e-4	0.00439075	-0.317919
ST3GAL1	0.7263237792258561	5.609443921958665	3.9691342747171845	3.5828250608860865e-4	0.00462147	-0.321525
ARF3	0.4814510660574749	7.7940682420909075	3.9892545693166337	3.38294559684537e-4	0.00443346	-0.321709
IL17RC	0.7887465161851965	3.0882057257361057	3.8992082277454956	4.371226814879762e-4	0.00537257	-0.324637
CLCN3	0.6020725015638133	7.670241703644383	3.988294817645904	3.392227550203687e-4	0.00443829	-0.327944
ZFP36	0.8328795287963704	2.7819773283245604	3.902759127105412	4.3274017342428213e-4	0.00534183	-0.329746
TSPAN33	1.15761	3.032640082135377	3.7811972121372115	6.100791565343412e-4	0.0069138	-0.330155
MMP7	1.8107034590642288	-0.249643	3.768560271028756	6.321380490885074e-4	0.00707057	-0.333074
MARVELD1	1.0146826954062442	4.984489744842304	4.020011682966787	3.4353623477431536e-4	0.00447715	-0.342032
ADGRG4	3.337447980829318	-0.919327	4.180027901020969	1.9558954816450584e-4	0.00297223	-0.345644
SH3GLB1	0.5200899051133749	7.4021399038126106	3.976206050717656	3.5112919692664886e-4	0.00454866	-0.34667
TPD52L1	1.0962362746946503	3.9284753798308736	4.037853073030362	3.362358427673968e-4	0.00441958	-0.347845
AGAP1	0.4938866160111246	7.091618720124589	3.9568519512654268	3.7104604520374844e-4	0.00474532	-0.347979
CPT1C	-0.930953	5.275846587660072	-3.86781	4.777986394403227e-4	0.00574809	-0.34976
NDUFA4	0.7315595983037415	6.712291066859266	3.9561967977286248	3.7173919559001337e-4	0.00474706	-0.351289
SERBP1	0.44206591035478304	8.42705	3.983630208959919	3.4376953757013983e-4	0.00447715	-0.351763
DISC1	0.9013128045876639	2.830548121264327	3.776795711096787	6.176761160355906e-4	0.00696367	-0.352546
HMGA2	1.1538653327860047	6.641855530998793	3.984971433348725	3.820047783030228e-4	0.00484546	-0.35822
	2.091940777614104	2.1600028488567378	3.756203132033343	6.544567957388678e-4	0.00725353	-0.359728
PLCXD2	-1.96089	4.494088697566579	-3.8082	6.106480089984698e-4	0.0069138	-0.369096
RPL27A	0.6049671734142308	8.550966463185556	3.981492633314144	3.458729565273073e-4	0.0045011	-0.369247
MTMR2	0.4442021699510068	6.307368970598981	3.930345935915358	4.0012128739096094e-4	0.00500813	-0.375095
TRADD	0.9033103506511857	1.7262144399908683	3.855724512117888	4.944260098445712e-4	0.00591471	-0.375988
CHMP2A	0.5752039598568492	5.943520358516632	3.937712837244219	3.918244273904556e-4	0.00494058	-0.376401
CENPI	-1.93289	2.565124785336005	-3.76183	6.441962101941315e-4	0.00716311	-0.37938
THADA	0.6017289996780297	5.088176633169168	3.9046411359443596	4.3043480110348253e-4	0.0053276	-0.380347
PFDN5	0.5945491695971814	6.8373784296794575	3.953534696024887	3.745687156640155e-4	0.00477603	-0.381371
SUSD1	0.7936726901572273	3.8349393395995572	3.854992659967212	4.954504668054895e-4	0.00592281	-0.382998
ARPC1A	0.5512686966809168	6.464927439398408	3.943666034130268	3.8524257595378396e-4	0.00487202	-0.383805
CHRD	-1.88746	3.016888442063213	-3.75578	6.632793335858392e-4	0.00733699	-0.386515
SDC2	0.5881469279936073	6.583614693132169	3.9623877710627724	3.652393146150823e-4	0.00468513	-0.388001
C6orf62	0.4644187132209652	6.873784454746388	3.9520633169406607	3.7614163802595464e-4	0.00479092	-0.389146
YWHAH	0.5577959608613634	7.043208976935598	3.9363881082310948	3.9330390246345305e-4	0.00495191	-0.391672
CRLS1	0.8241758899877389	4.451248221280171	3.8735013836666536	4.7016578118550656e-4	0.00567229	-0.393739
TMCO4	1.537698102562997	0.14338425977618494	3.7929966629192204	6.043925496227323e-4	0.00685931	-0.396687
NUDT18	0.7152947114087547	2.302770059461226	3.8021814036347674	5.750914127445355e-4	0.00661244	-0.400781
GLUD2	3.0763794995293585	-1.45447	3.8076407531766145	5.663134947037656e-4	0.00654488	-0.409843
DCHS2	-1.71436	1.806965352218869	-3.76704	6.348466257689536e-4	0.00709155	-0.41237
MPV17	0.6392436015762097	4.603188023274346	3.8655315440280296	4.808954079343055e-4	0.00578127	-0.414761
NUDT4B	1.128107177440104	3.03966	3.7937510054696646	5.889068208429815e-4	0.00671039	-0.428124
NECTIN3	0.7031579428991543	5.142617983685534	3.8763237791954865	4.66422250867645e-4	0.00563911	-0.428518
TNIK	0.7546625935585798	6.693081197134228	3.9364392553104324	3.932466797034982e-4	0.00495191	-0.429192
SLC7A14	1.5761605545836392	2.896118711341504	3.731116249186055	7.021449964582144e-4	0.00766242	-0.429537
GNAS	0.542068	10.019193235597491	3.9725181879303455	3.548419996219233e-4	0.00458629	-0.429845
PCDHB15	1.9414362646051533	3.5053300371731324	3.7358929917898136	7.030347952026582e-4	0.00766722	-0.433279
ARL10	0.6051525090106864	5.679540895247492	3.896077369105197	4.410226421636284e-4	0.00540102	-0.434519
SLF2	0.8305699674907272	5.707396457846973	3.884959242004395	4.5514790605836406e-4	0.00553296	-0.434697
PAXBP1	0.9615215258875702	5.954777742859247	3.898228017847242	4.479822950797199e-4	0.0054666	-0.437904
KIAA0040	2.0018094567937017	0.5031757368914475	3.7574003795755506	6.872779788029739e-4	0.00752912	-0.437998
IFT22	0.6761071857201575	4.646762611382755	3.824628171197526	5.398253782887232e-4	0.00631155	-0.444459
CPT1A	-1.02392	4.598735423436084	-3.84785	5.071835818735314e-4	0.00602502	-0.447109
GZF1	0.6845729545143318	5.266357104525565	3.8728227862897673	4.7107020505145837e-4	0.00567918	-0.449088
EBF3	-3.0373	4.107536396900053	-3.7474	7.003114321755441e-4	0.00765222	-0.452323
PGF	1.6338627591242831	2.909477028675352	3.962511433726569	4.361580157829024e-4	0.00536459	-0.452448
EMP2	0.7537779298810143	4.4985535313631155	3.853779156691603	4.971537020253263e-4	0.005939	-0.45439
IQGAP1	0.59544663173085155	7.779663943643913	3.951916807449497	3.762986109368337e-4	0.00479092	-0.458508
PSD4	1.3799287397735047	2.203793162259084	3.7394958297883316	6.858526500884648e-4	0.00752912	-0.461676
PSMD10	0.5881982887130093	5.769922878605807	3.8832641019375322	4.5733990611350293e-4	0.0055411	-0.461802
WFIKKN2	2.730754214885096	-1.58399	3.8009923687434997	5.770206950059132e-4	0.00662368	-0.463631
FRMD7	-1.66455	0.3978523471160977	-3.7159	7.327040550862674e-4	0.00788478	-0.464074
HLX	-0.983232	1.327397813206054	-3.7874	5.995222260073647e-4	0.00681312	-0.464888
TCEA1P2	4.707195997625332	-1.7993	4.129478697362758	2.262861257658666e-4	0.00334393	-0.466747
ANXA3	1.2079409872167206	2.996980444269823	3.8369318110709263	5.426599155476623e-4	0.00632325	-0.481114
DDX11	-1.08753	3.88894	-3.72237	7.195529557615683e-4	0.00777766	-0.486611
PLEKHG3	0.7111585648525569	5.178726294636982	3.9044660685048496	4.306487444238011e-4	0.0053276	-0.487462
TSPAN2	-1.37603	4.054444000565833	-3.7298	7.047471939112757e-4	0.00768086	-0.488695
CPNE1	0.5264409604174718	6.4104584480371045	3.9044679709854226	4.3064641891693404e-4	0.0053276	-0.490291
TTYH2	0.8500923495451493	4.635848386982391	3.8227574519243563	5.426822346837643e-4	0.00632325	-0.490678
TBC1D9B	0.3810609244140766	7.298119545867739	3.9294542811021893	4.011370534685663e-4	0.00501348	-0.491286
CTSF	-4.03026	0.4399095315866444	-3.91649	4.16189878540896e-4	0.00518639	-0.4933
ARL6IP4	0.6159687741321109	6.265028059770693	3.900676592775682	4.3530520911180457e-4	0.00535974	-0.495993
ZNF195	-1.24417	4.901220665897124	-3.78072	6.156749223143577e-4	0.00694571	-0.497422
PLPP4	0.77652051960137225	2.296533896413955	3.8861174026023324	4.5365616859233864e-4	0.00552002	-0.499691
COL19A1	1.8196670418382532	0.47515960673453794	3.725806196486074	7.126630282635399e-4	0.00773144	-0.499874
ZC3HAV1L	1.4225051894630925	1.0031844713243656	3.7029844124755056	7.596342975749273e-4	0.00808268	-0.503734
FLRT2	-0.871183	6.388602393274127	-3.92819	4.190302671308436e-4	0.00521797	-0.503968
DENND4A	0.652561	4.972055940136885	3.841969755466017	5.140294731642282e-4	0.00609019	-0.504945
VCP	0.41509768941313396	8.626878190185698	3.9345349935959364	3.9538263364547805e-4	0.00497073	-0.507713
DCN	1.6781232219138476	3.070931494364051	3.9195464649176692	4.871242481018721e-4	0.00584378	-0.50924
LAPTM4B	0.586996	8.056402970965747	3.9309703741834867	3.9941142657862276e-4	0.00500292	-0.509478
PLTP	0.7728319955088798	6.510521343007892	3.909147065231253	4.257929428610902e-4	0.00528287	-0.509644
RNPEP	0.4923080644837272	5.795569056678076	3.8842027063252584	4.5612492102146745e-4	0.00553425	-0.514932
SLCO1C1	1.529390969376216	-0.637287	3.6958659347378764	7.748899663153934e-4	0.00819063	-0.515032
PRDM1	1.7419912460818257	1.4617330459943765	3.744027921038794	7.098196146758674e-4	0.00770668	-0.517253
RRAGC	0.586057	5.2930601976636895	3.8565539329956073	4.932674679796136e-4	0.005905	-0.519493
TBX18	1.2030762705868527	1.175924500353551	3.805705173326078	5.846651332739399e-4	0.00668441	-0.521013
CNP	1.1038319366334344	6.737248496812794	3.936166317545083	4.3820809171717757e-4	0.00537815	-0.524098
DCP2	0.7837696428150176	5.457455271812471	3.8228355571243813	5.425626631794044e-4	0.00632325	-0.52529
PXDC1	0.5786070698839314	4.781775908755274	3.895336629946468	4.419502947547215e-4	0.00540849	-0.52569
PAPPA2	-1.35752	6.395338501181123	-3.89035	5.049823568490215e-4	0.00600724	-0.526784
RNASEH2B	0.9353387173953394	3.5546409554335168	3.765874475847097	6.369252013906611e-4	0.00710545	-0.528661
PTGR3	0.6591343455951346	4.943660781480952	3.810169516364245	5.622918582176823e-4	0.00651165	-0.530437
ALDH1B1	-0.941743	5.238816311016027	-3.83327	5.269155809619655e-4	0.0061989	-0.531828
SMIM20	0.78098	3.8608943067696435	3.7614507153247665	6.448869620915288e-4	0.00716611	-0.532443
GLG1	0.5075588276481895	8.691491414936122	3.929644731152003	4.00919883246265e-4	0.00501348	-0.536562
DUSP5	1.0136533780787427	3.433300195079174	3.7751485875044675	6.20542608212237e-4	0.00697472	-0.539146
ZNF800	0.7056481506470567	4.247836610109999	3.7924637590976076	5.910445039973574e-4	0.00673024	-0.540118
CEMIP2	0.4708493126585953	7.315317676064794	3.906151432041754	4.285934227212921e-4	0.00531375	-0.541603
MTATP6P1	1.1112842715006854	7.058558349077935	3.9434623775601234	4.3459557483424777e-4	0.00535697	-0.544586
ARL4C	1.2494167050986604	5.9870138536893425	3.8780691523448954	5.127158385089105e-4	0.00608649	-0.547213
TAFA5	1.2465472857765298	3.67813	3.683443011312995	8.022279210896787e-4	0.00838402	-0.552226
SHB	0.6440374776767692	4.437081048667292	3.8513417066035873	5.005920728090983e-4	0.00597588	-0.562567
DMRT2	3.2872157080573285	-1.78756	3.7807670969655534	6.108175111956944e-4	0.0069138	-0.564882
LINC00888	1.2900654454734517	2.1309869840105864	3.67425	8.230470322530602e-4	0.00856482	-0.566622
FBXL5	0.5002288979298362	6.399275409045516	3.8833856227741363	4.5718242482617797e-4	0.0055411	-0.567336
SLC10A3	0.6425086958113821	3.866487458849462	3.8419211140961806	5.141001222106206e-4	0.00609019	-0.583289
SUCLG1	0.755647	5.5557101744767134	3.829286213441076	5.327753059699388e-4	0.00624197	-0.588688
RGS7	-2.11907	2.2935669370477267	-3.70956	7.458082565088238e-4	0.00800053	-0.589173
ZXDA	2.060771178337082	1.2709657551672982	3.6650248837283406	8.444860974928586e-4	0.00872926	-0.59064
ARHGAP17	0.48627439636939407	4.61722	3.8002922511005885	5.781596208129037e-4	0.00662783	-0.591015
ZNF208	-5.58249	0.3682665656197202	-3.86578	5.311586055552068e-4	0.0062316	-0.592003
TLNRD1	1.472655733250999	4.496113797871587	3.7740673278699632	6.660975895586084e-4	0.00736338	-0.594456
S100A13	0.7775343327417081	4.521308942443509	3.8090529891621054	5.640640993134546e-4	0.00652774	-0.602438
TLE2	-0.953138	2.1702870500655225	-3.74153	6.819494136858162e-4	0.00749968	-0.604041
FBLN1	0.9632701823609944	6.705058432583624	3.895171938157109	4.739431088848435e-4	0.00570977	-0.610597
ERN1	0.5302143172336873	4.679854664203356	3.8370704876289157	5.211930685353368e-4	0.00614856	-0.611392
CHST15	0.6527194790703534	5.246153843509227	3.840279177544029	5.164905009587059e-4	0.00611001	-0.614352
MAN2B1	0.5786911316125698	5.92945	3.862171482049012	4.854901156817036e-4	0.00582828	-0.615446
EVI2A	2.8002273113372955	-1.61097	3.7085630328141796	7.478826386539565e-4	0.00801269	-0.616437
SUSD5	1.3210201885643702	3.469911739648337	3.8754894129889226	5.284093463108053e-4	0.00620727	-0.616973
NQO2	0.8500555918475778	3.801783326381868	3.696566128155327	7.733763027238708e-4	0.0081829	-0.619238
STIM1	0.42105209458724957	6.60335	3.8751146212566754	4.680224685890558e-4	0.00565043	-0.626287
MPP3	-1.29167	3.783841725529391	-3.66688	8.401445907764092e-4	0.00870551	-0.627807
BCAP31	0.4820158670673891	7.035317800372363	3.8766159147162136	4.6603643449118687e-4	0.00563845	-0.628722
GTF3C6	1.2684510982685109	4.543429453923951	3.7710490910221592	6.560165564395844e-4	0.00726609	-0.628754
ALDOC	0.7970170312698084	4.6341842230713395	3.8319924208939584	5.287206157015465e-4	0.00620727	-0.630363
IGF1R	0.5075034037699524	8.140773587178975	3.888371579028394	4.5076638524832176e-4	0.00549271	-0.631428
ST8SIA6	2.832809058296858	-0.163652	3.7087595907111526	7.474718108862814e-4	0.00801269	-0.632199
MMD	0.6009653648310112	5.44748	3.7650092367824564	6.384748862933323e-4	0.00711808	-0.632658
PLCH1	-1.65484	3.4446061252853544	-3.64776	8.860388397939324e-4	0.00904354	-0.634759
SEC11A	0.5225842766854605	6.707569046511432	3.8634422775116355	4.8374736495201254e-4	0.00581145	-0.63693
SERINC2	-0.751815	5.654020733601466	-3.83732	5.208296410847646e-4	0.00614853	-0.638279
TRIM47	1.2197210031593522	1.7604319412816163	3.692266238009598	7.827171615100836e-4	0.00824588	-0.639004
RPL27	0.5386492101480194	8.228890256915848	3.8813309704803878	4.5985220926405684e-4	0.00556758	-0.639418
NT5E	0.5828333739433553	3.3125224897272987	3.884388937410157	4.5588422666527237e-4	0.00553425	-0.643558
ANXA2	1.4623161757761185	9.39114	3.9538528855107193	4.5282891864355994e-4	0.0055139	-0.644085
LAMA3	0.9438098564211566	1.9033909861871738	3.7073571858788426	7.504077886390511e-4	0.00801957	-0.647372
CARMIL1	1.0125683436591597	4.542502402183969	3.7980264412976528	5.946345705820722e-4	0.00676208	-0.650114
MAPK14	0.6572196854257673	5.71	3.8337139899202155	5.261568450739633e-4	0.0061984	-0.651644
GOLM1	0.5329346798192862	7.996454985693643	3.8757430409439557	4.671901422411371e-4	0.00564439	-0.653142
TMEM200C	1.6368418066634645	3.5584112431649095	3.6494572567813783	8.818784749219221e-4	0.0090227	-0.656444
RHBDF2	1.1396310485259367	1.9825748317103327	3.7177876613005476	7.288362293246865e-4	0.00785805	-0.656498
CSRP1	0.6686072723128422	6.154618667057188	3.890841895541807	4.476201167010121e-4	0.0054661	-0.65664
RPS6	0.5247870004396198	9.479546271101826	3.884788063670429	4.5536879271481273e-4	0.00553296	-0.658176
GPAA1	0.5735399720640375	6.170682881462272	3.850220082272341	5.021820510249976e-4	0.00599067	-0.660072
RIMS2	-1.46107	3.8253171352566206	-3.63633	9.146402135510503e-4	0.00926173	-0.661415
MXRA5	1.1755005095986935	6.380234121041967	3.9531299187227007	4.390353861596604e-4	0.00538443	-0.667771
RPGR	1.140972628581109	3.004251413324906	3.65194	8.758095889754258e-4	0.00898219	-0.66913
BRPF3	0.5190248026584552	5.834115285335195	3.808750024277718	5.645459255445942e-4	0.00652888	-0.67444
PARP9	1.2776889359784196	3.3820180573549283	3.7979227441271917	6.306579101039008e-4	0.00706329	-0.676983
ANG	0.7276989264958944	1.9689376150157738	3.6903657136768597	7.868805259849049e-4	0.00826928	-0.677255
PTPN9	0.5010801592802032	5.936075465521293	3.8139247202430067	5.563709430272748e-4	0.00645625	-0.680343
SNX2	0.5612621270435278	6.052253747856509	3.81591	5.532653573107336e-4	0.00642897	-0.683726
VTN	1.4166044106872597	1.7671076383181905	3.719810522946802	7.57133079666793e-4	0.00806197	-0.684285
AP2A1	0.43765929143411686	7.108208644871026	3.8474327243544395	5.061546384065834e-4	0.00601699	-0.689095
	1.3427499097309823	1.1150264657457496	3.6447931146812245	8.933901079337205e-4	0.00909677	-0.689429
FAM234B	0.5710596413065918	5.280072134344866	3.7664909836148874	6.358232358977274e-4	0.0070978	-0.69187
EPDR1	0.7572759616341127	3.9023259406827826	3.8519292302968227	5.033779277492146e-4	0.00600073	-0.692309
TLR4	1.334280148162057	0.38578232676033375	3.643644084028522	8.962482994969734e-4	0.00911498	-0.694762
TKTL1	1.8623022032310448	0.6067598581866476	3.647456243846224	8.867995065480736e-4	0.00904589	-0.695176
DNAJB4	0.6306231593973877	4.8368	3.8050518366646933	5.704597684783365e-4	0.00657621	-0.696606
TRIM38	1.953066732069602	1.8077605310031895	3.6879367403655525	8.613625520855281e-4	0.0088607	-0.698063
VIP	-3.08453	-2.80458	-3.90154	4.3424184223140076e-4	0.00535649	-0.702599
ARG2	1.1303930450465685	4.342438962320618	3.6908993366355283	7.85709387867815e-4	0.00826601	-0.705231
TAC1	-4.71949	3.3006055760755877	-3.6917	8.740975592324533e-4	0.00897003	-0.707804
SPRED1	0.47015804055642096	6.171223329488813	3.8247757952951247	5.396005590247891e-4	0.00631155	-0.709998
CALHM5	-1.77992	2.1977077084962544	-3.60963	9.849710676939603e-4	0.00976658	-0.716332
PEG10	0.4338264123132065	8.887482593669608	3.8482755548244594	5.049502073551918e-4	0.00600724	-0.716758
OGDHL	-2.42951	3.0183797205832383	-3.61645	9.870740822639085e-4	0.00977605	-0.716872
MMS19	0.48865837206736185	6.093629814139484	3.8153329134143443	5.541662826525599e-4	0.00643505	-0.717423
EIF2AK4	0.5417717767138797	6.540056704018909	3.833476648905813	5.265095744413266e-4	0.0061984	-0.717459
SOBP	1.3767818424595282	4.7514839862782345	3.689713205238286	8.080895432185008e-4	0.00843493	-0.718712
RPL32	0.5135764547183843	8.33744	3.849017223693858	5.038926475015419e-4	0.00600267	-0.721787
WNK3	0.9213578864378942	4.3235254397622915	3.665559863980946	8.432287927747427e-4	0.00872216	-0.72216
TPP1	0.4590150322051807	6.544906671680197	3.8381660211326656	5.195828191342862e-4	0.00613807	-0.724107
SLAMF9	1.6522830536149997	-2.75156	3.734420816150393	9.461790227639824e-4	0.00945901	-0.724556
PTPRD	1.501779225244003	6.376912215762191	3.850984814943817	5.823639048733873e-4	0.00666257	-0.728214
EDEM1	0.5739720877283743	6.165022742125765	3.8421508231519392	5.137665648679614e-4	0.00609019	-0.728473
C1orf21	0.6501593124570517	5.835019341481608	3.772713511577861	6.248040659966817e-4	0.00700694	-0.737615
TNIP2	0.7916133152286635	4.218315878140066	3.717399781324609	7.296275360721981e-4	0.00786161	-0.744934
RAB32	0.6862342394746177	3.0391154079097586	3.8035864374574686	5.728197423723511e-4	0.00659769	-0.745919
TEAD1	0.497468	7.5531208183529035	3.841263679467132	5.150559392440455e-4	0.00609727	-0.747059
LMAN2	0.5401814833412963	6.949464105060906	3.8323693368081373	5.281582730565634e-4	0.00620727	-0.749542
PHF11	1.3402225166756843	1.050607249740328	3.6630277407134018	8.574417090234413e-4	0.00883637	-0.749753
CFAP20	0.9363774506902525	5.417082373508895	3.7665498556107986	6.431277169195187e-4	0.0071559	-0.750419
PHTF2	0.6499235415946725	5.393123684769543	3.7835977622846237	6.059741674531954e-4	0.00687268	-0.753093
PFDN6	1.3743398649970295	3.2722210416772843	3.6246839529058112	9.447088263690992e-4	0.00945541	-0.754826
KCNF1	-4.9062	0.26978632857997353	-3.94859	3.798828624951103e-4	0.00482573	-0.755135
CNTNAP1	0.7950390203240838	5.946435737627716	3.801436157652903	5.776032875196881e-4	0.00662591	-0.756943
AMER2	2.0528237140889374	3.32525	3.5920069662337992	0.00103424	0.010125425854601907	-0.75894
RAB12	0.62504	5.315248902697281	3.7756917065792472	6.195959918029683e-4	0.00697472	-0.75916
SVIP	-1.20464	4.637507228080304	-3.64084	9.032636810800143e-4	0.0091699	-0.759465
YAP1	0.5241916186497537	7.202284981611605	3.825926841460608	5.378507324066225e-4	0.0062971	-0.764534
GALNT10	0.6081600437634087	7.027510101484794	3.838670802838133	5.188425055514249e-4	0.00613358	-0.765383
SLC6A14	0.7678074492767148	0.8927524598171895	3.684275581199512	8.003669085963061e-4	0.00836971	-0.767129
RNF20	0.4410641348510973	6.506798779426467	3.7994844966461776	5.794763617900568e-4	0.00663399	-0.77301
SEMA4B	0.6933956751155401	5.306500392347242	3.7782441377864533	6.151660506417212e-4	0.00694457	-0.775776
OXR1	0.5546671402244892	5.900846548909842	3.7753012935681225	6.202763109269514e-4	0.00697472	-0.776011
ZFYVE16	0.7156846133865686	5.9222514796743875	3.774636965390658	6.214356128991005e-4	0.00697472	-0.77703
GLRX2	0.6665061569450441	3.89926	3.6893064501587762	7.892102981289289e-4	0.00828865	-0.777782
AK2	0.47801224335719983	6.866552506110824	3.8186801165881783	5.489599649489247e-4	0.00638766	-0.778736
RGS14	0.869614	2.6061135987130806	3.621347072747903	9.534959604191719e-4	0.00950984	-0.782166
SLC16A12	0.9810970723169006	0.606925	3.6957831336878435	7.750691536822472e-4	0.00819063	-0.783215
GNA12	0.4492634126161468	6.507663591389514	3.8012534839808723	5.765964810012588e-4	0.00662328	-0.783474
PRR36	-1.48499	4.776492976353816	-3.61423	9.725029755276566e-4	0.0096711	-0.783641
TMEM47	0.45581	6.125739369765501	3.7944856012497516	5.876902745775299e-4	0.00670101	-0.78399
MCM6	0.9178103547052725	5.5602033404942395	3.7080246997357453	7.490089358186361e-4	0.00801704	-0.785991
DTNBP1	0.7990877018515761	3.9331615489293306	3.64977	8.811013241531479e-4	0.0090227	-0.787351
PREB	0.5039006635762018	5.266165749379545	3.763584700745303	6.410342807370021e-4	0.00713727	-0.794138
GNB5	0.588468	5.584406335174494	3.749391083575863	6.670855824542711e-4	0.00736483	-0.795504
ARPC3	0.4764014727288899	6.9257593636750325	3.804983806618959	5.705691189076737e-4	0.00657621	-0.799375
PSMD8	0.5274981117822612	6.887133943517251	3.802736687943001	5.741925795694141e-4	0.00660903	-0.799536
AUTS2	0.5379075215927669	6.747305774366081	3.7788161432868375	6.141775202936966e-4	0.00693801	-0.799822
CLASP1	0.45515475530380645	7.674357295270549	3.8114086056685665	5.603314158861348e-4	0.00649336	-0.807906
PKIA	1.0402991108779895	6.147400806823315	3.672140447359001	8.279107283974658e-4	0.00859967	-0.809601
MTHFD2	0.6920773290483195	6.665307663124079	3.8020744715355534	5.752646596849267e-4	0.00661244	-0.812717
HUWE1	0.4607849769212855	8.88642	3.8231738671613127	5.420450391097561e-4	0.00632325	-0.814103
ABCB1	1.5543560139135406	0.29506460289591413	3.5890007229783163	0.00104287	0.010192408560160664	-0.814937
SCN2A	-1.30626	4.62107	-3.58849	0.00104435	0.010201002577468952	-0.815451
JMJD6	0.6219864704060267	4.966556793557577	3.7446497748366467	6.76014760278741e-4	0.00744884	-0.819607
LAPTM4A	0.6567561593765223	7.707271951400946	3.818408247546918	5.493810550194655e-4	0.0063882	-0.821588
PARP1	0.7295229540184698	7.656359142313047	3.7950308768713676	5.86788836857694e-4	0.00669521	-0.823103
CC2D1B	0.8406162418659378	4.635516054202344	3.7289945446416546	7.063294262802804e-4	0.00768086	-0.824025
PSMB4	0.5513868331449894	6.795559134620337	3.7915722259827493	5.925294595022384e-4	0.00674264	-0.824176
ZNF385A	-0.846752	4.727484100266581	-3.69681	7.72840335902135e-4	0.0081829	-0.82591
FBXO21	0.4508043272712321	6.517771077516301	3.775482228919663	6.199609295581466e-4	0.00697472	-0.828854
CACNG4	-2.39507	4.160656839824014	-3.57376	0.00108775	0.010474738058257847	-0.836613
ECHDC3	1.895367853597688	0.5377284294713889	3.5730465400815463	0.00108989	0.010489411472599523	-0.837208
TSPAN18	1.1146988509921574	6.228205251201151	3.7578808931339256	6.963732708148227e-4	0.00761896	-0.838465
BCL6	1.3913190853437403	5.445916858970436	3.8330004032803298	6.11645030266884e-4	0.00691857	-0.842518
RPS27	0.6609499007436401	8.317484842210932	3.805173945601953	5.702635435984454e-4	0.00657621	-0.842695
PAX2	1.4743796803861668	1.5468092439821977	3.5681990592376756	0.00110457	0.010595250421539627	-0.843658
UGGT1	0.4915996772564988	7.4159407128633505	3.7995331106388375	5.793970325047759e-4	0.00663399	-0.844836
TMEM260	0.5578260548588299	4.769533029853436	3.7066895721224764	7.51809384635484e-4	0.00802448	-0.846283
FBXL3	0.6278937533095155	5.344896532207694	3.737870219148538	6.88984354208588e-4	0.00754296	-0.849923
SFXN5	0.7789216321550185	4.084812869123509	3.6444506836419848	8.942409743828743e-4	0.0091	-0.853545
STK33	-1.03346	3.7327695314322265	-3.59238	0.00103318	0.010120848791574192	-0.853877
NNMT	0.6575613313712596	3.4031583847594873	3.8219303690793756	5.439499925334305e-4	0.00633369	-0.855575
GTF2H1	0.7157593169612246	4.0901574787353026	3.664426544300615	8.458944592730096e-4	0.00873852	-0.857888
KCNJ12	-1.83047	3.342048965195963	-3.5807	0.00109943	0.010563313381597467	-0.858693
INSR	0.6509008450138385	5.794113684063493	3.739269475807757	6.862878867702865e-4	0.00752912	-0.85953
ELAVL2	-1.56757	4.679874107006278	-3.55285	0.00115235	0.010930031250766659	-0.861031
PLXDC1	-2.08252	1.591314391483375	-3.5747	0.00108491	0.010454067644751723	-0.862685
KIAA1549	0.6061440393214532	6.573672639486287	3.764216749153057	6.398974827409127e-4	0.00712927	-0.864865
TUBA4A	-0.686624	3.99729	-3.74939	6.670927950732039e-4	0.00736483	-0.866905
COX8A	0.6385143033752794	5.916701659346956	3.740415729508271	6.840866088748994e-4	0.00751833	-0.870019
KCNK13	3.304393949044493	-1.81488	3.648324218607609	8.846616661755607e-4	0.00904032	-0.870813
ATP5MG	0.598306	6.439256259757891	3.7605169222509773	6.465798896756064e-4	0.00718024	-0.871084
ZNF789	-0.836932	3.9512001501956995	-3.60106	0.00100865	0.00993199	-0.871286
RALYL	1.791726122940018	2.267950550289101	3.552362328218416	0.0011539	0.0109386	-0.876707
SLC25A20	0.6849631547471766	3.624968740149359	3.677244902266804	8.162147341924111e-4	0.00850931	-0.876738
DIAPH2	1.0929477221559813	3.6386480028022743	3.6084911362370287	9.880948340061113e-4	0.00977647	-0.880184
GIT2	0.43766049404146834	5.610675440267765	3.7390661526668656	6.866790679648968e-4	0.00752912	-0.88127
UBE2L6	-0.906949	5.930323525093642	-3.69921	7.676905186208695e-4	0.00814228	-0.884134
LGALS8	0.8209391648939528	4.792812617815687	3.6848500418212304	7.990852780734467e-4	0.00836658	-0.884161
PTPRG	0.7183331490697453	6.8283735604733025	3.7688708559296513	6.315867233206585e-4	0.00706904	-0.889306
NR6A1	0.8339880359858665	4.575351044852824	3.6077153861434517	9.902209795902377e-4	0.00978537	-0.890599
GSTP1	0.7562416844690469	7.567616976028863	3.7851627409657396	6.121044882491548e-4	0.00691918	-0.892612
GALNT3	1.3611641108245305	2.1334063487007153	3.6995502325841225	8.336964022842981e-4	0.00864922	-0.89522
SLC31A1	0.43335815121780996	5.88045	3.753649516323008	6.591634777711841e-4	0.0072962	-0.900608
FGFRL1	0.4885713611741922	6.374990094321523	3.7719289527054007	6.261831139302616e-4	0.00701778	-0.901536
	2.5734378752850016	-2.45183	3.6066773885396946	9.930728030565971e-4	0.00980695	-0.904967
CASZ1	-2.0248	3.369436636934819	-3.56463	0.00117244	0.0110623	-0.906236
MPZL2	-1.7831	1.19064	-3.5296	0.00122851	0.011498748459288931	-0.906801
MAP2	-1.49427	8.263293406851185	-3.77156	7.202175990196197e-4	0.0077799	-0.906868
ZCCHC3	0.647564	5.319710249735577	3.696742958249871	7.729944886773454e-4	0.0081829	-0.909252
ATP6V1E1	0.509976	6.586200903820456	3.757926283289535	6.512992373905347e-4	0.00722794	-0.909275
ZBTB1	0.6247722139880585	5.37671	3.7256334241419164	7.130078070473594e-4	0.00773144	-0.909635
C12orf57	0.6910170318353179	5.6284289625376065	3.7115573169949365	7.416479269349012e-4	0.00796593	-0.912833
TERF1	0.5858404434120903	5.587695260580301	3.6994560517258677	7.671591995521197e-4	0.00814228	-0.915378
UFD1	0.6046877283687921	5.82274	3.7326440539241377	6.991467645916506e-4	0.00764439	-0.91872
SERPINB2	2.8695671944947736	0.36678704740681506	3.5441033472101466	0.00121836	0.0114226	-0.919772
DHH	1.5818464344787682	-0.460112	3.523672309358505	0.00124871	0.01162	-0.92311
BVES	0.830194	3.59886	3.6347122661287403	9.187698180810275e-4	0.00927756	-0.930139
OTULINL	0.6245710336241084	3.876364163138291	3.6450662214889262	8.927120588637637e-4	0.0090953	-0.930971
EIF2B2	0.5986496549393268	4.783884484267926	3.662990387915877	8.492841500987562e-4	0.00876822	-0.931263
FAM102A	0.5158392793739033	5.0919259783271515	3.6990156143087214	7.681035747905412e-4	0.00814228	-0.933621
SRSF4	0.4350420537708919	6.753247685993821	3.7415588249536467	6.818982217454281e-4	0.00749968	-0.938001
PABPC1	0.49983879134430076	9.831621111157812	3.784716621313112	6.040700787186697e-4	0.00685931	-0.938069
RREB1	0.6079353173441389	5.120721533123831	3.7248412887349533	7.145906393241448e-4	0.00774367	-0.938168
CERS4	0.6189776806068812	5.088503874176715	3.6843721136720426	8.001514040025657e-4	0.00836971	-0.938731
KLF5	1.1464496602566463	2.4865589295134884	3.6313751887935437	9.397743240576403e-4	0.00942019	-0.940679
IGFN1	-1.62791	1.216683480135435	-3.57218	0.00113059	0.010777650100838507	-0.941877
ICAM3	0.917607	2.5819432100225876	3.542509959902884	0.00118565	0.011152674995821425	-0.941885
INPP5D	-1.35115	2.9497865490476136	-3.52793	0.00123418	0.011539147440928732	-0.942752
SEC61B	0.5899263182512984	5.522609994469597	3.717059360160894	7.303227095736214e-4	0.00786413	-0.946391
CST6	1.08641	-1.68723	3.5956486235264893	0.00134888	0.012294348464632779	-0.952108
BNIP3	0.8243928722619378	6.716748299597512	3.771703044976709	6.532969240848057e-4	0.00724539	-0.96211
GABRG3	1.7116451838860764	1.386209699227537	3.512121423691411	0.00128897	0.011907629013604657	-0.96463
RPAP1	0.5646496166275075	5.081765689552282	3.662535856080656	8.503596976307147e-4	0.008774	-0.965809
LDHA	0.6733643283772057	7.404152823654617	3.767532641149787	6.339655507633421e-4	0.00708635	-0.967272
RPL9	-0.953603	7.3432461546615615	-3.77043	6.781129576571405e-4	0.00746713	-0.967502
OAS1	1.1461678184152948	3.700181166180376	3.6304	9.482954757029867e-4	0.00947461	-0.969836
HSPH1	1.0811676744380767	6.803016521320604	3.751597489508729	7.255679423998288e-4	0.00782777	-0.97021
ARID1B	0.5264010114512869	6.776767179021098	3.727917780302351	7.084622689464272e-4	0.00769685	-0.971212
RNF216	0.3837301810510736	6.22831	3.729526100605512	7.052788245332451e-4	0.00768086	-0.97287
RNH1	0.44729703494953643	5.161789868444556	3.6926205008321737	7.819434637438875e-4	0.00824283	-0.974042
FBXW4	0.6126057980229227	4.276756557168654	3.6494913393569255	8.817948860576554e-4	0.0090227	-0.977444
SPHKAP	2.974476513341802	0.40489663210395044	3.7745875354312157	6.215219559401841e-4	0.00697472	-0.980123
ADGRA3	0.4985087487644071	6.372371527439165	3.7225165631765074	7.192555769404752e-4	0.00777766	-0.982472
KATNA1	0.6895073748162339	3.9512438515618986	3.615442967951689	9.692375193897987e-4	0.00964425	-0.983852
CDK10	-0.830962	4.687028050637219	-3.64803	8.853899377106342e-4	0.00904234	-0.9869
UHMK1	0.46548737450634814	6.451547866391937	3.7290784067356046	7.06163574956871e-4	0.00768086	-0.987543
MEF2A	0.5243882212890147	6.00803	3.70698	7.512054600221791e-4	0.00802306	-0.990182
TCN2	-1.01142	3.3438066505700466	-3.50534	0.00131319	0.012059404297563954	-0.990606
COTL1	0.5927771305491376	7.008483142638573	3.728888298341876	7.065396003919908e-4	0.00768086	-0.995378
PSMD2	0.3596180203467272	8.073220832893146	3.744798555509297	6.75732810608937e-4	0.00744884	-1.00467
ZNF652	0.7323420751168683	5.318535744471275	3.6587476872987628	8.593750034858554e-4	0.00885094	-1.00623
TTN	1.0122976025703698	4.993735774498672	3.64984	8.981207217564485e-4	0.00912857	-1.01114
SFXN1	0.4145974303587172	6.397681607189442	3.707694724976977	7.497001199120466e-4	0.00801704	-1.01122
ZNF610	-1.41471	2.9425524776602137	-3.4903	0.00136845	0.012412983987131017	-1.01127
PABPC4	0.5085522688034301	6.97541	3.724149953146866	7.159748405674423e-4	0.00774881	-1.01273
RASGRP3	1.342163942671338	0.5504503700024717	3.484674184996981	0.00138972	0.012540573182127831	-1.01277
NCOA2	0.7295928656954285	6.454611727089948	3.6880461421617867	7.919909628614986e-4	0.00831273	-1.01447
RNF167	0.4592977816626229	6.314686046730623	3.7111135508185202	7.425687468012308e-4	0.0079708	-1.01476
HNRNPC	0.4244274437115134	9.076304622702306	3.7468775636668554	6.718048690464871e-4	0.00741204	-1.01605
KCNH8	-2.87027	3.1339604139436403	-3.50466	0.00141379	0.012662400050884794	-1.01653
RXYLT1	0.7990004968499869	3.911733788512553	3.5866479560017677	0.00104968	0.010235455783873089	-1.01667
CIT	1.1413160272397462	4.664653769985628	3.555511109190249	0.00114392	0.010868235005904192	-1.02013
SERPINA5	1.369596055436502	-0.226233	3.4810534893662415	0.00140356	0.012615601628835224	-1.02115
NLRP1	-2.16533	1.5563935111185139	-3.48463	0.00138988	0.012540573182127831	-1.03361
AOX1	-0.921999	1.326897027807971	-3.56122	0.00112604	0.0107463	-1.03364
BPNT2	0.5778617094576379	7.84569	3.7389331876788066	6.869350014390376e-4	0.00752912	-1.03578
FAM20B	0.47846898197770393	6.600383459293346	3.707777159529998	7.495273898238767e-4	0.00801704	-1.03808
SAMD3	-3.13586	0.293605	-3.77475	6.212322260067562e-4	0.00697472	-1.03966
NUAK2	-1.21902	4.230940447472094	-3.5397	0.00119486	0.011226965540093736	-1.03996
ENTPD6	0.8534059462503851	6.672883103141373	3.711359428463291	7.648490071879707e-4	0.00812294	-1.04134
PMAIP1	-0.870494	4.333661420589575	-3.54946	0.00116318	0.011004519772035795	-1.04214
LHX2	4.482531837457993	1.6140167652456907	3.5669518403982723	0.00119797	0.0112499	-1.04257
KCTD2	0.47972176810346046	5.76156	3.6665318538296456	8.40949070841302e-4	0.00870855	-1.04616
COX7A2	0.5579372463548742	6.326473475706833	3.69185	7.836234213925707e-4	0.00825032	-1.04673
POLR2J	0.6403886949234883	4.45695	3.6019095361859566	0.00100627	0.00992007	-1.04793
CZIB	0.5841616229102842	4.3608070522479006	3.587519335650174	0.00104716	0.010222523763642438	-1.04837
PRSS53	-1.14864	3.3825582454707295	-3.58477	0.001068	0.010360708963261567	-1.04838
LPL	-0.863114	3.599398908065157	-3.5491	0.0011643	0.011006611098218178	-1.04922
PWWP3B	0.8990998719533487	2.41538	3.5210991445082422	0.00125758	0.011680927118895585	-1.05032
ITGB5	0.9531161558574954	6.1724173019760045	3.7639218995839916	7.02074266342955e-4	0.00766242	-1.05296
TMEM165	0.6312446628389843	5.741331402816927	3.704126196674087	7.572145879317425e-4	0.00806197	-1.05572
EIF3B	0.42037082143913196	7.2211934482037545	3.715488041005639	7.335398333881715e-4	0.00788879	-1.05732
SUMO3	0.43797984528370293	6.186650100097756	3.6716476369651416	8.290484760999024e-4	0.00860624	-1.05762
FZD5	1.0730953514071615	4.351377914646095	3.5577232614758723	0.00113697	0.010820245432716485	-1.05797
DHX32	0.515098	5.554219741765184	3.6761770584876716	8.186481990540669e-4	0.00852946	-1.06312
	-1.06765	3.3422767915061224	-3.50871	0.00130111	0.011980734779604131	-1.06759
TTLL4	0.8127270366941692	5.051729094571278	3.624453432484311	9.453133372550066e-4	0.00945591	-1.06861
HSPA4L	-0.907508	5.539737721970682	-3.5855	0.00105302	0.010262077915725028	-1.06896
ATP5MF	0.7211916041425654	5.682844380491625	3.6567025494228425	8.642805431897773e-4	0.00887887	-1.07335
NFASC	-0.783913	7.635345113515795	-3.71207	7.562964273341786e-4	0.00806197	-1.07556
FABP5	1.1142846428594622	5.431810677088985	3.648953239604947	9.337113033433342e-4	0.00938948	-1.07677
GORASP2	0.4463445355777065	6.7326866805115415	3.7045794206601346	7.562561730692879e-4	0.00806197	-1.07812
ADRM1	0.5595983646618405	5.934264667495635	3.675644054375079	8.198654684197897e-4	0.00853692	-1.07877
TACR1	-2.87355	1.3812823077518723	-3.48374	0.00141306	0.012662400050884794	-1.0799
DDOST	0.4754243122829056	8.036916262470413	3.7208125163707546	7.226937735820994e-4	0.0078017	-1.08296
MYRF	1.426196584164221	3.8413841945390836	3.605972092723516	0.00107605	0.0104091	-1.08701
ASAP3	-0.673898	5.221917826707258	-3.62213	9.514200567181728e-4	0.00949858	-1.08778
TSPAN3	0.4431739493410394	8.074147819098103	3.7150881749261226	7.343607120222777e-4	0.00789264	-1.08869
UNC5A	-4.19999	0.9277319231778721	-3.68531	7.980572347467509e-4	0.00836095	-1.09139
SAMD5	1.4069101900946954	2.432827025694582	3.454119021948641	0.00151079	0.013275112391345168	-1.09315
HNMT	2.2663935885528166	0.5174615990739322	3.500214116994358	0.00144108	0.012839028600417489	-1.09525
MATN3	1.6509291307741378	3.5627237797662663	3.790628752132283	7.159442381560133e-4	0.00774881	-1.09935
RND1	-1.11816	2.9977286337684954	-3.47557	0.00142477	0.012747342214259917	-1.10116
CRYBG1	0.9405562711401005	2.4171469122950517	3.49368	0.00135585	0.0123381	-1.10205
PHLDA3	0.6306610306654177	5.750354397573347	3.6772610725876063	8.161779382411154e-4	0.00850931	-1.10347
SULF1	1.4765498580551988	6.937101029972931	3.751424928060505	7.813382951419496e-4	0.00824283	-1.10463
VPS26C	0.5166382706749886	5.653513856688672	3.656531000806318	8.646932561049462e-4	0.00887887	-1.10661
HDDC2	0.8321748847505788	4.480933200572689	3.5754946317373824	0.00108254	0.010448237627311415	-1.1082
SLC16A10	1.2602100313125186	3.034532402897164	3.4987482430237895	0.00133715	0.012213570335053828	-1.11035
ZNF365	-1.35921	2.8719798628973976	-3.45547	0.00150522	0.013237711513737828	-1.11064
DGAT2	-1.12067	2.361752838959558	-3.45406	0.00151103	0.013275112391345168	-1.11261
ACOT2	0.855628	2.7003799835286784	3.5112167185924292	0.00129218	0.0119308	-1.11348
CCDC8	0.6920744774560399	5.3065475870858245	3.657994067565164	0.00086118	0.0088607	-1.11851
PCDHA10	-0.701308	5.214875440881488	-3.62793	9.362450984039906e-4	0.00939831	-1.11933
FBXO27	0.9559014190338964	2.0501459545369007	3.456062571629048	0.00150279	0.013230019602364945	-1.11981
RNLS	0.9116735893607464	1.5205435646371248	3.4472477549779814	0.00153938	0.013482429646221239	-1.12476
TRAM1	0.4570842383631426	7.517100591684142	3.7027432029392044	7.601464357699644e-4	0.00808308	-1.12691
ZFAND5	0.5388003489303763	7.465095198168912	3.6867251260024467	7.949157621128203e-4	0.00833829	-1.12785
ACBD7	-1.36993	2.30724	-3.45008	0.00152752	0.0134061	-1.12868
LAMB1	1.530840794254214	7.785616999198069	3.763887539462683	7.607814614576238e-4	0.00808479	-1.13309
DMXL1	0.5983894863474326	5.592560015921462	3.635214278591777	9.174896012237976e-4	0.00927013	-1.13333
RAB5C	0.668487	6.870328345201462	3.6808990854975012	8.079402813175643e-4	0.00843493	-1.13342
TYW1B	1.8677549480341862	1.7841471571018857	3.4354154295280157	0.00158984	0.0138178	-1.13623
ELOVL1	0.5592325807893328	4.7114603592338895	3.6655351034749915	8.432869446083427e-4	0.00872216	-1.13842
DPAGT1	0.5078098568815381	4.875936243885316	3.6285473312494965	9.346330814054014e-4	0.0093932	-1.14089
HS1BP3	0.6395259423705326	4.428338973542275	3.577464998050368	0.00107667	0.010409210199393672	-1.14189
NUS1	0.4823972313664102	6.542248423865405	3.667865734720763	8.378302785043154e-4	0.00868682	-1.14205
ING1	0.6738921528956623	4.161649503665824	3.525809332656582	0.0012414	0.011587538293652808	-1.1432
PLCB1	1.1305650068663313	4.552191367362139	3.5307532897163476	0.0012264	0.011485321910455731	-1.1435
MRPL23	0.7843321283547149	3.079829829113774	3.4674332587665724	0.00145683	0.012932341887920092	-1.14665
BTG3	0.8030774809121368	5.480434058689279	3.6365010467928958	9.163923376967687e-4	0.00927004	-1.15406
TCF4	0.907447	5.8926042000534125	3.6477196134459686	9.148745964925155e-4	0.00926173	-1.15519
BMP7	-2.00859	4.319650106764949	-3.48563	0.00148774	0.013145028725415243	-1.15808
STT3A	0.47173570169775836	7.548510693401919	3.6907286381187556	7.860838346633513e-4	0.00826601	-1.15876
CFTR	-2.58443	1.7819052964402262	-3.43272	0.00162559	0.014021196744305348	-1.15895
COMT	0.6721161718216235	3.75204	3.593466033848429	0.00103007	0.010107657957678469	-1.1596
BCAT1	0.7022105622939483	7.991339109213192	3.688833988000248	7.956040569738548e-4	0.00834038	-1.16036
NLRP2	2.5644547381652663	3.140098364995327	3.4406197157773235	0.00166026	0.014248108375547828	-1.16078
GNB2	0.460493	7.3458	3.6727818269564496	8.2643224518531e-4	0.00858955	-1.16252
GPNMB	0.9842170355615978	1.2756174790066408	3.510665069173514	0.00129414	0.011935914888887315	-1.16315
QSOX1	0.5263766151860327	7.262648104692235	3.6927640311620116	7.816302095208168e-4	0.00824283	-1.16638
PGAM1	0.5380720545487119	8.486848580748287	3.693837027184715	7.79292251813779e-4	0.00823016	-1.16681
LDAF1	-1.16267	3.8576437839950657	-3.48484	0.00138909	0.012540573182127831	-1.16759
PPM1H	-1.11728	4.592782909247294	-3.48829	0.00137601	0.012455026814579983	-1.16786
VAMP5	1.598680046621662	-0.0981145	3.465191860646367	0.00149558	0.0131912	-1.17028
XPO7	0.39116606006217847	6.726448402542295	3.657322727553229	8.627901047279917e-4	0.00887002	-1.17098
SOD1	0.6791132436793879	6.4441970071692065	3.649227826493592	8.824413614252691e-4	0.00902304	-1.17298
ODAPH	-1.02286	1.118093257920534	-3.57344	0.0011062	0.010599594146144592	-1.17477
FAXDC2	0.9049728100897632	3.715066125347832	3.52743	0.00123588	0.011546032414198989	-1.17853
ADAM11	-2.73548	3.508469748447019	-3.42926	0.00164812	0.014186835152053752	-1.17862
KCNMA1	0.8812282224511954	4.820162310493123	3.5433407203715324	0.00118294	0.0111333	-1.17882
C1QBP	0.7509897026109549	5.727969574050088	3.6138618901550155	9.73495481495508e-4	0.00967532	-1.18224
BCL7C	0.81292	4.45101	3.547576184785573	0.00116922	0.011040802476318853	-1.18444
GCDH	0.8664007779400174	3.365396320654451	3.4714817693011626	0.0014408	0.012839028600417489	-1.18586
NBEA	0.9157359850737565	6.092893363866648	3.5947899196007405	0.00103859	0.0101564	-1.19319
PCDH7	1.6534192555763303	5.223927516263351	3.6211010976399876	0.00108181	0.0104471	-1.19342
KLHL14	2.9738652507862193	1.094913672153326	3.4727165464246883	0.00143594	0.012820375177232177	-1.19691
B4GALNT3	0.6031522952617259	3.9759259713777073	3.5784343859619394	0.00107379	0.010399072342398095	-1.20656
BMPER	-0.959817	3.762426399057793	-3.52504	0.00124402	0.011590365440961682	-1.21058
C1GALT1C1	0.7431625540477453	3.105946990462933	3.4795801931352854	0.00140923	0.012634875938973633	-1.2114
CHRM5	3.801846107753925	-0.889756	3.579302548755409	0.00107121	0.010386	-1.21308
NTRK2	0.7685422928539598	6.998889000997783	3.6282840389232565	9.382063868260908e-4	0.00941245	-1.21496
PSMA1	0.5720212675911105	6.43619	3.6361818382551836	9.150270280135898e-4	0.00926173	-1.21503
RPS8	0.5071188666686233	9.110569469255966	3.672794428974909	8.26403221141136e-4	0.00858955	-1.2177
BFSP1	1.5884660681125258	0.9008125435012555	3.3989873932682424	0.00175536	0.014891006138585385	-1.22312
IMPA2	0.9820051359390325	3.0410510079854824	3.412345527209496	0.00169283	0.014454807907709288	-1.22365
AMD1	0.5305178703961486	6.011891295772241	3.6131478794424834	9.754242901562255e-4	0.00968884	-1.22411
PEBP1	0.535541	7.528158307301198	3.6459945043315316	8.904111098964497e-4	0.00907729	-1.22458
EPS15	0.47274443273982225	6.662083602932114	3.626296649424524	9.404901791759112e-4	0.00942019	-1.22665
OTUD5	0.3685785921654272	6.14055	3.626240629545572	9.406364153655905e-4	0.00942019	-1.22698
SLFN5	-0.569599	5.43248	-3.63182	9.261817359048018e-4	0.00934133	-1.22707
TMPPE	1.398408982825147	1.3125883726635874	3.392810810122707	0.00178502	0.0150311	-1.23136
GOLGA7B	-3.15179	2.257607941085305	-3.46917	0.00144994	0.0128913	-1.2339
NANS	0.6469086149623173	4.683845467754592	3.5685859683174757	0.0011034	0.010595250421539627	-1.23511
C1RL	-0.574313	3.717123815419176	-3.54937	0.00116344	0.011004519772035795	-1.23806
MORF4L1	0.42372231076260114	8.766869666307159	3.6620428588008456	8.515277562885734e-4	0.00878074	-1.24014
NME4	0.4730461007508131	5.779904697113831	3.621985020892767	9.518099374683837e-4	0.00949858	-1.2421
TMED8	0.47129630380258725	5.9051519019600756	3.5817192280371746	0.00106408	0.010346270109564026	-1.24378
PDE8A	0.4500063690922813	4.246876049336124	3.578167596525865	0.00107458	0.010400828204978996	-1.24638
GBE1	0.5396659257298415	5.536490665823872	3.637120291979969	9.126446445113426e-4	0.00925962	-1.24693
LACC1	0.853487	3.2224077439198386	3.473371334449264	0.00143337	0.012817415679222507	-1.24714
STRN3	0.5108861589686171	5.617504694976962	3.6013239453441814	0.00100791	0.00993043	-1.24778
TTC30A	0.8981098577041027	3.8046306626189934	3.482380321291594	0.00139847	0.012598088609778945	-1.25112
INIP	0.4995865483703197	4.860958861908844	3.5323761972310392	0.00121918	0.011423966354080004	-1.25119
ZNF844	-1.06314	3.862313111698191	-3.43485	0.00159231	0.013832189119071971	-1.25922
NKX3-2	1.3102732980761647	0.2903385727408199	3.4953839303438428	0.00139744	0.012595432490908076	-1.26321
USP46	0.4211153711993969	5.752558821514899	3.584094346299855	0.00105712	0.010290309813621008	-1.26953
PHLDA1	0.8432749327969855	6.966823961562313	3.6534518634087045	9.170500064072919e-4	0.00927013	-1.27808
LRRC49	-1.03295	3.873602448064558	-3.39537	0.00177266	0.014956572789924181	-1.28069
NRP1	1.2403549244892194	7.71944	3.6774961913571382	9.272133712384703e-4	0.0093462	-1.28168
TMA7	0.6233833997042169	6.021520474630467	3.5950358117124717	0.00102561	0.010069855224331334	-1.28171
TENM3	0.46653516023110697	7.730272665584946	3.6424038603210698	8.99343263998564e-4	0.00913555	-1.28377
RAB14	0.42864866428145465	7.070897469050231	3.621108732314344	9.54126607492311e-4	0.00951056	-1.28393
BACH2	0.663022	6.302433020295718	3.5954943915757256	0.00102431	0.010068689932225917	-1.28634
KDM4C	0.5675717379362659	5.1736364957493315	3.57081	0.00109664	0.010542499930786098	-1.2873
SAFB	0.4648784098970813	7.286196090142914	3.6181608490850996	9.61960116438201e-4	0.00957743	-1.29101
	3.0451115715927353	7.043576727994043	3.70561	9.359235609441508e-4	0.00939831	-1.29169
CSP2	4.702609785455685	-1.34705	3.997805601642522	3.301334721893374e-4	0.00436125	-1.29231
PDHA1	0.5708952084574284	6.009340582453912	3.5812672105725407	0.00106541	0.010353295017742976	-1.29414
ACTR8	0.5669880234856066	5.609085886127153	3.571263349019866	0.00109527	0.010535240348399501	-1.29488
RPS6KC1	0.5210698279071444	5.354018148287762	3.551856196698562	0.00115551	0.010947761838431044	-1.295
UBXN2A	0.6327645016778698	5.33836	3.560319697315461	0.00112885	0.010767096535696873	-1.29654
PILRB	-0.792158	4.734597242424351	-3.50355	0.00131967	0.012099353124740548	-1.30513
P2RY2	1.0659215020457085	1.4369012558810692	3.5337574159790983	0.00125325	0.0116534	-1.30597
GNB4	0.5485468213629083	6.3879121695338545	3.604061975726208	0.00100029	0.00986682	-1.3086
RHEB	0.5094271313327692	6.477256378212078	3.5994136288764444	0.00101325	0.00997156	-1.30871
NOMO3	0.6756213291256223	4.6621635425335715	3.5506738547937977	0.00115928	0.010977389010751695	-1.31098
PARP12	1.418385678348184	1.4178269546918205	3.382948598287885	0.00183338	0.015294611961285872	-1.31438
ATG5	0.5946675357894851	4.6871144138485255	3.514821756600749	0.00127945	0.011837067605003939	-1.3169
IGFBP5	1.4497978583374564	8.5509	3.6940671728317196	9.146303460686619e-4	0.00926173	-1.31991
MAGEH1	0.6931357315806688	5.522728629662336	3.559113408741379	0.00113262	0.010784865715447187	-1.32159
EP300	0.43385933390123377	7.152447479357737	3.6099505662282163	9.841068423468576e-4	0.00976369	-1.32198
AKR7A2	0.696409	4.779723722914496	3.5165	0.00127357	0.011806778128751532	-1.32239
STEAP3	0.7742181421970642	3.114235525222774	3.5253279222572753	0.00124304	0.011590182835862946	-1.32314
APOD	1.7280999242164294	-0.376535	3.3789564668650316	0.00187986	0.015590784831814279	-1.32345
HS3ST3B1	-0.976398	4.517622741157164	-3.46869	0.00145185	0.012901424487869368	-1.32523
RPN1	0.43832677657769104	8.269317312581615	3.6321168315860093	9.254162344360788e-4	0.00933914	-1.32762
TMED9	0.49910716923128007	7.812051143842659	3.6296522349612848	9.317706475257743e-4	0.00938563	-1.33093
TP53I13	0.5797524599887529	4.749129746507921	3.5555621650061755	0.00114376	0.010868235005904192	-1.33191
LAYN	0.652907	3.050508019375484	3.654165623346217	8.802411160648203e-4	0.00902221	-1.33397
RARS1	0.48500002894302074	6.454483571900209	3.5977573200309814	0.00101791	0.0100116	-1.33421
EEF1A2	-1.23708	7.3475885690300204	-3.6243	0.00105776	0.010290689137698494	-1.33465
CHPF	0.723684	7.422572843603258	3.6371479778823916	9.327781757787251e-4	0.00938563	-1.33496
ACVR1	0.8442318301799601	5.544263836323579	3.606312363142028	0.00103064	0.010107657957678469	-1.33588
FAM168A	0.4235394259270313	7.470000142128718	3.6108209084403473	9.817359859246753e-4	0.00974585	-1.3374
SURF4	0.4133531919861806	7.127721274441622	3.618853991239815	9.601126320274656e-4	0.00956463	-1.34
SPARCL1	-1.26192	2.884933618678544	-3.36546	0.00192226	0.015834437600808205	-1.34207
YBX1	0.43373975560615463	9.586069005067419	3.629429828752738	9.32346144552499e-4	0.00938563	-1.34209
MAPK11	-0.943136	4.38929	-3.44777	0.00153718	0.013470132200896712	-1.35064
REXO2	0.4971922773012638	5.117030541355465	3.5785589694056794	0.00107342	0.010399072342398095	-1.35139
RHOC	0.6895233113888048	6.841447598707335	3.6104194731683648	9.859050892087788e-4	0.00977015	-1.35178
ARRDC3	0.44706633628662207	7.933486463947283	3.608429247353786	9.882642944911942e-4	0.00977647	-1.35444
SYNE1	0.5825361315486326	6.956823273151408	3.595204090521513	0.00102513	0.010069855224331334	-1.35536
MMP24	-1.06862	6.0913612358811555	-3.56375	0.00119063	0.011193345485246534	-1.35578
AGPAT1	4.032495170888608	-0.111872	3.4078866372250722	0.00181214	0.015163701821524515	-1.35638
CCDC102A	0.9263602043340757	2.516873148837319	3.4164109561632836	0.00167423	0.0143319	-1.35677
HLCS	0.4534459396998054	5.5501135328112285	3.559517556094126	0.00113135	0.0107789	-1.35745
ZC3HAV1	1.250900239679873	5.2150346710586355	3.5816836093416335	0.0011728	0.0110623	-1.36105
ROPN1	3.8654569018210827	-2.5345	3.5121849951465767	0.00128875	0.011907629013604657	-1.36142
PPP1R3F	0.8096278827507621	3.3934806232981805	3.387527212145098	0.00181077	0.015163701821524515	-1.36161
TENT5C	0.934807	0.944744	3.432225505186967	0.00160371	0.013901898741906329	-1.36208
TTLL5	0.5129531399085412	4.990084808921085	3.51009	0.00129617	0.011948147172908848	-1.36269
SSBP3	0.44894121079054017	6.705091924155307	3.55601	0.00114236	0.010865504529207239	-1.36632
LARP4	0.6185613486497381	5.928047375310479	3.563873757826591	0.00111784	0.010691970286509134	-1.36987
MAOB	1.6672154114407185	-0.0593435	3.3364807294154626	0.00207864	0.0167184	-1.37001
SSNA1	0.8050201595205171	4.324391039183172	3.471190669403685	0.00144195	0.012839028600417489	-1.37431
EDNRA	1.0911143286602059	3.395201281350544	3.6436111329616554	9.99529442508176e-4	0.009865	-1.37588
KLHDC7B	-2.33315	-0.877711	-3.39658	0.00176687	0.014922495710170834	-1.37664
CERS2	0.3997271394041606	6.71352	3.5927102901860404	0.00103223	0.0101174	-1.37857
ACER2	-0.930526	3.2002671029154324	-3.35582	0.00197296	0.016132324688406013	-1.3787
DHRS9	2.2330237543690803	-1.02072	3.370552668998369	0.00202666	0.016420374728550815	-1.38402
WNK4	0.9189856215310446	1.1583368040893467	3.439442131176272	0.00157249	0.013705618009255035	-1.38534
CST3	0.7177436266535251	6.321250801568347	3.589197500700071	0.00104951	0.010235455783873089	-1.38694
RWDD2B	1.393675207158628	2.246132214508302	3.324763156932084	0.00214528	0.0170698	-1.39006
EPGN	-4.52636	-0.116488	-3.5655	0.00112146	0.010714579107800588	-1.39214
SEC13	0.510976	6.548186564547921	3.580687403920011	0.00106712	0.010360708963261567	-1.39314
SVIL	0.9030871237001836	6.6859547152575916	3.6030581208551498	0.00106749	0.010360708963261567	-1.39683
PPIB	0.6423826996030257	8.267212732253755	3.6076818627246112	9.903129589037463e-4	0.00978537	-1.40134
NAT8L	-1.74248	4.089882985025427	-3.35472	0.00202809	0.016420374728550815	-1.40445
SLBP	0.65742	5.291546236069122	3.5031105964177356	0.00132125	0.012107272272206258	-1.40513
TRMT10A	-0.978666	3.271706323782679	-3.35	0.00200419	0.0163122	-1.40556
RBBP7	0.46360609399479724	7.154725969494098	3.576034101286401	0.00108093	0.010444513619161185	-1.40866
CCDC117	0.6392038508952957	4.986572658210025	3.4932639696480488	0.0013574	0.012339021030701553	-1.41036
UNC5D	1.4360150276264263	4.258554522513408	3.4345093896936705	0.00167699	0.014348299352719071	-1.41068
ORAI1	0.7891737678817852	3.1585443773714466	3.396993827493349	0.00176488	0.014922495710170834	-1.4114
THOC3	-0.588696	5.446718390391332	-3.48131	0.00140256	0.0126149	-1.41371
ADAM8	-2.41853	1.8247718718819552	-3.31974	0.00217448	0.0172289	-1.41949
BEND6	1.1574560712755377	2.4781544978688697	3.334482960119195	0.00208986	0.0167691	-1.42171
TOP1	0.5724333010270461	7.119071319878698	3.5681849213681005	0.00110462	0.010595250421539627	-1.42255
PSMB3	1.4028061798571843	5.200157418593129	3.51566	0.00140145	0.012611553976903965	-1.42853
GPRIN1	-1.62753	4.444617760239324	-3.31531	0.00220055	0.017395052352422637	-1.42882
COPS7A	0.6948987718095205	5.092539439972459	3.5096669111943313	0.00129769	0.011955717545150011	-1.43551
IL11	-1.29369	3.5859851144190853	-3.64282	0.00103696	0.010146236944267875	-1.43572
FDFT1	0.9289081920846893	4.352603996667522	3.432372416082681	0.00160307	0.013901898741906329	-1.4401
CPNE7	-5.29099	1.2119284085206448	-3.53488	0.00127101	0.011799310427500523	-1.44094
TMC1	2.108132897437769	-0.156104	3.346391992615126	0.00202382	0.0164131	-1.44311
RPS20	0.5175212203839443	8.685611020484783	3.585244372291383	0.00105376	0.010263507739021877	-1.44395
SPART	0.558292	6.231168582005897	3.5540682431901836	0.00114848	0.010900406907433756	-1.44414
ZDHHC16	0.4583189778511505	4.855052787231936	3.495960709453157	0.00134741	0.012294080615998558	-1.44882
PC	0.9227919054129643	4.79728	3.529263440753134	0.0012742	0.011806778128751532	-1.45127
FURIN	0.724006	6.190019845867241	3.5714633615980356	0.00110878	0.010617261602200025	-1.45132
NFATC4	-0.485316	4.35791	-3.48325	0.00139516	0.012581541190322428	-1.45199
ASH2L	0.5277036765236014	5.671473844335906	3.5006341888487813	0.00133025	0.012170146944340082	-1.45271
TPRG1	-2.56748	-1.0014	-3.40978	0.00170467	0.014541315361511212	-1.45515
UBE2K	0.43349725022220653	6.783218501038973	3.5461607710557086	0.00117378	0.011065536281171913	-1.45684
CD274	0.897001	2.066276417898204	3.550577243195924	0.00121141	0.011363662991231363	-1.45719
TRMT112	0.6771764220573413	5.689058911829932	3.5162074644846038	0.00127459	0.011806778128751532	-1.4583
PPFIA1	0.48547984948830347	6.370505570218497	3.5487480837241443	0.00116545	0.011011314709908522	-1.45923
UGCG	0.5699629724981587	7.0684193299979015	3.574677883345265	0.00108499	0.010454067644751723	-1.45933
UBE2B	0.5688767576767955	5.594126000302793	3.514681079737753	0.00127995	0.011837067605003939	-1.4602
CTSA	0.42707938963320213	6.1138181935165665	3.5639628036062714	0.00111757	0.010691970286509134	-1.46051
FAU	0.5660062720036532	7.129151844482604	3.5540346262777187	0.00114859	0.010900406907433756	-1.46161
SDF2L1	0.7315074375258117	3.2547528297286314	3.4391570799680142	0.00157371	0.013705618009255035	-1.46497
TRPV4	1.7478193484043265	0.3167786662030321	3.4241439635221376	0.00178484	0.0150311	-1.46698
TOMM40	0.5369016794413195	5.58488	3.5026297786244474	0.00132299	0.012116733139188816	-1.47014
IFIH1	1.3072766886669167	0.8971424556580349	3.347510454675059	0.00201772	0.0163754	-1.47318
AP2S1	0.5174280012004591	5.796395858865757	3.521665905528373	0.00125562	0.0116691	-1.47632
ADAM10	0.443187	7.567989854522164	3.561872282474616	0.00112403	0.0107331	-1.48218
FAM162A	0.6994919409696712	5.254822178881967	3.5363750036151447	0.00120584	0.011317634221245921	-1.48227
AVIL	-1.05283	2.510063237473865	-3.28666	0.00237642	0.0184011	-1.4834
BTBD19	-0.743424	2.349113527429862	-3.37869	0.00185463	0.0154341	-1.48575
APOL6	1.339451253824413	2.956596544491829	3.310532624481175	0.00222896	0.0175626	-1.48584
ENTPD7	0.43639614310156016	5.510725896025442	3.5249242046695084	0.00124442	0.011590365440961682	-1.48934
SV2B	2.6586190873333173	2.9217011331563993	3.287857165770141	0.00246257	0.0189153	-1.49267
MAP4	0.40369809239789767	9.171877164705371	3.5751283093779374	0.00108364	0.0104529	-1.49552
MAGED2	0.5543322678720752	8.695257353403033	3.567628712126958	0.00110632	0.010599594146144592	-1.49626
OSGIN2	0.4925452797044816	4.747489027355205	3.4671654465641466	0.0014579	0.012935070991115646	-1.49876
TRIM16	-0.952006	4.446464751660049	-3.38876	0.00180474	0.0151612	-1.49897
CKAP2	-0.69088	5.549200578491942	-3.44418	0.00155229	0.013581572965266332	-1.50003
NOTCH2NLR	2.0015717320408584	0.9865747595755447	3.278657622576596	0.00245202	0.0188579	-1.50311
ENC1	-1.32059	7.468621918734431	-3.56722	0.00124897	0.01162	-1.5043
GBP2	0.9393990651173674	2.4942067090792994	3.5503030558273405	0.00123628	0.011546032414198989	-1.50513
CUBN	1.8003297338601811	2.8328328377593284	3.3509372169177998	0.00212123	0.016941032234016544	-1.50773
NIPAL2	-0.670525	2.619791424294775	-3.41019	0.00170279	0.0145326	-1.50936
XBP1	0.5471198235697292	6.76139	3.5435075986385502	0.00118239	0.0111333	-1.51033
DARS1	0.5638963912079618	6.130187348135514	3.5147985656971814	0.00127953	0.011837067605003939	-1.51057
SLC4A8	-0.979994	4.858348132871465	-3.2953	0.00232198	0.018094699041424828	-1.51379
LRP5	0.5028656245001955	6.1614150161225085	3.5291195009096517	0.00123015	0.011507770009062316	-1.51461
PRRG4	1.4229946411217922	1.244153832765169	3.3018226844801055	0.00228171	0.017860018154891275	-1.5185
UPK1B	-1.83828	-0.225457	-3.26922	0.00248997	0.0190608	-1.51965
MMP1	1.603470767157702	1.9560812180559233	3.465150372472973	0.00162726	0.014028569706652682	-1.52709
BRWD3	0.5629734514986433	5.715531889013455	3.493681322765932	0.00135585	0.0123381	-1.52823
PIEZO1	0.8892912829815094	5.76972	3.592018045085035	0.00112113	0.010714579107800588	-1.5304
TSR3	0.7027946016083337	4.741314265399501	3.4313311297862916	0.00160762	0.013922641775868183	-1.53922
ASAP2	0.5704746535410505	5.759485352226255	3.493301104400221	0.00135726	0.012339021030701553	-1.54364
AATF	0.6143695464881835	5.4688908333928214	3.4731844640018497	0.00143411	0.012817415679222507	-1.54379
RABL3	-0.747763	4.63203	-3.4032	0.00173538	0.0147516	-1.54478
EPHA10	-2.82997	2.273964856151528	-3.30856	0.00224082	0.017623450842299822	-1.54926
MYO9A	0.8083645856829769	6.193338736437809	3.4903296529644496	0.0013854	0.012533372300832082	-1.54972
DOCK3	-1.08528	5.216189410823068	-3.37112	0.00189772	0.0157007	-1.55192
SHC3	1.0162730496607137	5.171869972831663	3.346304466533878	0.0020243	0.0164131	-1.55942
PSMC2	0.5783636957947378	5.911538893151639	3.4883990995891505	0.00137561	0.012455026814579983	-1.56511
BHLHB9	1.2697488644391466	3.29073	3.2602224451636377	0.00255057	0.019405535363572892	-1.56539
RAPGEF5	-1.78803	3.408897993813776	-3.24544	0.00265317	0.019954436114076973	-1.56623
SLC27A2	-1.63926	1.0771225916691907	-3.2698	0.00248611	0.019042632051545723	-1.57134
SP140L	1.2132563384268318	0.2989986712815456	3.242905335054032	0.00267119	0.020050362619303836	-1.57171
SEC23IP	0.43627183887542653	6.180639114001809	3.5007089917756837	0.00132998	0.012170146944340082	-1.57227
SMAD4	0.441499	6.272789700355729	3.482103445795304	0.00139953	0.012600976682359462	-1.57273
GLIS1	2.303494252687691	-1.54228	3.2528259963703037	0.00260144	0.0196721	-1.57528
CMC2	0.597449	4.092285510194891	3.3536370296982994	0.00198463	0.0161994	-1.57576
ADAM32	2.8372981891739584	1.6139054753672417	3.255920636533297	0.00263224	0.019832007867388125	-1.57694
CTTNBP2	1.0578064901955593	3.2665456330502245	3.2514638590021128	0.00261091	0.019725246802929412	-1.57934
HMCN1	1.1298590493099283	3.8339385677307427	3.5135472930413836	0.00140412	0.012615601628835224	-1.58172
RCC1	0.5899268132424664	5.591307936963011	3.456986318335626	0.00149901	0.013210350223814546	-1.58514
PRPH2	-2.08199	0.0711081	-3.2913	0.00234707	0.0182069	-1.58561
GAS2L1	0.6185600901221271	3.1180566838190162	3.409361454866373	0.00170661	0.014550601316859754	-1.58574
ATP5ME	0.8183112324704158	4.974542550693537	3.4374551002498577	0.00158103	0.013755265295653489	-1.58604
EPHX1	0.41693403511198746	5.665300775453501	3.500298702391214	0.00133147	0.0121748	-1.58828
ALOXE3	-3.0714	0.3077180817428698	-3.35632	0.0019703	0.016132324688406013	-1.58854
TRAPPC2	-0.706703	3.8620053097727878	-3.30055	0.00228953	0.0178909	-1.59034
FAM229B	0.7451397462661586	4.0687328988866795	3.3434561899635926	0.00203991	0.016508263249329892	-1.59045
JADE2	1.0528529314568003	3.823900715944791	3.4182145843138256	0.00171686	0.014616021269431352	-1.5915
SLC44A3	0.5670302573961843	3.0701795350340255	3.388450841728855	0.00180625	0.0151612	-1.59415
PIGS	0.47176624826414937	6.636636473166841	3.5076222147230594	0.00130499	0.012003467070282691	-1.59463
IMMP2L	1.0155983435786338	2.667108936918875	3.286709122943895	0.0023761	0.0184011	-1.59539
AFF4	0.3492867231924528	8.168089886617532	3.525349759254642	0.00124297	0.011590182835862946	-1.59972
DACT3	1.0838260703199465	4.82547	3.4024347095949485	0.00179053	0.015069982550613354	-1.6023
TXNDC15	0.48648150349377506	6.210772306079708	3.4905346838326246	0.00136759	0.012411771975875821	-1.60465
STARD3NL	0.4855616658109314	6.264332305824718	3.472911591527395	0.00143518	0.012820257924840555	-1.60653
TOM1L2	0.38794023538858013	6.45058	3.4918990098816707	0.00136249	0.012378653100901154	-1.60746
FOCAD	0.5108456217234787	6.166404649345366	3.4803115986276194	0.00140641	0.012627575555351895	-1.60926
SRP68	0.4856429852932136	6.525495162131718	3.4892513062153103	0.00137241	0.0124356	-1.61289
TRMT9B	1.2222035115707914	2.96359	3.2239553029084753	0.00280942	0.020871535917598535	-1.61516
ASXL1	0.4852930977895049	7.138602995595482	3.499573910806423	0.00133412	0.0121925	-1.61765
ATP5MC1	0.7487970344286623	4.357537012031054	3.354239667072149	0.0019814	0.016180833802745574	-1.62095
CPOX	0.48036591760808545	5.084738664322837	3.4565213603366165	0.00150091	0.013220291220206596	-1.62199
PACSIN3	0.802746	3.5600565990813995	3.4413517218399896	0.00156862	0.013692	-1.62313
THSD4	-0.746274	4.440055449071114	-3.35246	0.00199097	0.016227834546116007	-1.62334
SLC35F3	-1.4163	2.570599142208381	-3.25917	0.00255776	0.0194516	-1.62349
FOXQ1	2.332140524390561	-2.20381	3.307505540901825	0.00224716	0.017657008123353277	-1.62665
C7	1.7992797957649822	1.7247076222590203	3.4305845892863256	0.00181234	0.015163701821524515	-1.62718
L1CAM	-1.0784	7.562952189407116	-3.48621	0.00149606	0.0131912	-1.62824
DAB2	1.1701063732988413	4.2198111615910285	3.5459349051044042	0.00131714	0.012089161755799901	-1.62967
MAMDC2	0.9525874040727613	3.2793987082252523	3.583028238094297	0.00117555	0.011076	-1.63023
GOLGA6L5P	-1.26381	2.684571513351551	-3.24301	0.00267043	0.020050362619303836	-1.63024
PTPRR	-4.71014	1.6245442500702054	-3.37403	0.00195915	0.016078723843336282	-1.63138
CGGBP1	0.5358150805332498	6.767402989398514	3.48018	0.00140694	0.012627575555351895	-1.63426
SMIM10L1	0.5219389872341136	4.936950877518762	3.402937546754241	0.00173664	0.014754973186662917	-1.63439
PLK1	-1.01551	4.414241014655983	-3.26233	0.00253622	0.0193223	-1.6359
RPL31	0.5241276125798713	8.342385147473271	3.5074272529951713	0.00130569	0.012003467070282691	-1.63862
MIF	0.6202928691164642	7.299869980239292	3.496757345590835	0.00134447	0.012273836584091329	-1.64541
WDR19	0.6539417657939683	5.057770207080795	3.3882745544759505	0.00180711	0.0151612	-1.64937
JRKL	0.5847526956476115	4.5128035371184465	3.39671	0.00176625	0.014922495710170834	-1.64986
PSMD13	0.4021113036549071	6.554566040948872	3.471209407522777	0.00144187	0.012839028600417489	-1.65043
[truncated: 15,036 more rows]

## Sheet: B) GSEA_UP_PATH
pathway	pval	padj	log2err	ES	NES	size	leadingEdge
GABA-A RECEPTOR ACTIVITY%GOMF%GO:0004890	0.000392738	0.0301903	0.498493	0.767267	1.89731	16	c("GABRB1", "GABRR3", "GABRB2", "GABRG3", "GABRA5", "GABRG1", "GABRA1", "GABRA2")
GABA-A RECEPTOR COMPLEX%GOCC%GO:1902711	0.000392738	0.0301903	0.498493	0.767267	1.89731	16	c("GABRB1", "GABRR3", "GABRB2", "GABRG3", "GABRA5", "GABRG1", "GABRA1", "GABRA2")
POSITIVE REGULATION OF STEM CELL DIFFERENTIATION%GOBP%GO:2000738	0.000935664	0.0445558	0.477271	0.741626	1.80056	15	c("SOX6", "NKX2-5", "HOXB4", "SOX9", "FOXC1", "SOX5", "TACSTD2")
REGULATION OF VIRAL TRANSCRIPTION%GOBP%GO:0046782	0.000555659	0.0337577	0.477271	0.73834	1.85108	17	c("TRIM27", "MDFIC", "TRIM14", "MID2", "ZFP36", "TRIM21")
PHENOL-CONTAINING COMPOUND BIOSYNTHETIC PROCESS%GOBP%GO:0046189	0.000333862	0.0290773	0.498493	0.738243	1.88307	18	c("TYRP1", "CITED1", "OCA2", "DCT", "HAND2", "SNCA", "DAO", "INSM1")
GABA RECEPTOR COMPLEX%GOCC%GO:1902710	0.000363052	0.0297432	0.498493	0.736394	1.87835	18	c("GABRB1", "GABRR3", "GABRB2", "GABRG3", "GABRA5", "GABBR2", "GABRG1", "GABRA1", "GABRA2")
POSITIVE REGULATION OF ENDOTHELIAL CELL CHEMOTAXIS%GOBP%GO:2001028	0.00142887	0.0573789	0.45506	0.729146	1.77027	15	c("SMOC2", "PRKD1", "KDR", "SEMA5A", "FGF18")
INSULIN-LIKE GROWTH FACTOR BINDING%GOMF%GO:0005520	0.00147239	0.0577274	0.45506	0.728066	1.76764	15	c("LRP2", "ITGB4", "IGFBP5", "ITGAV", "ITGA6", "IGFBP3", "IGFBP6", "CCN2", "ITGB3", "INSR")
GABA RECEPTOR ACTIVITY%GOMF%GO:0016917	0.00157558	0.0597055	0.45506	0.701253	1.79918	19	c("GABRB1", "GABRR3", "GABRB2", "GABRG3", "GABRA5", "GABBR2", "GABRG1", "GABRA1", "GABRA2")
REGULATION OF PLATELET AGGREGATION%GOBP%GO:0090330	0.000480351	0.0323837	0.498493	0.697499	1.87365	23	c("EMILIN2", "MFSD2B", "PRKCQ", "LYN", "SERPINE2", "PDPN", "EMILIN1", "CEACAM1", "PRKG1", "IL6ST", "SH2B3", "JAK2")
GAMMA-AMINOBUTYRIC ACID SIGNALING PATHWAY%GOBP%GO:0007214	0.00188118	0.0644753	0.45506	0.694186	1.77069	18	c("GABRB1", "GABRR3", "GABRB2", "GABRG3", "GABRA5", "GABBR2", "GABRG1", "GABRA1", "GABRA2")
POSITIVE REGULATION OF CARTILAGE DEVELOPMENT%GOBP%GO:0061036	0.00188118	0.0644753	0.45506	0.694092	1.77045	18	c("SOX6", "SOX9", "GDF6", "SOX5", "SCX", "LOXL2", "ZBTB16", "GDF5", "PKDCC", "ACVRL1")
CARDIAC EPITHELIAL TO MESENCHYMAL TRANSITION%GOBP%GO:0060317	0.0018367	0.0644753	0.45506	0.675595	1.77549	21	c("HEY1", "HEY2", "SNAI2", "TGFBR3", "EFNA1", "HAS2", "HEYL", "TBX3", "ACVRL1", "TGFB2", "ENG")
PROTEASOME BINDING%GOMF%GO:0070628	0.00924563	0.165836	0.38073	0.672644	1.63308	15	c("UBD", "ADRM1", "RAD23A", "PSMG1")
REGULATION OF FIBROBLAST GROWTH FACTOR RECEPTOR SIGNALING PATHWAY%GOBP%GO:0040036	0.00219507	0.0711546	0.431708	0.670555	1.76224	21	c("OTX2", "SMOC2", "SPRY4", "SULF1", "SHISA2", "SPRY3", "NOG")
NEGATIVE REGULATION OF CHONDROCYTE DIFFERENTIATION%GOBP%GO:0032331	0.0101878	0.172195	0.38073	0.669658	1.62584	15	c("SNAI2", "SOX9", "EFEMP1", "NKX3-2", "PTHLH", "RFLNA", "GDF5", "PTPN11")
ISOPRENOID BIOSYNTHETIC PROCESS%GOBP%GO:0008299	0.00823777	0.15887	0.38073	0.667171	1.67265	17	c("RPE65", "DHRS9", "ALDH1A2")
REGULATION OF PLASMINOGEN ACTIVATION%GOBP%GO:0010755	0.0096601	0.169873	0.38073	0.66406	1.66485	17	c("PLAT", "SERPINE2", "S100A10", "ANXA2", "RUNX1", "ENO1", "F12")
PIGMENT BIOSYNTHETIC PROCESS%GOBP%GO:0046148	0.000776331	0.0421964	0.477271	0.663412	1.85726	27	c("TYRP1", "CITED1", "RPE65", "OCA2", "DCT")
SERINE-TYPE ENDOPEPTIDASE INHIBITOR ACTIVITY%GOMF%GO:0004867	0.000137729	0.0192389	0.518848	0.661264	1.90688	32	c("A2M", "SERPINB2", "SERPINA3", "SERPINA1", "SPINK5", "SERPINE2", "SERPINB8", "ANXA2", "SERPINA5", "WFDC2", "SERPINF1", "SERPINB9", "FURIN", "SLPI", "SERPING1", "SERPINB1", "SERPINH1", "APLP2", "SERPINE1", "SERPINB7", "SERPINB6")
POSITIVE REGULATION OF POSITIVE CHEMOTAXIS%GOBP%GO:0050927	0.01359	0.197643	0.38073	0.658227	1.62768	16	c("IL16", "KDR", "F7", "PGF", "SCG2", "CDH13", "CXCL12")
REGULATION OF INTEGRIN-MEDIATED SIGNALING PATHWAY%GOBP%GO:2001044	0.00563971	0.130927	0.407018	0.656886	1.68535	19	c("PRKD1", "LIMS2", "BST1", "LAMB1", "LAMA1", "NID1", "LAMC1", "EMP2", "CD63", "TIMP1")
REGULATION OF ENDOTHELIAL CELL CHEMOTAXIS%GOBP%GO:2001026	0.00700087	0.14545	0.407018	0.656265	1.67396	18	c("SMOC2", "PRKD1", "KDR", "SEMA5A", "FGF18")
NEUROMUSCULAR JUNCTION DEVELOPMENT%GOBP%GO:0007528	0.000851969	0.0430235	0.477271	0.655436	1.79948	25	c("MUSK", "NEDD4", "PPFIBP2", "DOK7", "PDZRN3", "PPFIBP1")
RELAXATION OF MUSCLE%GOBP%GO:0090075	0.015742	0.208803	0.352488	0.654762	1.58967	15	c("PLN", "GSN", "PIK3CA", "ATP1A1", "KCNJ2", "SOD1", "ATP1B1", "CAMK2D", "SLC8A1")
EMBRYONIC EYE MORPHOGENESIS%GOBP%GO:0048048	0.00660717	0.14294	0.407018	0.651549	1.67166	19	c("SIX3", "TBX2", "EFEMP1", "PAX2", "WNT5A", "RARG", "TFAP2A", "STRA6", "TWIST1", "FBN1", "SOX11", "KDM2B", "PROX1", "PHACTR4")
NAD+ ADP-RIBOSYLTRANSFERASE ACTIVITY%GOMF%GO:0003950	0.00152324	0.058968	0.45506	0.649439	1.81022	26	c("ART4", "ART3", "PARP15", "PARP12", "PARP9", "ZC3HAV1", "SIRT2", "PARP14", "PARP4", "PARP1", "TIPARP", "PARP8")
REGULATION OF POSITIVE CHEMOTAXIS%GOBP%GO:0050926	0.0165569	0.213617	0.352488	0.643206	1.61257	17	c("IL16", "KDR", "F7", "PGF", "SCG2", "CDH13", "CXCL12")
VASCULAR ENDOTHELIAL GROWTH FACTOR SIGNALING PATHWAY%GOBP%GO:0038084	0.00999263	0.172195	0.38073	0.640783	1.63447	18	c("PRKD1", "KDR", "PGF", "PDGFRB", "FOXC1", "NRP1", "PIK3CA", "PDGFRA")
REGULATION OF CHONDROCYTE DIFFERENTIATION%GOBP%GO:0032330	0.000664757	0.0382643	0.477271	0.638892	1.80868	28	c("SOX6", "SNAI2", "SOX9", "EFEMP1", "NKX3-2", "GDF6", "SOX5", "PTHLH", "LOXL2", "RFLNA", "ZBTB16", "GDF5", "PKDCC", "PTPN11", "ACVRL1")
NEGATIVE REGULATION OF CARTILAGE DEVELOPMENT%GOBP%GO:0061037	0.0178442	0.219712	0.352488	0.637656	1.57681	16	c("SNAI2", "SOX9", "EFEMP1", "NKX3-2", "PTHLH", "RFLNA", "GDF5", "PTPN11")
OLIGODENDROCYTE DIFFERENTIATION%GOBP%GO:0048709	0.000884117	0.0432494	0.477271	0.637501	1.808	29	c("SOX10", "PLP1", "SOX6", "SOX9", "HES5", "ZNF488", "MYRF", "B4GALT6", "SLC8A3", "PTPRZ1", "TENM4", "CNTNAP1", "GPM6B")
INTRAMOLECULAR OXIDOREDUCTASE ACTIVITY, TRANSPOSING S-S BONDS%GOMF%GO:0016864	0.0254544	0.258434	0.352488	0.635938	1.54397	15	c("ENOX1", "ERP27", "PDIA4", "ITGB3", "PDIA3", "GLRX2", "P4HB", "ERP29", "QSOX1")
PROTEIN DISULFIDE ISOMERASE ACTIVITY%GOMF%GO:0003756	0.0254544	0.258434	0.352488	0.635938	1.54397	15	c("ENOX1", "ERP27", "PDIA4", "ITGB3", "PDIA3", "GLRX2", "P4HB", "ERP29", "QSOX1")
REGULATION OF CALCIUM ION IMPORT%GOBP%GO:0090279	0.012027	0.186506	0.38073	0.633404	1.61565	18	c("TRIM27", "PDGFRB", "PLN", "WNK3", "CXCL12", "CTNNB1", "PLPP4", "SLN")
PROSTAGLANDIN BIOSYNTHETIC PROCESS%GOBP%GO:0001516	0.0222743	0.249704	0.352488	0.631706	1.58374	17	c("PLA2G4A", "CBR1", "PTGDS", "TBXAS1", "PTGES", "PTGIS")
PROSTANOID BIOSYNTHETIC PROCESS%GOBP%GO:0046457	0.0222743	0.249704	0.352488	0.631706	1.58374	17	c("PLA2G4A", "CBR1", "PTGDS", "TBXAS1", "PTGES", "PTGIS")
CELLULAR RESPONSE TO GROWTH FACTOR STIMULUS%GOMF%GO:0071363	0.00592442	0.133947	0.407018	0.631127	1.69536	23	c("NRP2", "FGFR3", "KDR", "NTRK1", "FGFR4", "FLT1", "PDGFRB", "NRP1", "FGFR2", "PDGFRA", "NTRK2", "ACVRL1")
RESPONSE TO GROWTH FACTOR%GOMF%GO:0070848	0.00592442	0.133947	0.407018	0.631127	1.69536	23	c("NRP2", "FGFR3", "KDR", "NTRK1", "FGFR4", "FLT1", "PDGFRB", "NRP1", "FGFR2", "PDGFRA", "NTRK2", "ACVRL1")
UDP-GALACTOSYLTRANSFERASE ACTIVITY%GOMF%GO:0035250	0.00549879	0.128946	0.407018	0.630263	1.66737	22	c("UGT8", "B3GNT7", "PLOD3", "B3GALT1", "B4GALT6", "B3GALNT1", "COLGALT2", "B3GALT5", "B3GNT2", "B3GALT4")
CERAMIDE TRANSPORT%GOBP%GO:0035627	0.0223347	0.249861	0.352488	0.629159	1.5558	16	c("ABCB4", "ABCB1", "ABCA13", "PLTP", "CERT1", "PLEKHA8", "SGPP1", "GLTP", "OSBP")
PLATELET ALPHA GRANULE MEMBRANE%GOCC%GO:0031092	0.0228074	0.2526	0.352488	0.627964	1.55284	16	c("PCDH7", "SNCA", "SYTL4", "CD109", "LHFPL2", "ITGB3")
AMINO SUGAR METABOLIC PROCESS%GOBP%GO:0006040	0.000364812	0.0297432	0.498493	0.627802	1.85419	37	c("ALDH1A1", "CHST4", "NPL", "CHI3L1", "CHIT1", "CHI3L2", "GFPT2", "LARGE1", "CHST3", "PGM3", "CTBS", "ST3GAL1", "GFPT1", "CSGALNACT1", "B4GALNT2", "CHST1", "GNE", "CHST6", "UAP1L1")
PROTEIN COMPLEX INVOLVED IN CELL-MATRIX ADHESION%GOCC%GO:0098637	0.0230437	0.2526	0.352488	0.627172	1.55088	16	c("EMILIN2", "EMILIN1", "LAMB1", "VTN", "LAMA1", "NID1", "LAMC1", "MMRN2")
EPITHELIAL STRUCTURE MAINTENANCE%GOBP%GO:0010669	0.0427215	0.356503	0.276501	0.627135	1.5226	15	c("SERPINA3", "TLR9", "SOX9", "IL10RA", "TLR4", "PIWIL4")
OLIGODENDROCYTE DEVELOPMENT%GOBP%GO:0014003	0.00862592	0.160609	0.38073	0.626736	1.64708	21	c("SOX10", "PLP1", "HES5", "ZNF488", "MYRF", "B4GALT6", "TENM4", "CNTNAP1", "GPM6B")
OUTFLOW TRACT SEPTUM MORPHOGENESIS%GOBP%GO:0003148	0.00440896	0.114061	0.407018	0.62601	1.70354	24	c("LRP2", "NKX2-5", "NRP2", "TBX2", "GATA6", "ROBO2", "NRP1", "SMAD6", "TGFBR2", "FGFR2", "PARVA", "ACVR1")
XENOBIOTIC CATABOLIC PROCESS%GOBP%GO:0042178	0.0244641	0.25423	0.352488	0.623344	1.54142	16	c("GSTM1", "GSTM4", "NOS1", "GSTO1", "CYP1A2", "CYP3A5", "CYP2A6", "TPMT")
CHONDROITIN SULFATE PROTEOGLYCAN BIOSYNTHETIC PROCESS%GOBP%GO:0050650	0.019371	0.230117	0.352488	0.622602	1.59739	19	c("CHST11", "CHST9", "CHSY3", "UGDH", "CHST3", "CHPF", "CHSY1", "CSGALNACT1", "CHST15", "B3GAT1")
ATP BIOSYNTHETIC PROCESS%GOMF%GO:0006754	0.0458861	0.356503	0.266351	0.622261	1.51076	15	c("MT-ATP8", "MT-ATP6", "ATP5ME", "ATP5MF", "ATP5F1E", "ATP5MG", "ATP5F1C", "ATP5PD", "ATP5PO", "ATP5F1D", "ATP5PF")
ATP METABOLIC PROCESS%GOMF%GO:0046034	0.0458861	0.356503	0.266351	0.622261	1.51076	15	c("MT-ATP8", "MT-ATP6", "ATP5ME", "ATP5MF", "ATP5F1E", "ATP5MG", "ATP5F1C", "ATP5PD", "ATP5PO", "ATP5F1D", "ATP5PF")
NUCLEOSIDE TRIPHOSPHATE BIOSYNTHETIC PROCESS%GOMF%GO:0009142	0.0458861	0.356503	0.266351	0.622261	1.51076	15	c("MT-ATP8", "MT-ATP6", "ATP5ME", "ATP5MF", "ATP5F1E", "ATP5MG", "ATP5F1C", "ATP5PD", "ATP5PO", "ATP5F1D", "ATP5PF")
NUCLEOSIDE TRIPHOSPHATE METABOLIC PROCESS%GOMF%GO:0009141	0.0458861	0.356503	0.266351	0.622261	1.51076	15	c("MT-ATP8", "MT-ATP6", "ATP5ME", "ATP5MF", "ATP5F1E", "ATP5MG", "ATP5F1C", "ATP5PD", "ATP5PO", "ATP5F1D", "ATP5PF")
PROTON MOTIVE FORCE-DRIVEN ATP SYNTHESIS%GOMF%GO:0015986	0.0458861	0.356503	0.266351	0.622261	1.51076	15	c("MT-ATP8", "MT-ATP6", "ATP5ME", "ATP5MF", "ATP5F1E", "ATP5MG", "ATP5F1C", "ATP5PD", "ATP5PO", "ATP5F1D", "ATP5PF")
PROTON-TRANSPORTING ATP SYNTHASE ACTIVITY, ROTATIONAL MECHANISM%GOMF%GO:0046933	0.0458861	0.356503	0.266351	0.622261	1.51076	15	c("MT-ATP8", "MT-ATP6", "ATP5ME", "ATP5MF", "ATP5F1E", "ATP5MG", "ATP5F1C", "ATP5PD", "ATP5PO", "ATP5F1D", "ATP5PF")
PURINE NUCLEOSIDE TRIPHOSPHATE BIOSYNTHETIC PROCESS%GOMF%GO:0009145	0.0458861	0.356503	0.266351	0.622261	1.51076	15	c("MT-ATP8", "MT-ATP6", "ATP5ME", "ATP5MF", "ATP5F1E", "ATP5MG", "ATP5F1C", "ATP5PD", "ATP5PO", "ATP5F1D", "ATP5PF")
PURINE NUCLEOSIDE TRIPHOSPHATE METABOLIC PROCESS%GOMF%GO:0009144	0.0458861	0.356503	0.266351	0.622261	1.51076	15	c("MT-ATP8", "MT-ATP6", "ATP5ME", "ATP5MF", "ATP5F1E", "ATP5MG", "ATP5F1C", "ATP5PD", "ATP5PO", "ATP5F1D", "ATP5PF")
PURINE RIBONUCLEOSIDE TRIPHOSPHATE BIOSYNTHETIC PROCESS%GOMF%GO:0009206	0.0458861	0.356503	0.266351	0.622261	1.51076	15	c("MT-ATP8", "MT-ATP6", "ATP5ME", "ATP5MF", "ATP5F1E", "ATP5MG", "ATP5F1C", "ATP5PD", "ATP5PO", "ATP5F1D", "ATP5PF")
PURINE RIBONUCLEOSIDE TRIPHOSPHATE METABOLIC PROCESS%GOMF%GO:0009205	0.0458861	0.356503	0.266351	0.622261	1.51076	15	c("MT-ATP8", "MT-ATP6", "ATP5ME", "ATP5MF", "ATP5F1E", "ATP5MG", "ATP5F1C", "ATP5PD", "ATP5PO", "ATP5F1D", "ATP5PF")
RIBONUCLEOSIDE TRIPHOSPHATE BIOSYNTHETIC PROCESS%GOMF%GO:0009201	0.0458861	0.356503	0.266351	0.622261	1.51076	15	c("MT-ATP8", "MT-ATP6", "ATP5ME", "ATP5MF", "ATP5F1E", "ATP5MG", "ATP5F1C", "ATP5PD", "ATP5PO", "ATP5F1D", "ATP5PF")
RIBONUCLEOSIDE TRIPHOSPHATE METABOLIC PROCESS%GOMF%GO:0009199	0.0458861	0.356503	0.266351	0.622261	1.51076	15	c("MT-ATP8", "MT-ATP6", "ATP5ME", "ATP5MF", "ATP5F1E", "ATP5MG", "ATP5F1C", "ATP5PD", "ATP5PO", "ATP5F1D", "ATP5PF")
STEROID HORMONE BIOSYNTHETIC PROCESS%GOBP%GO:0120178	0.0258892	0.259906	0.352488	0.621742	1.53745	16	c("HSD3B1", "HSD3B2", "HSD17B2", "CYP11A1", "CACNA1H", "HSD17B8", "HSD17B7", "HSD17B1")
TRANSCRIPTION REGULATOR INHIBITOR ACTIVITY%GOMF%GO:0140416	0.0100672	0.172195	0.38073	0.619622	1.60304	20	c("LEF1", "ID1", "ID4", "SMAD6", "NKX3-1", "ID3", "ID2", "DAXX")
ORGAN GROWTH%GOBP%GO:0035265	0.00349447	0.0966372	0.431708	0.618025	1.7302	27	c("CER1", "FGFR3", "SOX9", "DLL1", "TGFBR3", "MESP1", "FGF10", "NLGN4X", "FGFR2", "SORBS2", "FGF7", "DIPK2A")
HORMONE BIOSYNTHETIC PROCESS%GOBP%GO:0042446	0.0225385	0.251618	0.352488	0.617601	1.58456	19	c("HSD3B1", "HSD3B2", "CHST9", "HSD17B2", "CYP11A1", "CACNA1H", "HSD17B8", "HSD17B7", "HSD17B1")
BILE ACID AND BILE SALT TRANSPORT%GOBP%GO:0015721	0.0174382	0.217714	0.352488	0.615915	1.57104	18	c("SLCO1A2", "ABCC2", "CEACAM1", "SLCO1C1", "ABCB11", "SLC10A4", "SLC51B")
NEGATIVE REGULATION OF OSTEOBLAST DIFFERENTIATION%GOBP%GO:0045668	0.00121101	0.0517179	0.45506	0.614605	1.7699	31	c("GDF10", "CITED1", "BAMBI", "SOX9", "RORB", "TNFAIP6", "RANBP3L", "SMAD6", "LIMD1", "RIOX1", "NOG", "TWIST1", "CRIM1")
CHONDROITIN SULFATE METABOLIC PROCESS%GOBP%GO:0030204	0.0394945	0.346123	0.287857	0.613972	1.51824	16	c("CHST11", "CHST9", "CHSY3", "UGDH", "CHST3", "CHPF", "CHSY1", "CSGALNACT1", "CHST15")
WNT-PROTEIN BINDING%GOMF%GO:0017147	0.00222493	0.0715504	0.431708	0.611157	1.73329	29	c("FRZB", "MUSK", "TRABD2B", "FZD8", "ROR2", "NID1", "ROR1", "FZD5", "SFRP5", "TRABD2A", "APCDD1", "LRP6")
TRANSFORMING GROWTH FACTOR BETA RECEPTOR BINDING%GOMF%GO:0005160	0.0266903	0.263261	0.352488	0.610364	1.56599	19	c("LRG1", "BAMBI", "TGFBR3", "FERMT2", "SMAD6", "TGFBR2", "TGFB2", "ENG")
MONOSACCHARIDE BINDING%GOMF%GO:0048029	0.00108255	0.0485431	0.45506	0.61004	1.74166	30	c("ALPK1", "SLC2A5", "COLEC11", "MBL2", "FBP1", "ALDOA", "GALK1", "PYGL", "CLEC4A", "PHYH", "FUOM", "GPI", "ENG", "SLC2A3", "LMAN2L", "LMAN2", "ALDOB", "LMAN1", "G6PD", "PFKP", "GCK")
REGULATION OF HOMOTYPIC CELL-CELL ADHESION%GOBP%GO:0034110	0.00112734	0.0493188	0.45506	0.608669	1.73774	30	c("EMILIN2", "MFSD2B", "PRKCQ", "LYN", "SERPINE2", "PDPN", "EMILIN1", "CEACAM1", "TNFSF11", "PRKG1", "IL6ST", "SH2B3", "JAK2", "RDX", "PRKCA", "JAK1")
NEGATIVE REGULATION OF INTERLEUKIN-2 PRODUCTION%GOBP%GO:0032703	0.0429936	0.356503	0.276501	0.607203	1.52231	17	c("TRIM27", "PTPRC", "GBP1", "ZFP36")
POSITIVE REGULATION OF CELLULAR RESPONSE TO TRANSFORMING GROWTH FACTOR BETA STIMULUS%GOBP%GO:1903846	0.00520807	0.126237	0.407018	0.604295	1.65908	25	c("CITED1", "LRG1", "HIPK2", "TGFB1I1", "CITED2", "DAB2", "ZEB2", "FLCN", "ING2", "CDKN1C", "SDCBP", "SLC2A10", "SMAD4", "EP300")
POSITIVE REGULATION OF TRANSFORMING GROWTH FACTOR BETA RECEPTOR SIGNALING PATHWAY%GOBP%GO:0030511	0.00520807	0.126237	0.407018	0.604295	1.65908	25	c("CITED1", "LRG1", "HIPK2", "TGFB1I1", "CITED2", "DAB2", "ZEB2", "FLCN", "ING2", "CDKN1C", "SDCBP", "SLC2A10", "SMAD4", "EP300")
COLLAGEN TRIMER%GOCC%GO:0005581	0.00203914	0.0675023	0.431708	0.602503	1.73743	32	c("COL9A1", "COL9A2", "COL5A3", "COL9A3", "COL6A3", "COL19A1", "COL5A2", "COL27A1", "COL11A1", "LUM", "COL2A1", "COL1A2", "COL12A1")
REGULATION OF CARTILAGE DEVELOPMENT%GOBP%GO:0061035	0.00126839	0.0531173	0.45506	0.601313	1.76595	36	c("SOX6", "SNAI2", "SOX9", "EFEMP1", "NKX3-2", "GDF6", "SOX5", "PTHLH", "SCX", "LOXL2", "RFLNA", "ZBTB16", "GDF5", "PKDCC", "PTPN11", "ACVRL1")
SECONDARY METABOLIC PROCESS%GOBP%GO:0019748	0.00564487	0.130927	0.407018	0.60091	1.68229	27	c("TYRP1", "CITED1", "OCA2", "DCT", "FMO2", "CYP1A2", "CYP3A5", "BDH2", "CYP2A6", "AKR7A2")
ENDOCHONDRAL BONE MORPHOGENESIS%GOBP%GO:0060350	0.0450161	0.356503	0.271289	0.597403	1.52382	18	c("CER1", "FGFR3", "SOX9", "TRPV4", "MEF2C", "FOXC1", "SCX")
CATECHOL-CONTAINING COMPOUND METABOLIC PROCESS%GOBP%GO:0009712	0.0214601	0.246219	0.352488	0.595862	1.54157	20	c("HAND2", "MAOB", "SNCA", "DAO", "INSM1", "ATP7A", "DRD2", "GATA3", "COMT", "MOXD1", "TGFB2")
CATECHOLAMINE METABOLIC PROCESS%GOBP%GO:0006584	0.0214601	0.246219	0.352488	0.595862	1.54157	20	c("HAND2", "MAOB", "SNCA", "DAO", "INSM1", "ATP7A", "DRD2", "GATA3", "COMT", "MOXD1", "TGFB2")
GLYCOGEN METABOLIC PROCESS%GOBP%GO:0005977	0.0423453	0.356503	0.282013	0.595405	1.52761	19	c("GYG2", "PYGB", "GYG1", "UGP2", "NHLRC1", "PYGM", "PYGL", "STBD1", "GYS1")
GLUCOSAMINE-CONTAINING COMPOUND METABOLIC PROCESS%GOBP%GO:1901071	0.0175795	0.218971	0.352488	0.595097	1.56394	21	c("CHST4", "CHI3L1", "CHIT1", "CHI3L2", "LARGE1", "CHST3", "PGM3", "CTBS", "CHST1", "CHST6")
POSITIVE REGULATION OF BLOOD COAGULATION%GOBP%GO:0030194	0.0439739	0.356503	0.276501	0.594312	1.52481	19	c("EMILIN2", "PLAT", "EMILIN1", "VTN", "F12", "ST3GAL4")
POSITIVE REGULATION OF COAGULATION%GOBP%GO:0050820	0.0439739	0.356503	0.276501	0.594312	1.52481	19	c("EMILIN2", "PLAT", "EMILIN1", "VTN", "F12", "ST3GAL4")
POSITIVE REGULATION OF HEMOSTASIS%GOBP%GO:1900048	0.0439739	0.356503	0.276501	0.594312	1.52481	19	c("EMILIN2", "PLAT", "EMILIN1", "VTN", "F12", "ST3GAL4")
OXIDOREDUCTASE ACTIVITY, ACTING ON THE CH-NH2 GROUP OF DONORS%GOMF%GO:0016638	0.0584518	0.401698	0.234393	0.59373	1.46819	16	c("GLUD2", "MAOB", "DAO", "LOXL4", "LOXL2", "RNLS", "LOX")
VENTRICULAR SEPTUM MORPHOGENESIS%GOBP%GO:0060412	0.00429177	0.111565	0.407018	0.593686	1.68374	29	c("HEY1", "HEY2", "NKX2-5", "SLIT3", "CITED2", "TGFBR3", "ROBO2", "HEYL", "TGFBR2", "NOG", "FGFR2", "ACVR1")
PURINE RIBONUCLEOTIDE BIOSYNTHETIC PROCESS%GOMF%GO:0009152	0.0102155	0.172195	0.38073	0.593625	1.65465	26	c("GUCY1B1", "MT-ATP8", "MT-ATP6", "GUCY1A1", "ATP5ME", "ATP5MF", "ATP5F1E", "ATP5MG", "NPR1", "GUCY1A2", "ATP5F1C", "ATP5PD", "PDHB", "ATP5PO", "ATP5F1D", "PDHX", "ATP5PF")
ANDROGEN METABOLIC PROCESS%GOBP%GO:0008209	0.0791139	0.460727	0.199915	0.592946	1.43959	15	c("HSD3B1", "HSD3B2", "DHRS9", "SPP1", "HSD17B2")
DIENCEPHALON DEVELOPMENT%GOBP%GO:0021536	0.0589172	0.402838	0.234393	0.59225	1.48482	17	c("SIX3", "SEMA5A", "SALL1", "SOX3", "SEMA3E", "CNTNAP2", "DRD2")
EMBRYONIC DIGESTIVE TRACT DEVELOPMENT%GOBP%GO:0048566	0.0439739	0.356503	0.276501	0.592067	1.51905	19	c("RARB", "SALL1", "FGFR2", "STRA6", "ID2", "RARRES2", "GLI3", "PKDCC", "PDGFRA", "TCF21", "PCSK5", "TGFB2")
HIPPO SIGNALING%GOBP%GO:0035329	0.0482315	0.36389	0.261664	0.59118	1.50795	18	c("TEAD4", "LATS2", "AMOT", "AMOTL1", "AMOTL2", "WWTR1", "YAP1", "TEAD1", "SAV1")
ENDOCRINE PANCREAS DEVELOPMENT%GOBP%GO:0031018	0.0600316	0.404558	0.231127	0.59058	1.4604	16	c("BMP5", "DLL1", "IL6R", "FOXA2", "NKX6-1", "INSM1", "ANXA1")
OUTFLOW TRACT MORPHOGENESIS%GOBP%GO:0003151	0.000150374	0.0196453	0.518848	0.58975	1.83751	50	c("HEY2", "LRP2", "NKX2-5", "NRP2", "HAND2", "NPY5R", "NPY1R", "TBX2", "RYR1", "GATA6", "MEF2C", "CITED2", "TGFBR3", "ROBO2", "NRP1", "SMAD6", "HEYL", "TGFBR2", "NOG", "FGFR2", "PARVA", "ACVR1")
MUSCLE CELL MIGRATION%GOBP%GO:0014812	0.0838608	0.473497	0.193813	0.588168	1.42799	15	c("MSTN", "PLAT", "PDGFRB", "SIX1", "ANXA1", "PARVA", "ITGB3", "MEGF10")
ATRIOVENTRICULAR VALVE MORPHOGENESIS%GOBP%GO:0003181	0.0207316	0.241465	0.352488	0.587856	1.54491	21	c("HEY1", "HEY2", "SLIT3", "EFNA1", "SMAD6", "HEYL", "TGFBR2", "ACVR1")
B CELL RECEPTOR SIGNALING PATHWAY%GOBP%GO:0050853	0.0174382	0.217714	0.352488	0.586471	1.5754	23	c("CD38", "BCL2", "BANK1", "PTPRC", "MEF2C", "BCAR1", "SH2B2", "BLNK", "NFAM1")
AROMATIC AMINO ACID METABOLIC PROCESS%GOBP%GO:0009072	0.0482315	0.36389	0.261664	0.586304	1.49551	18	c("TDO2", "OCA2", "DCT", "KYNU", "ATP7A")
SCHWANN CELL DIFFERENTIATION%GOBP%GO:0014037	0.0886076	0.482168	0.188204	0.585598	1.42175	15	c("ADGRG6", "SIRT2", "CNTNAP1", "SOD1", "SKI", "ARHGEF10", "DICER1", "PARD3", "ERBB3")
REGULATION OF VASCULAR ENDOTHELIAL GROWTH FACTOR RECEPTOR SIGNALING PATHWAY%GOBP%GO:0030947	0.0231564	0.2526	0.352488	0.584966	1.53731	21	c("NEDD4", "EMILIN1", "VTN", "NRP1", "MMRN2", "ITGB3", "NIBAN2")
FIBROBLAST GROWTH FACTOR BINDING%GOMF%GO:0017134	0.0442623	0.356503	0.276501	0.584428	1.51198	20	c("FGFR3", "KLB", "FGFR4", "ITGAV", "FGFR2", "SCN5A", "S100A13", "ITGB3", "RPS2", "CEP57", "FIBP", "GLG1", "FGFRL1", "RPS19")
PENTOSYLTRANSFERASE ACTIVITY%GOMF%GO:0016763	8.7727651654565e-05	0.0153004	0.538434	0.582674	1.83509	52	c("ART4", "ART3", "PARP15", "POGLUT3", "PARP12", "NAMPT", "PARP9", "ZC3HAV1", "LARGE1", "SIRT2", "HPRT1", "PARP14", "PARP4", "LACC1", "RXYLT1", "GXYLT1", "PARP1", "GXYLT2", "TIPARP", "PARP8", "UPP1", "APRT")
REGULATION OF CARDIAC MUSCLE CELL PROLIFERATION%GOBP%GO:0060043	0.0514469	0.374609	0.252961	0.58256	1.48596	18	c("TBX2", "MEF2C", "TGFBR3", "TP73", "RUNX1", "NOG", "FGFR2")
REGULATION OF KERATINOCYTE PROLIFERATION%GOBP%GO:0010837	0.0238939	0.253097	0.352488	0.582085	1.53992	22	c("LRG1", "SNAI2", "PRKD1", "KLF9", "FGF10", "FGFR2", "NOTCH2", "ZFP36", "FGF7", "STXBP4", "ZFP36L1", "EPB41L4B")
KERATAN SULFATE BIOSYNTHETIC PROCESS%GOBP%GO:0018146	0.0933544	0.49091	0.183024	0.581659	1.41219	15	c("B3GNT7", "ST3GAL4", "ST3GAL1", "B3GNT2", "SLC35D2", "CHST1", "CHST6", "ST3GAL6", "B4GAT1", "ST3GAL2")
PURINE NUCLEOTIDE BIOSYNTHETIC PROCESS%GOMF%GO:0006164	0.0101449	0.172195	0.38073	0.581218	1.62716	27	c("GUCY1B1", "MT-ATP8", "MT-ATP6", "GUCY1A1", "ATP5ME", "ATP5MF", "ATP5F1E", "ATP5MG", "NPR1", "GUCY1A2", "ATP5F1C", "ATP5PD", "PDHB", "ATP5PO", "ATP5F1D", "PDHX", "ATP5PF")
PURINE-CONTAINING COMPOUND BIOSYNTHETIC PROCESS%GOMF%GO:0072522	0.0101449	0.172195	0.38073	0.581218	1.62716	27	c("GUCY1B1", "MT-ATP8", "MT-ATP6", "GUCY1A1", "ATP5ME", "ATP5MF", "ATP5F1E", "ATP5MG", "NPR1", "GUCY1A2", "ATP5F1C", "ATP5PD", "PDHB", "ATP5PO", "ATP5F1D", "PDHX", "ATP5PF")
PIGMENT CELL DIFFERENTIATION%GOBP%GO:0050931	0.0442623	0.356503	0.276501	0.580854	1.50274	20	c("TYRP1", "CITED1", "OCA2", "MITF", "MEF2C")
GLUCOSE 6-PHOSPHATE METABOLIC PROCESS%GOBP%GO:0051156	0.0726698	0.444711	0.208955	0.580252	1.43486	16	c("TALDO1", "TKT", "HK1", "HK2", "GPI", "PGD", "RPE", "G6PD", "G6PC3", "PGLS", "GCK", "RPIA")
GLUCOSYLTRANSFERASE ACTIVITY%GOMF%GO:0046527	0.0521173	0.37694	0.252961	0.578617	1.48454	19	c("GYG2", "POGLUT3", "GYG1", "PLOD3", "ALG10B", "GYS1", "GBA1", "UGCG", "UGGT1", "ALG10", "PLOD1")
POSITIVE REGULATION OF HOMOTYPIC CELL-CELL ADHESION%GOBP%GO:0034112	0.0981013	0.498944	0.17822	0.577761	1.40272	15	c("EMILIN2", "MFSD2B", "PDPN", "EMILIN1", "TNFSF11", "IL6ST", "JAK2", "JAK1")
PHOSPHATIDYLCHOLINE TRANSPORTER ACTIVITY%GOMF%GO:0008525	0.0578778	0.398771	0.237794	0.576988	1.47175	18	c("ABCB4", "MTTP", "ABCB1", "ATP10B", "PITPNC1", "PLTP", "PITPNA")
PROTEASOME CORE COMPLEX%GOCC%GO:0005839	0.0700637	0.435853	0.213928	0.576887	1.4463	17	c("PSMB3", "PSMB8", "PSMB10", "PSMA7", "PSMA1", "PSMB4", "PSMB1", "PSMB6", "PSMB2", "PSMA6", "PSMA5", "PSMF1", "PSMB7", "PSMA2")
MEMBRANE PROTEIN ECTODOMAIN PROTEOLYSIS%GOBP%GO:0006509	0.0486224	0.36389	0.261664	0.573575	1.50738	21	c("PRKCQ", "MMP7", "ADAM19", "DAG1", "ERAP1", "PSENEN", "ADAM10")
INTRAMOLECULAR OXIDOREDUCTASE ACTIVITY%GOMF%GO:0016860	0.00194203	0.0661395	0.45506	0.573301	1.7139	40	c("DCT", "ENOX1", "HSD3B1", "HSD3B2", "ERP27", "PTGDS", "TBXAS1", "PTGES", "HYI", "PTGIS", "PDIA4", "ITGB3", "PDIA3", "GLRX2", "P4HB", "GPI", "TPI1", "MIF")
BIOGENIC AMINE BIOSYNTHETIC PROCESS%GOBP%GO:0042401	0.0486224	0.36389	0.261664	0.573187	1.50636	21	c("HAND2", "SNCA", "AGMAT", "SAT1", "DAO", "INSM1", "SRM", "GATA3", "MOXD1", "TGFB2")
FAT-SOLUBLE VITAMIN METABOLIC PROCESS%GOBP%GO:0006775	0.0195714	0.230446	0.352488	0.571342	1.59254	26	c("RPE65", "LRP2", "CYP27A1", "CBR1", "ALDH1A2", "LRAT", "RBP1", "NQO1", "AIFM2")
VASCULAR ENDOTHELIAL GROWTH FACTOR RECEPTOR SIGNALING PATHWAY%GOBP%GO:0048010	0.0195714	0.230446	0.352488	0.571315	1.59246	26	c("PRKD1", "KDR", "PGF", "FLT1", "SULF1", "NRP1", "BCAR1", "FYN")
ACTIN NUCLEATION%GOBP%GO:0045010	0.0248968	0.2554	0.352488	0.571222	1.53444	23	c("TRIM27", "WASH3P", "ARPC1B", "WASH4P", "LMOD3", "LMOD1", "WASHC1", "ARPC5", "SCIN", "ARPC1A", "ARPC2", "WHAMM", "ARPC3", "ACTR3")
NEGATIVE REGULATION OF PROTEIN LOCALIZATION TO PLASMA MEMBRANE%GOBP%GO:1903077	0.0602606	0.404558	0.234393	0.57113	1.46533	19	c("GBP1", "DAB2", "RSC1A1", "MRAP2", "PKDCC", "LRRC15", "CSK", "PPP2R5A", "AP2M1", "PPFIA1", "RHOQ", "CLTC", "NUMB")
HYDROLASE ACTIVITY, HYDROLYZING N-GLYCOSYL COMPOUNDS%GOMF%GO:0016799	0.0253802	0.258434	0.352488	0.570897	1.53357	23	c("CD38", "NEIL3", "BST1", "ADPRH")
PHOSPHOLIPID TRANSFER ACTIVITY%GOMF%GO:0120014	0.0131646	0.193023	0.38073	0.570675	1.56677	25	c("MTTP", "TNFAIP8L3", "PRELID2", "PITPNC1", "PLTP", "CERT1", "PRELID1", "BLTP1", "PLEKHA8", "PITPNA", "GLTP")
VESICLE TRANSPORT ALONG ACTIN FILAMENT%GOBP%GO:0030050	0.0884676	0.482168	0.188204	0.569876	1.4092	16	c("MYO1E", "ACTN4", "MYO5B", "MYO19", "MYO1D", "MYO5C", "MYO5A", "MYO7A", "WASL", "MYO1F", "MYO1C")
SUBSTRATE ADHESION-DEPENDENT CELL SPREADING%GOBP%GO:0034446	0.00452453	0.114966	0.407018	0.569872	1.67361	36	c("ITGA8", "ITGA4", "LAMB1", "EFNA1", "ITGAV", "PIK3R1", "FN1", "NRP1", "FERMT2", "LAMC1", "TYRO3", "PARVA", "BVES", "ITGB3", "KIF14", "VAMP3", "SRGAP2", "RAC1", "ILK")
SPHINGOLIPID TRANSPORTER ACTIVITY%GOMF%GO:0046624	0.062701	0.413473	0.227987	0.569149	1.45175	18	c("MFSD2B", "ABCB4", "MTTP", "ABCB1", "ATP10B", "ATP10D", "PLTP", "CERT1", "PLEKHA8", "GLTP")
GLUCAN METABOLIC PROCESS%GOBP%GO:0044042	0.052459	0.377888	0.252961	0.569018	1.47212	20	c("GYG2", "PYGB", "GYG1", "UGP2", "NHLRC1", "PYGM", "PYGL", "STBD1", "GYS1", "GBE1", "MGAM", "PER2", "RB1CC1")
MESODERM FORMATION%GOBP%GO:0001707	0.0237062	0.2526	0.352488	0.568487	1.547	24	c("ITGA8", "CRB2", "APELA", "ITGB4", "EYA2", "PAX2", "MESP1", "HMGA2", "TBX19", "SCX")
N-GLYCAN PROCESSING%GOBP%GO:0006491	0.0540984	0.381651	0.248911	0.568124	1.4698	20	c("ST8SIA6", "ST8SIA3", "ST8SIA5", "GNPTAB", "MAN1C1", "FUT8", "MAN2A2", "MAN1A1")
REGULATION OF ACTIN FILAMENT DEPOLYMERIZATION%GOBP%GO:0030834	0.00643355	0.141256	0.407018	0.567454	1.63636	32	c("VILL", "SEMA5A", "ADD3", "EPS8", "CARMIL2", "WDR1", "CARMIL1", "LIMA1", "SVIL", "GSN", "PIK3CA", "PDXP", "CRACD", "SH3BP1", "SCIN", "TWF2")
CORONARY VASCULATURE DEVELOPMENT%GOBP%GO:0060976	0.0859873	0.477317	0.191892	0.566402	1.42002	17	c("LRP2", "APELA", "GATA6", "PDGFRB", "TGFBR3", "MESP1", "NRP1")
ACTIN FILAMENT-BASED TRANSPORT%GOBP%GO:0099515	0.0691318	0.432054	0.216543	0.566357	1.44463	18	c("SYNE2", "MYO1E", "ACTN4", "MYO5B", "MYO19", "MYO1D", "MYO5C", "MYO5A", "MYO7A", "WASL", "MYO1F", "MYO1C")
NEGATIVE REGULATION OF PROTEIN LOCALIZATION TO CELL PERIPHERY%GOBP%GO:1904376	0.0486224	0.36389	0.261664	0.565721	1.48674	21	c("GBP1", "DAB2", "RSC1A1", "SAPCD2", "MRAP2", "PKDCC", "LRRC15", "CSK", "PPP2R5A", "AP2M1", "PPFIA1", "RHOQ", "CLTC", "NUMB")
MESODERM MORPHOGENESIS%GOBP%GO:0048332	0.0151331	0.206786	0.38073	0.565436	1.55239	25	c("ITGA8", "CRB2", "APELA", "ITGB4", "EYA2", "PAX2", "MESP1", "HMGA2", "TBX19", "SCX", "ITGB3", "TBX3")
CHITOSOME%GOCC%GO:0045009	0.107595	0.517914	0.169571	0.565359	1.37261	15	c("TYRP1", "OCA2", "DCT", "ATP7A", "RAB27A")
MELANOSOME MEMBRANE%GOCC%GO:0033162	0.107595	0.517914	0.169571	0.565359	1.37261	15	c("TYRP1", "OCA2", "DCT", "ATP7A", "RAB27A")
PIGMENT GRANULE MEMBRANE%GOCC%GO:0090741	0.107595	0.517914	0.169571	0.565359	1.37261	15	c("TYRP1", "OCA2", "DCT", "ATP7A", "RAB27A")
O-GLYCAN PROCESSING%GOBP%GO:0016266	0.00260441	0.0782924	0.431708	0.565113	1.68942	40	c("GALNT15", "CHST4", "B3GNT7", "GALNT3", "ST6GALNAC2", "GALNT6", "GCNT3", "GALNT1", "GCNT4", "GXYLT1", "GCNT1", "C1GALT1C1", "ST3GAL4", "ST3GAL1", "GALNT4", "GXYLT2", "GALNT10", "B3GNT2")
MITOCHONDRIAL ELECTRON TRANSPORT, CYTOCHROME C TO OXYGEN%GOBP%GO:0006123	0.0859873	0.477317	0.191892	0.564972	1.41643	17	c("MT-CO2", "COX6B1", "NDUFA4", "COX8A", "COX7A2", "COX6C", "COX7C", "COX5A", "COX15", "COX5B", "COX7B", "MT-CO1", "CYCS", "MT-CO3")
CELLULAR RESPONSE TO PH%GOBP%GO:0071467	0.0963665	0.494495	0.179782	0.56387	1.39435	16	c("INSRR", "SCNN1G", "KCNK4", "HVCN1", "SCNN1A", "GPLD1", "MCOLN1")
GLYCOLYTIC PROCESS%GOBP%GO:0006096	0.00821077	0.15887	0.38073	0.563532	1.59534	28	c("ENO4", "PGK1", "ALDOA", "ENO1", "HK1", "GAPDH", "ALDOC", "PGM1", "HK2", "LDHA", "PKM", "GPI", "TPI1", "PGAM1", "ALDOB", "PFKFB2", "ENO2", "ADPGK", "PFKP", "GCK")
NEGATIVE REGULATION OF TYPE I INTERFERON-MEDIATED SIGNALING PATHWAY%GOBP%GO:0060339	0.0963665	0.494495	0.179782	0.563324	1.393	16	c("SAMHD1", "OAS1", "OAS3", "ISG15", "STAT2", "PTPN2")
LEUKOCYTE ADHESION TO VASCULAR ENDOTHELIAL CELL%GOBP%GO:0061756	0.0875796	0.479416	0.190023	0.562705	1.41075	17	c("LRG1", "ITGA4", "MADCAM1", "SELPLG", "GOLPH3", "GCNT1", "SLC39A8")
REGULATION OF NON-CANONICAL WNT SIGNALING PATHWAY%GOBP%GO:2000050	0.0606557	0.404558	0.234393	0.562363	1.4549	20	c("RSPO3", "DAAM2", "DACT1", "DAB2", "SFRP1", "PLEKHA4", "MLLT3", "NPHP3")
NAD+-PROTEIN ADP-RIBOSYLTRANSFERASE ACTIVITY%GOMF%GO:1990404	0.0264157	0.263173	0.352488	0.561439	1.52782	24	c("PARP15", "PARP12", "PARP9", "ZC3HAV1", "SIRT2", "PARP14", "PARP4", "PARP1", "TIPARP", "PARP8")
PYRIDOXAL PHOSPHATE BINDING%GOMF%GO:0030170	0.0755627	0.452787	0.206588	0.561426	1.43205	18	c("SHMT1", "PYGB", "ACCS", "OAT", "PYGM", "PYGL")
VITAMIN B6 BINDING%GOMF%GO:0070279	0.0755627	0.452787	0.206588	0.561426	1.43205	18	c("SHMT1", "PYGB", "ACCS", "OAT", "PYGM", "PYGL")
KERATAN SULFATE METABOLIC PROCESS%GOBP%GO:0042339	0.089172	0.483698	0.188204	0.561367	1.40739	17	c("B3GNT7", "ST3GAL4", "ST3GAL1", "B3GNT2", "SLC35D2", "CHST1", "CHST6", "GLB1", "ST3GAL6", "B4GAT1", "ST3GAL2")
SUMO TRANSFERASE ACTIVITY%GOMF%GO:0019789	0.0264157	0.263173	0.352488	0.561346	1.52757	24	c("TRIM27", "PIAS2", "ZBED1", "HDAC4", "ZMIZ1", "CBX4", "EGR2")
DOPAMINE METABOLIC PROCESS%GOBP%GO:0042417	0.117089	0.531982	0.161979	0.561221	1.36257	15	c("MAOB", "SNCA", "DAO", "ATP7A", "DRD2", "COMT", "MOXD1", "TGFB2")
SYNCYTIUM FORMATION%GOBP%GO:0006949	0.0606557	0.404558	0.234393	0.560944	1.45123	20	c("ERVFRD-1", "ADAMTS15", "ADGRB3", "NOS1", "ERVH48-1", "CACNA1H", "DOCK2", "SH3PXD2A", "ERVW-1", "ADAM12", "PTGFRN")
STRUCTURAL CONSTITUENT OF MUSCLE%GOMF%GO:0008307	0.00862592	0.160609	0.38073	0.560712	1.61471	31	c("CAPN3", "MYOM1", "SYNM", "DMD", "MYBPC2", "TTN", "TPM2", "SORBS2", "MYH8", "DAG1", "TPM1", "CSRP1", "NEB", "MYL9", "ASPH", "NEXN", "OBSCN", "CSRP2", "MYL6B", "TPM4", "MYL6")
PROTEIN MANNOSYLATION%GOBP%GO:0035268	0.0513644	0.374514	0.252961	0.560487	1.48278	22	c("CRPPA", "DPY19L2P2", "LARGE1", "DPY19L1", "TMTC1", "RXYLT1")
CARDIAC SEPTUM MORPHOGENESIS%GOBP%GO:0060411	0.00128083	0.0531173	0.45506	0.559617	1.72416	47	c("BMP5", "HEY1", "HEY2", "LRP2", "NKX2-5", "NRP2", "SLIT3", "TBX2", "GATA6", "CITED2", "TGFBR3", "ROBO2", "NRP1", "SMAD6", "HEYL", "TGFBR2", "NOG", "FGFR2", "NOTCH2", "PARVA", "ACVR1")
DEVELOPMENTAL PIGMENTATION%GOBP%GO:0048066	0.0253395	0.258434	0.352488	0.559338	1.55907	26	c("TYRP1", "CITED1", "OCA2", "DCT", "MITF", "HPS5", "MEF2C")
CELL-SUBSTRATE JUNCTION ASSEMBLY%GOBP%GO:0007044	0.00952926	0.168674	0.38073	0.559205	1.58309	28	c("SORBS1", "ITGB4", "FN1", "FERMT2", "DLC1", "LAMC1", "DST", "ITGA6", "TESK2", "ARHGEF7", "CDH11")
SMOOTH ENDOPLASMIC RETICULUM%GOCC%GO:0005790	0.0771704	0.457328	0.204295	0.55908	1.42607	18	c("HSD3B1", "HSD3B2", "RYR1", "MYO1D", "HYOU1", "ERP29", "STX17")
PIGMENT METABOLIC PROCESS%GOBP%GO:0042440	0.00459895	0.114966	0.407018	0.558639	1.65833	39	c("TYRP1", "CITED1", "RPE65", "OCA2", "DCT", "ABCC2")
NEGATIVE REGULATION OF RECEPTOR SIGNALING PATHWAY VIA JAK-STAT%GOBP%GO:0046426	0.102686	0.512096	0.173748	0.558611	1.38134	16	c("SOCS3", "PARP14", "SH2B3", "CAV1", "SOCS1", "PTPN2", "NF2", "INPP5F", "BCL3", "PIBF1")
CALCIUM ION TRANSMEMBRANE IMPORT INTO CYTOSOL%GOMF%GO:0097553	0.093949	0.49091	0.183024	0.558611	1.40049	17	c("MCOLN2", "RYR1", "ITPR2", "ITPR1", "MCOLN1")
CALCIUM-RELEASE CHANNEL ACTIVITY%GOMF%GO:0015278	0.093949	0.49091	0.183024	0.558611	1.40049	17	c("MCOLN2", "RYR1", "ITPR2", "ITPR1", "MCOLN1")
NEGATIVE REGULATION OF SEQUESTERING OF CALCIUM ION%GOMF%GO:0051283	0.093949	0.49091	0.183024	0.558611	1.40049	17	c("MCOLN2", "RYR1", "ITPR2", "ITPR1", "MCOLN1")
REGULATION OF LOCALIZATION%GOMF%GO:0032879	0.093949	0.49091	0.183024	0.558611	1.40049	17	c("MCOLN2", "RYR1", "ITPR2", "ITPR1", "MCOLN1")
REGULATION OF SEQUESTERING OF CALCIUM ION%GOMF%GO:0051282	0.093949	0.49091	0.183024	0.558611	1.40049	17	c("MCOLN2", "RYR1", "ITPR2", "ITPR1", "MCOLN1")
RELEASE OF SEQUESTERED CALCIUM ION INTO CYTOSOL%GOMF%GO:0051209	0.093949	0.49091	0.183024	0.558611	1.40049	17	c("MCOLN2", "RYR1", "ITPR2", "ITPR1", "MCOLN1")
REGULATION OF PLATELET ACTIVATION%GOBP%GO:0010543	0.00689454	0.14545	0.407018	0.558435	1.6495	38	c("EMILIN2", "MFSD2B", "PRKCQ", "PLA2G4A", "LYN", "SERPINE2", "PDPN", "EMILIN1", "CEACAM1", "TLR4", "PRKG1", "IL6ST", "SH2B3", "JAK2", "PRKCA", "PDGFRA")
HEMATOPOIETIC OR LYMPHOID ORGAN DEVELOPMENT%GOBP%GO:0048534	0.00976899	0.170672	0.38073	0.558075	1.57989	28	c("TNFRSF11A", "NKX2-5", "HAND2", "LRRC17", "PTPRC", "PDPN", "CITED2", "SIX1", "FGF10", "TCF21", "SOD1", "PCID2", "ZBTB1")
TRANSFORMING GROWTH FACTOR BETA BINDING%GOMF%GO:0050431	0.0567261	0.394371	0.24134	0.557984	1.4664	21	c("WFIKKN2", "TGFBR3", "ITGAV", "CD109", "VASN", "TGFBR2", "ACVR1", "WFIKKN1", "ACVRL1", "ENG")
REGULATION OF ALPHA-BETA T CELL PROLIFERATION%GOBP%GO:0046640	0.0529695	0.379693	0.248911	0.55602	1.47096	22	c("HLA-E", "TNFSF4", "IL23A", "TGFBR2", "VSIR", "JAK2", "CD274")
GLYCOPROTEIN COMPLEX%GOCC%GO:0090665	0.105845	0.517914	0.170932	0.556007	1.3749	16	c("SGCD", "DMD", "SGCA", "SNTG1", "SGCG", "DAG1", "SNTB1", "SGCE")
SMAD PROTEIN SIGNAL TRANSDUCTION%GOBP%GO:0060395	0.00155062	0.0591764	0.45506	0.554628	1.71765	48	c("GDF10", "BMP5", "CITED1", "MSTN", "FOS", "HIPK2", "RUNX2", "ATOH8", "SMAD9", "SMAD6", "GDF6", "BMP8B")
NEGATIVE REGULATION OF PROTEIN MATURATION%GOBP%GO:1903318	0.0884244	0.482168	0.190023	0.554447	1.41425	18	c("PLAT", "SERPINE2", "GAS1", "LRRK2", "SERPINE1", "CARD8", "CAST", "SERPINF2", "PLAU", "THBS1", "XIAP", "SNX12", "NOL3")
NEGATIVE REGULATION OF PROTEIN PROCESSING%GOBP%GO:0010955	0.0884244	0.482168	0.190023	0.554447	1.41425	18	c("PLAT", "SERPINE2", "GAS1", "LRRK2", "SERPINE1", "CARD8", "CAST", "SERPINF2", "PLAU", "THBS1", "XIAP", "SNX12", "NOL3")
COPI-COATED VESICLE MEMBRANE%GOCC%GO:0030663	0.0987261	0.49976	0.17822	0.554267	1.38959	17	c("DIPK2A", "COPG1", "COPA", "COPZ2", "SCYL1", "COPB2", "ARCN1", "COPE", "COPG2", "COPZ1", "KDELR3", "TMED3", "COPB1", "KDELR2")
ARP2/3 COMPLEX-MEDIATED ACTIN NUCLEATION%GOBP%GO:0034314	0.0655738	0.421897	0.224966	0.554078	1.43346	20	c("TRIM27", "WASH3P", "ARPC1B", "WASH4P", "WASHC1", "ARPC5", "ARPC1A", "ARPC2", "WHAMM", "ARPC3", "ACTR3")
ORGANIC HYDROXY COMPOUND TRANSMEMBRANE TRANSPORTER ACTIVITY%GOMF%GO:1901618	0.00788929	0.156546	0.38073	0.553735	1.62622	36	c("SLC18A1", "SLCO1A2", "SLC18A2", "AQP7B", "SLC5A3", "CEACAM1", "SLCO1C1", "SLC2A13", "ABCB11", "AQP7", "SLC44A1", "SLC10A4", "SLC16A3", "STRA6", "AQP3", "SLC16A1", "SLC6A4")
PROTON CHANNEL ACTIVITY%GOMF%GO:0015252	0.0830619	0.472969	0.197822	0.553497	1.42009	19	c("MT-ATP8", "MT-ATP6", "HVCN1", "ATP5ME", "ATP5MF", "ATP5F1E", "ATP5MG", "ATP5F1C", "ATP5PD", "ATP5PO", "ATP5F1D", "ATP5PF")
REGULATION OF SYNAPTIC TRANSMISSION, GABAERGIC%GOBP%GO:0032228	0.125	0.546208	0.156312	0.552984	1.34257	15	c("ADRA1A", "NLGN1", "DRD2", "BAIAP3")
GALACTOSYLTRANSFERASE ACTIVITY%GOMF%GO:0008378	0.0215965	0.246634	0.352488	0.551345	1.54353	27	c("UGT8", "B3GNT7", "PLOD3", "B3GALT1", "B4GALT6", "B3GALNT1", "COLGALT2", "C1GALT1C1", "B3GALT5", "B3GNT2", "B3GALT4")
PLATELET DENSE GRANULE ORGANIZATION%GOBP%GO:0060155	0.0466238	0.359431	0.266351	0.55126	1.48082	23	c("AP1S2", "HPS5", "BLOC1S1", "DTNBP1", "HPS3", "AP1S3", "BLOC1S3", "AP3S1")
MELANOSOME ASSEMBLY%GOBP%GO:1903232	0.0863192	0.477317	0.193813	0.55117	1.41412	19	c("AP1S2", "HPS5", "HPS3", "AP1S3", "RAB32", "AP3S1", "ABCB6", "HPS6", "RAB38")
GROWTH FACTOR BINDING%GOMF%GO:0019838	1.67659337199015e-06	0.00129125	0.643552	0.550573	1.9739	106	c("A2M", "LRP2", "WFIKKN2", "NRP2", "FGFR3", "KLB", "GHR", "IL1RAPL1", "KDR", "SRPX2", "LIFR", "ITGB4", "NTRK1", "IL6R", "FGFR4", "FLT1", "IGFBP5", "PDGFRB", "TGFBR3", "ITGAV", "OSMR", "NRP1", "CD109", "CSF1R", "ITGA6", "VASN", "IGFBP3", "IGFBP6", "COL2A1", "TGFBR2", "FGFR2", "IL6ST", "COL1A2", "ACVR1", "SCN5A", "CCN2", "S100A13", "ITGB3", "PDGFRA", "NTRK2", "WFIKKN1", "FURIN", "ACVRL1")
SIALYLTRANSFERASE ACTIVITY%GOMF%GO:0008373	0.0879479	0.480943	0.191892	0.549374	1.40951	19	c("ST8SIA6", "ST6GALNAC2", "ST8SIA3", "ST8SIA5", "ST3GAL4", "ST3GAL1", "ST6GAL2", "ST6GALNAC5", "ST3GAL5", "ST3GAL6", "ST3GAL2")
PHOSPHATIDYLETHANOLAMINE METABOLIC PROCESS%GOBP%GO:0046337	0.0632091	0.415201	0.227987	0.549248	1.44344	21	c("PLA2G2A", "PLAAT4", "PLAAT3", "CHKA", "PLA2G3", "PCYT2", "ETNK1", "ALOX15", "ETNK2", "CEPT1")
NEUROTRANSMITTER UPTAKE%GOBP%GO:0001504	0.0721311	0.44403	0.213928	0.548893	1.42005	20	c("SLC18A1", "SLC18A2", "SLC6A13", "SNCA", "SLC6A12")
PLATELET-DERIVED GROWTH FACTOR RECEPTOR SIGNALING PATHWAY%GOBP%GO:0048008	0.106688	0.517914	0.170932	0.548511	1.37516	17	c("PLAT", "PDGFRB", "NRP1", "BCAR1", "RGS14", "PDGFRA")
NEGATIVE REGULATION OF EXTRINSIC APOPTOTIC SIGNALING PATHWAY IN ABSENCE OF LIGAND%GOBP%GO:2001240	0.115324	0.529938	0.16318	0.548247	1.35571	16	c("BCL2", "SNAI2", "EYA2", "EYA1")
NEGATIVE REGULATION OF SIGNAL TRANSDUCTION IN ABSENCE OF LIGAND%GOBP%GO:1901099	0.115324	0.529938	0.16318	0.548247	1.35571	16	c("BCL2", "SNAI2", "EYA2", "EYA1")
CELLULAR RESPONSE TO EPIDERMAL GROWTH FACTOR STIMULUS%GOBP%GO:0071364	0.0235269	0.2526	0.352488	0.548131	1.53453	27	c("SNAI2", "SOX9", "GAREM1", "FOXC1", "ZFP36", "PTPN11", "IQGAP1", "ZFP36L2", "ZFP36L1", "DUSP22", "SYAP1", "PDE8A", "EEF1A1", "STAT5B", "INPP5K")
ENDOPEPTIDASE INHIBITOR ACTIVITY%GOMF%GO:0004866	0.000129681	0.0188598	0.518848	0.547529	1.84956	72	c("A2M", "TIMP4", "SERPINB2", "SERPINA3", "SERPINA1", "SPINK5", "LXN", "RARRES1", "SERPINE2", "CRB2", "SERPINB8", "PROS1", "ANXA2", "SERPINA5", "WFDC2", "PTTG1", "SPINK1", "LCN1", "ITIH2", "SERPINF1", "RECK", "GAPDH", "SERPINB9", "FURIN", "CST3", "TIMP1", "SLPI", "SPOCK2")
EXTRACELLULAR MATRIX STRUCTURAL CONSTITUENT CONFERRING TENSILE STRENGTH%GOMF%GO:0030020	0.0240095	0.253324	0.352488	0.547147	1.53177	27	c("COL9A1", "COL9A2", "COL5A3", "COL9A3", "COL6A3", "COL5A2", "COL27A1", "COL2A1", "COL1A2", "COL12A1")
SYNCYTIUM FORMATION BY PLASMA MEMBRANE FUSION%GOBP%GO:0000768	0.0895765	0.484921	0.190023	0.54707	1.4036	19	c("ERVFRD-1", "ADAMTS15", "ADGRB3", "NOS1", "CACNA1H", "DOCK2", "SH3PXD2A", "ERVW-1", "ADAM12", "PTGFRN")
RETROMER COMPLEX%GOCC%GO:0030904	0.0754098	0.452787	0.208955	0.546846	1.41475	20	c("TRIM27", "RAB7A", "SNX3", "DENND5A", "SNX2", "TBC1D5", "SNX1", "VPS26B", "SNX27", "VPS35")
CHONDROITIN SULFATE PROTEOGLYCAN METABOLIC PROCESS%GOBP%GO:0050654	0.0609952	0.405705	0.231127	0.546542	1.44589	22	c("CHST11", "CHST9", "CHSY3", "UGDH", "CHST3", "CHPF", "CHSY1", "CSGALNACT1", "CHST15", "B3GAT1")
SECRETORY GRANULE ORGANIZATION%GOBP%GO:0033363	0.00402426	0.107167	0.407018	0.54562	1.63902	41	c("AP1S2", "HPS5", "ZPBP2", "PLN", "PFN4", "BLOC1S1", "DTNBP1", "ACRBP", "HPS3", "BAIAP3", "AP1S3", "BLOC1S3", "PTPRN")
RIBONUCLEOSIDE METABOLIC PROCESS%GOBP%GO:0009119	0.109873	0.519073	0.168238	0.54548	1.36756	17	c("HPRT1", "GNMT", "APOBEC3C", "APOBEC3G", "PGM2", "ACP3", "UPP1", "ADAL", "DGUOK", "PNP")
REGULATION OF EXTRACELLULAR MATRIX ORGANIZATION%GOBP%GO:1903053	0.00248398	0.0759448	0.431708	0.545076	1.68807	48	c("ANGPTL7", "AEBP1", "ZNF469", "PDPN", "EMILIN1", "FGFR4", "TIE1", "LAMB1", "LAMA1", "NID1", "CARMIL2", "LAMC1", "RUNX1", "RGCC", "PRDM5", "FAP", "DPP4", "DAG1", "CST3")
RESPONSE TO GROWTH HORMONE%GOBP%GO:0060416	0.116904	0.531982	0.161979	0.544818	1.34724	16	c("GHR", "LYN", "IGFBP5", "PIK3R1", "JAK2", "STAT3", "STAT6", "PXN", "STAT5B", "STAT5A")
CALCIUM-INDEPENDENT CELL-CELL ADHESION VIA PLASMA MEMBRANE CELL-ADHESION MOLECULES%GOBP%GO:0016338	0.116904	0.531982	0.161979	0.544077	1.3454	16	c("CLDN23", "CLDN11", "CLDN14", "CLDN7")
AMINE BIOSYNTHETIC PROCESS%GOBP%GO:0009309	0.0642055	0.418775	0.224966	0.544036	1.43926	22	c("HAND2", "SNCA", "AGMAT", "SAT1", "DAO", "INSM1", "SRM", "GATA3", "MOXD1", "TGFB2")
LATERAL PLASMA MEMBRANE%GOCC%GO:0016328	0.0104186	0.172195	0.38073	0.544034	1.59773	36	c("DMD", "MTCL1", "CEACAM1", "ATP6V1B1", "ANXA1", "SLC16A3", "TACSTD2", "FGF13", "BVES", "SCN5A", "CTNNB1", "SLC16A1", "ATP1A1", "ATP1B2", "ATP1B1", "RAB13", "SLC12A2", "ARL2")
CELL-SUBSTRATE JUNCTION ORGANIZATION%GOBP%GO:0150115	0.0195193	0.230446	0.352488	0.543987	1.54279	29	c("SORBS1", "ITGB4", "FN1", "FERMT2", "DLC1", "LAMC1", "DST", "ITGA6", "TESK2", "ARHGEF7", "CDH11")
INTEGRIN COMPLEX%GOCC%GO:0008305	0.0264592	0.263173	0.352488	0.543872	1.49319	25	c("ITGA8", "ITGA4", "ITGB4", "EMILIN1", "ITGA1", "ITGAV", "ITGA9", "ITGA6", "ITGB5", "ITGAL", "ITGB3")
POSITIVE REGULATION OF CELL CYCLE CHECKPOINT%GOBP%GO:1901978	0.109873	0.519073	0.168238	0.543688	1.36307	17	c("AURKB", "MAP3K20", "NDC80", "CDCA8", "BIRC5", "MAD2L1", "PCID2")
MODIFIED AMINO ACID TRANSPORT%GOBP%GO:0072337	0.0101613	0.172195	0.38073	0.543605	1.57492	33	c("SLC6A20", "LRP2", "SLC6A13", "PDPN", "SLC6A12", "SLC47A1", "SLC16A12", "SLC6A14", "SLC25A20", "SLC16A9")
CELLULAR RESPONSE TO VASCULAR ENDOTHELIAL GROWTH FACTOR STIMULUS%GOBP%GO:0035924	0.0105221	0.172195	0.38073	0.543163	1.60422	37	c("EGR3", "PRKD1", "KDR", "PGF", "GAS1", "FLT1", "PDGFRB", "FOXC1", "NRP1", "ANXA1", "SEMA6A", "PIK3CA", "PDGFRA", "SPHK1", "MAPK14", "MT1G", "SPRY2")
PROTEIN COMPLEX INVOLVED IN CELL ADHESION%GOCC%GO:0098636	0.00401769	0.107167	0.407018	0.542705	1.67154	46	c("EMILIN2", "NLGN1", "ITGA8", "ITGA4", "ITGB4", "EMILIN1", "ITGA1", "LAMB1", "VTN", "LAMA1", "NID1", "ITGAV", "ITGA9", "LAMC1", "ITGA6", "LGALS1", "ITGB5", "MMRN2", "ITGAL")
CARBOHYDRATE METABOLIC PROCESS%GOMF%GO:0005975	0.0836066	0.473492	0.197822	0.54234	1.4031	20	c("KHK", "HK1", "GALK2", "GALK1", "HK2", "PKM", "GNE", "PFKFB4", "PFKFB2", "PFKP", "GCK")
FACE DEVELOPMENT%GOBP%GO:0060324	0.116904	0.531982	0.161979	0.541747	1.33964	16	c("CRISPLD2", "SOX3", "WNT5A", "STRA6", "MSX1", "PTPN11", "SKI", "RRAS", "NIPBL", "TBX1")
MYOBLAST FUSION%GOBP%GO:0007520	0.111465	0.522972	0.166934	0.541539	1.35768	17	c("ERVFRD-1", "ADAMTS15", "ADGRB3", "NOS1", "CACNA1H", "DOCK2", "ERVW-1", "ADAM12", "PTGFRN")
ENDOCARDIAL CUSHION FORMATION%GOBP%GO:0003272	0.0977199	0.498627	0.181383	0.540961	1.38793	19	c("BMP5", "HEY2", "SNAI2", "TBX2", "ROBO2", "HEYL")
TUMOR NECROSIS FACTOR-MEDIATED SIGNALING PATHWAY%GOBP%GO:0033209	0.0117435	0.183165	0.38073	0.540806	1.58825	36	c("PLVAP", "TRAF1", "TNFRSF11A", "TNFSF11", "BIRC3", "ACTN4", "TXNDC17", "JAK2", "TRADD", "RRAGA", "PYCARD", "NFKBIA", "BIRC2", "RIPK1", "ILK", "RELA", "EIF5A", "TNFRSF1A", "ST18")
NEGATIVE REGULATION OF CD4-POSITIVE, ALPHA-BETA T CELL ACTIVATION%GOBP%GO:2000515	0.104502	0.514921	0.173748	0.540185	1.37787	18	c("TNFSF4", "RUNX1", "ANXA1", "VSIR", "CD274")
PHOSPHATIDYLGLYCEROL METABOLIC PROCESS%GOBP%GO:0046471	0.0444079	0.356503	0.276501	0.539551	1.48132	25	c("PLA2G4A", "PLA2G4B", "PLA2G4D", "LPCAT1", "CRLS1", "LPGAT1", "PTPMT1", "PLA2G4F", "PLA2G3")
EMBRYONIC SKELETAL SYSTEM MORPHOGENESIS%GOBP%GO:0048704	0.0107626	0.174051	0.38073	0.539534	1.56313	33	c("HOXB4", "OSR1", "HOXA1", "MTHFD1L", "SIX1", "ALX1", "HOXB3", "COL2A1", "TGFBR2", "NOG", "TFAP2A", "FGFR2", "TWIST1", "CTNNB1", "PDGFRA", "HOXC4", "HOXD9", "HOXA3")
XENOBIOTIC TRANSMEMBRANE TRANSPORTER ACTIVITY%GOMF%GO:0042910	0.0444079	0.356503	0.276501	0.539341	1.48075	25	c("ABCG2", "SLC6A13", "ABCC2", "ABCB1", "ABCB11", "SLC47A1")
XENOBIOTIC TRANSPORT%GOMF%GO:0042908	0.0444079	0.356503	0.276501	0.539341	1.48075	25	c("ABCG2", "SLC6A13", "ABCC2", "ABCB1", "ABCB11", "SLC47A1")
TRANSCRIPTION COREPRESSOR BINDING%GOMF%GO:0001222	0.0025182	0.076126	0.431708	0.539113	1.63008	43	c("EHMT2", "SIX3", "ETS1", "LEF1", "BCL6", "NEK6", "ENO1", "ZBTB16", "CTNNB1", "FAM89B")
REGULATION OF MUSCLE TISSUE DEVELOPMENT%GOBP%GO:1901861	0.14557	0.578943	0.143759	0.538782	1.30809	15	c("DLL1", "MEF2C", "SIRT2", "LMOD3", "NIBAN2", "MEGF10")
POSITIVE REGULATION OF FOCAL ADHESION ASSEMBLY%GOBP%GO:0051894	0.104502	0.514921	0.173748	0.538599	1.37383	18	c("KDR", "S100A10", "NRP1", "FERMT2", "MAP4K4", "SFRP1", "RAC1")
CELL-CELL FUSION%GOBP%GO:0140253	0.0901639	0.486372	0.190023	0.538231	1.39247	20	c("ERVFRD-1", "ADAMTS15", "ADGRB3", "NOS1", "CACNA1H", "DOCK2", "SH3PXD2A", "ERVW-1", "ADAM12", "PTGFRN")
NAD BINDING%GOMF%GO:0051287	0.0293419	0.280941	0.352488	0.537826	1.50568	27	c("HPGD", "ALDH1A1", "PARP15", "PARP9", "ZC3HAV1", "SIRT2", "RNLS", "BDH2", "ME1", "HSD17B8", "NUDT6", "NNT")
CARDIAC SEPTUM DEVELOPMENT%GOBP%GO:0003279	0.00081731	0.0424966	0.477271	0.53737	1.74161	58	c("BMP5", "HEY1", "HEY2", "LRP2", "NKX2-5", "NRP2", "SLIT3", "TBX2", "GATA6", "SALL1", "CITED2", "TGFBR3", "ROBO2", "NRP1", "ANK2", "SMAD6", "HEYL", "TGFBR2", "NOG", "FGFR2", "STRA6", "NOTCH2", "PARVA", "ACVR1")
ARTERY MORPHOGENESIS%GOBP%GO:0048844	0.0122056	0.18819	0.38073	0.537095	1.58629	37	c("HEY1", "HEY2", "LRP2", "HPGD", "TBX2", "HOXA1", "PDGFRB", "NRP1", "TGFBR2", "NOG", "STRA6")
AGGRESOME%GOCC%GO:0016235	0.0183069	0.222872	0.352488	0.536131	1.54392	31	c("UBD", "KLHL14", "PRKCQ", "BAG3", "PRDM16", "CABIN1", "RNF32", "SLC2A3", "EDEM1", "TDP2", "EPS15", "STRADB")
POSITIVE REGULATION OF SODIUM ION TRANSMEMBRANE TRANSPORT%GOBP%GO:1902307	0.131122	0.555673	0.152145	0.536045	1.32554	16	c("DMD", "NOS1", "ACTN4", "WNK3", "TESC", "ATP1B3", "ATP1B2", "ATP1B1")
RETROTRANSPOSON SILENCING%GOBP%GO:0010526	0.116242	0.531886	0.16318	0.535934	1.34363	17	c("APOBEC3B", "APOBEC3D", "APOBEC3C", "APOBEC3G", "APOBEC3F", "ZNF91", "TDRD12", "SPOCD1")
ENDOCRINE SYSTEM DEVELOPMENT%GOBP%GO:0035270	0.0148382	0.20562	0.38073	0.534834	1.57978	38	c("BMP5", "SIX3", "NKX2-5", "DLL1", "IL6R", "FOXA2", "NKX6-1", "SALL1", "CITED2", "SIX1", "INSM1", "SOX3", "ANXA1", "STRA6", "DRD2", "TG", "CDK6")
RESPONSE TO STRESS%GOMF%GO:0006950	0.135861	0.563455	0.149208	0.53419	1.32096	16	c("SOD3", "IFNGR2", "IFNAR2", "SOD1", "SOD2", "EIF2AK4", "EIF2AK3")
SH2 DOMAIN BINDING%GOMF%GO:0042169	0.0303119	0.285154	0.352488	0.533853	1.49455	27	c("TRPV4", "AFAP1L2", "PAG1", "DLC1", "CCDC88A", "JAK2", "SH2B2", "BLNK", "RUFY1", "DAG1", "ARHGAP5")
COLLAGEN FIBRIL ORGANIZATION%GOBP%GO:0030199	0.00845314	0.160123	0.38073	0.533609	1.59524	40	c("COL5A3", "COL5A2", "PLOD3", "ATP7A", "COL27A1", "COL11A1", "LUM", "COL2A1", "SCX", "LOXL4", "LOXL2", "COL1A2", "COLGALT2", "COL12A1", "LOX", "CRTAP", "COL11A2", "TGFB2")
RESPONSE TO EPIDERMAL GROWTH FACTOR%GOBP%GO:0070849	0.0127923	0.191344	0.38073	0.533528	1.52321	30	c("SNAI2", "SOX9", "GAREM1", "FOXC1", "ZFP36", "PTPN11", "IQGAP1", "ZFP36L2", "ZFP36L1", "DUSP22", "SYAP1", "PDE8A", "EEF1A1", "STAT5B", "INPP5K", "TPR")
EXTRACELLULAR MATRIX STRUCTURAL CONSTITUENT%GOMF%GO:0005201	4.24519738801081e-05	0.0108778	0.557332	0.532211	1.85376	89	c("EMILIN2", "MATN1", "COL9A1", "COL9A2", "ACAN", "COL5A3", "COL9A3", "NID2", "COL6A3", "COL19A1", "CHI3L1", "EMILIN1", "DCN", "MATN3", "EMILIN3", "LAMB1", "VTN", "LAMA1", "NID1", "FN1", "FBLN2", "MXRA5", "COL5A2", "SPON1", "LAMC1", "HMCN1", "COL27A1", "COL11A1", "LUM", "MATN2", "COL2A1", "LAMA4", "FBLN1", "VCAN")
POSITIVE REGULATION OF INTERLEUKIN-10 PRODUCTION%GOBP%GO:0032733	0.0834671	0.473492	0.195789	0.532102	1.40769	22	c("TNFSF4", "TLR9", "IL23A", "TLR4", "ISG15", "CD274", "PYCARD", "STAT3")
NEGATIVE REGULATION OF VASCULAR ASSOCIATED SMOOTH MUSCLE CELL PROLIFERATION%GOBP%GO:1904706	0.1406	0.571428	0.146416	0.531258	1.3137	16	c("MEF2C", "PRKG1", "TAFA5", "TPM1", "SOD2", "CNN1", "PTEN", "GPER1", "PDCD4", "EFEMP2")
HISTONE ACETYLTRANSFERASE BINDING%GOMF%GO:0035035	0.11254	0.524879	0.166934	0.530971	1.35437	18	c("CITED2", "SIRT2", "KANSL1L", "GLI3", "PAX6", "MEF2A", "FOXP3", "KANSL1", "STAT1", "PCNA", "EID1", "ZBTB7A")
CARBOHYDRATE KINASE ACTIVITY%GOMF%GO:0019200	0.104235	0.514921	0.175204	0.530825	1.36192	19	c("KHK", "HK1", "GALK2", "GALK1", "HK2", "GNE", "PFKFB4", "PFKFB2", "PFKP", "GCK")
CARBOHYDRATE PHOSPHORYLATION%GOMF%GO:0046835	0.104235	0.514921	0.175204	0.530825	1.36192	19	c("KHK", "HK1", "GALK2", "GALK1", "HK2", "GNE", "PFKFB4", "PFKFB2", "PFKP", "GCK")
CHEMOKINE BINDING%GOMF%GO:0019956	0.14376	0.576944	0.144631	0.530081	1.31079	16	c("A2M", "ITGA4", "PDPN", "CCR1", "ITGAV", "ZFP36", "ITGB3")
MITOCHONDRIAL PROTON-TRANSPORTING ATP SYNTHASE COMPLEX%GOCC%GO:0005753	0.103279	0.513625	0.176694	0.530022	1.37123	20	c("MT-ATP8", "MT-ATP6", "ATP5ME", "ATP5MC1", "ATP5MF", "ATP5F1E", "ATP5MG", "ATP5MC3", "ATP5F1C", "ATP5PD", "ATP5PO", "ATP5F1D", "ATP5PF", "ATP5MJ", "ATP5PB", "ATP5MC2", "ATP5MK")
PROTON-TRANSPORTING ATP SYNTHASE COMPLEX%GOCC%GO:0045259	0.103279	0.513625	0.176694	0.530022	1.37123	20	c("MT-ATP8", "MT-ATP6", "ATP5ME", "ATP5MC1", "ATP5MF", "ATP5F1E", "ATP5MG", "ATP5MC3", "ATP5F1C", "ATP5PD", "ATP5PO", "ATP5F1D", "ATP5PF", "ATP5MJ", "ATP5PB", "ATP5MC2", "ATP5MK")
RIBONUCLEOTIDE BIOSYNTHETIC PROCESS%GOMF%GO:0009260	0.0209741	0.242193	0.352488	0.529537	1.52493	31	c("GUCY1B1", "MT-ATP8", "MT-ATP6", "GUCY1A1", "ATP5ME", "ATP5MF", "ATP5F1E", "ATP5MG", "NPR1", "GUCY1A2", "ATP5F1C", "ATP5PD", "PDHB", "ATP5PO", "ATP5F1D", "PDHX", "ATP5PF")
RIBOSE PHOSPHATE BIOSYNTHETIC PROCESS%GOMF%GO:0046390	0.0209741	0.242193	0.352488	0.529537	1.52493	31	c("GUCY1B1", "MT-ATP8", "MT-ATP6", "GUCY1A1", "ATP5ME", "ATP5MF", "ATP5F1E", "ATP5MG", "NPR1", "GUCY1A2", "ATP5F1C", "ATP5PD", "PDHB", "ATP5PO", "ATP5F1D", "PDHX", "ATP5PF")
FLEMMING BODY%GOCC%GO:0090543	0.0907618	0.487901	0.188204	0.529292	1.391	21	c("IL16", "DCDC1", "FOXL2", "CHMP4C", "KIF14", "CEP55")
GLUCOSE CATABOLIC PROCESS%GOBP%GO:0006007	0.155063	0.598029	0.138805	0.529064	1.28449	15	c("TKTL1", "PGK1", "ENO1", "HK1", "HK2", "PGAM1", "LRP5", "ENO2", "PFKP", "GCK")
NADP METABOLIC PROCESS%GOBP%GO:0006739	0.0437601	0.356503	0.276501	0.528885	1.49996	29	c("TALDO1", "FMO2", "MDH1", "PC", "IDH1", "TKT", "TP53I3", "KCNAB2", "ME1", "FMO5", "NNT", "PGD", "RPE", "G6PD", "PGLS", "NUDT17", "RPIA")
POSITIVE REGULATION OF DEFENSE RESPONSE TO VIRUS BY HOST%GOBP%GO:0002230	0.0640394	0.418378	0.227987	0.527902	1.43656	24	c("DTX3L", "CGAS", "IL23A", "PARP9", "APOBEC3G", "TRAF3IP2", "APOBEC3F", "RIGI", "ZDHHC11", "HSP90AA1", "EIF2AK4")
PEPTIDASE INHIBITOR ACTIVITY%GOMF%GO:0030414	0.000190914	0.0219551	0.518848	0.527643	1.79478	75	c("A2M", "TIMP4", "SERPINB2", "SERPINA3", "SERPINA1", "SPINK5", "LXN", "RARRES1", "SERPINE2", "CRB2", "SERPINB8", "PROS1", "ANXA2", "SERPINA5", "WFDC2", "PTTG1", "SPINK1", "LCN1", "ITIH2", "SERPINF1", "RECK", "GAPDH", "SERPINB9", "FURIN", "CST3", "TIMP1", "SLPI", "SPOCK2")
AORTIC VALVE MORPHOGENESIS%GOBP%GO:0003180	0.017309	0.217714	0.352488	0.527311	1.54862	36	c("HEY1", "HEY2", "NKX2-5", "SNAI2", "SOX9", "SLIT3", "EMILIN1", "TIE1", "EFNA1", "ROBO2", "SMAD6", "HEYL", "TGFBR2", "TWIST1", "CDH11", "ROCK2", "GATA3")
K48-LINKED DEUBIQUITINASE ACTIVITY%GOMF%GO:1990380	0.156646	0.598029	0.138022	0.527306	1.28023	15	c("OTUD7B", "MINDY4", "USP9X", "DESI2", "USP27X", "YOD1", "OTUD5", "MINDY2", "USP13")
NEGATIVE REGULATION OF ACTIN FILAMENT DEPOLYMERIZATION%GOBP%GO:0030835	0.109836	0.519073	0.170932	0.527011	1.36344	20	c("VILL", "ADD3", "EPS8", "LIMA1", "SVIL", "GSN", "PIK3CA", "SCIN", "TWF2")
GLYCOSYL COMPOUND BIOSYNTHETIC PROCESS%GOBP%GO:1901659	0.150079	0.588612	0.141225	0.527	1.30317	16	c("TYW1B", "TK1", "HPRT1", "PGM2", "ADAL")
POSITIVE REGULATION OF MYELOID LEUKOCYTE CYTOKINE PRODUCTION INVOLVED IN IMMUNE RESPONSE%GOBP%GO:0061081	0.156646	0.598029	0.138022	0.526998	1.27948	15	c("WNT5A", "GPRC5B", "RIGI", "CAMK4", "SEMA7A", "KIT", "NR4A3", "CD74", "MAVS", "SIRT1")
DESMOSOME%GOCC%GO:0030057	0.156646	0.598029	0.138022	0.526983	1.27944	15	c("PKP4", "DSC3", "DSC2", "JAM3", "PKP2")
MYELOID CELL ACTIVATION INVOLVED IN IMMUNE RESPONSE%GOBP%GO:0002275	0.0513644	0.374514	0.252961	0.526425	1.46733	26	c("IFI35", "NMI", "ANXA3", "MILR1", "SNAP23", "PYCARD", "SBNO2", "STXBP2", "S100A13", "DOCK2")
PHOSPHOLIPASE A2 ACTIVITY%GOMF%GO:0004623	0.0914928	0.4889	0.186433	0.526299	1.39234	22	c("PLA2G2A", "PLAAT4", "PLA2G4A", "PLA2G4B", "PLAAT3", "PLA2G4D")
BIOGENIC AMINE METABOLIC PROCESS%GOBP%GO:0006576	0.0024419	0.0750849	0.431708	0.525914	1.64746	51	c("TDO2", "HAND2", "HNMT", "MAOB", "SNCA", "AGMAT", "SAT1", "TRH", "DAO", "KYNU", "INSM1", "ATP7A", "DRD2", "SRM", "GATA3", "COMT", "MOXD1", "TGFB2", "HAAO")
RESPONSE TO PH%GOBP%GO:0009268	0.111475	0.522972	0.169571	0.525485	1.35949	20	c("GPR65", "INSRR", "SCNN1G", "KCNK4", "HVCN1", "SCNN1A", "CTSS", "GPLD1", "MCOLN1")
RESPONSE TO INTERLEUKIN-6%GOBP%GO:0070741	0.0513644	0.374514	0.252961	0.525427	1.46455	26	c("CITED1", "CHI3L1", "IL6R", "SELPLG", "FOXA2", "PTGIS", "IL6ST", "JAK2", "SBNO2", "STAT3", "JAK1")
SMOOTH MUSCLE CELL DIFFERENTIATION%GOBP%GO:0051145	0.125402	0.546208	0.157403	0.524968	1.33906	18	c("HEY1", "HEY2", "GATA6", "MEF2C", "MESP1", "TBX18")
CELL SURFACE RECEPTOR SIGNALING PATHWAY INVOLVED IN HEART DEVELOPMENT%GOBP%GO:0061311	0.109121	0.519073	0.170932	0.524872	1.34665	19	c("HEY1", "HEY2", "SNAI2", "HEYL", "NOG", "NOTCH2", "ACVR1", "CTNNB1")
TRANSFERASE ACTIVITY, TRANSFERRING NITROGENOUS GROUPS%GOMF%GO:0016769	0.109121	0.519073	0.170932	0.524698	1.3462	19	c("ACCS", "GFPT2", "AADAT", "OAT", "GAPDH", "GPT2", "BCAT1", "GFPT1")
POSITIVE REGULATION OF NEUROBLAST PROLIFERATION%GOBP%GO:0002052	0.125402	0.546208	0.157403	0.52449	1.33784	18	c("DCT", "ACAN", "HAPLN1", "BCAN", "VCAN", "DRD2", "DISC1", "CTNNB1")
INTERLEUKIN-1-MEDIATED SIGNALING PATHWAY%GOBP%GO:0070498	0.113115	0.525622	0.168238	0.524485	1.3569	20	c("IL1RAP", "PLCB1", "IRAK3", "RPS6KA4", "TNIP2", "RPS6KA5", "IRAK4", "RELA", "IL1R1", "ST18", "MYD88", "TRAF6", "MAP3K7", "TOLLIP", "IKBKB")
PHOSPHATIDYLCHOLINE BINDING%GOMF%GO:0031210	0.0722496	0.44403	0.213928	0.524095	1.4262	24	c("RPE65", "SERPINA5", "PCYT1B", "PLTP", "APOC1", "PITPNA", "VDAC1", "SESTD1", "ESYT2", "CHMP2A", "PCTP", "PITPNM2", "VDAC2", "RASGRP1")
COPI-COATED VESICLE%GOCC%GO:0030137	0.114754	0.52909	0.166934	0.523827	1.3552	20	c("DIPK2A", "COPG1", "COPA", "COPZ2", "SCYL1", "COPB2", "TMED10", "ARCN1", "COPE", "COPG2", "COPZ1", "KDELR3", "TMED3", "COPB1", "KDELR2")
ENDOPLASMIC RETICULUM TO CYTOSOL TRANSPORT%GOBP%GO:1903513	0.125402	0.546208	0.157403	0.523492	1.33529	18	c("HSP90B1", "UFD1", "SEC61B", "OS9", "VCP", "AUP1", "SELENOS", "SEL1L", "DERL2", "RHBDD1", "ERLEC1")
RETROGRADE PROTEIN TRANSPORT, ER TO CYTOSOL%GOBP%GO:0030970	0.125402	0.546208	0.157403	0.523492	1.33529	18	c("HSP90B1", "UFD1", "SEC61B", "OS9", "VCP", "AUP1", "SELENOS", "SEL1L", "DERL2", "RHBDD1", "ERLEC1")
POSITIVE REGULATION OF B CELL MEDIATED IMMUNITY%GOBP%GO:0002714	0.114007	0.527488	0.166934	0.522415	1.34035	19	c("HLA-E", "TNFSF4", "CD226")
POSITIVE REGULATION OF IMMUNOGLOBULIN MEDIATED IMMUNE RESPONSE%GOBP%GO:0002891	0.114007	0.527488	0.166934	0.522415	1.34035	19	c("HLA-E", "TNFSF4", "CD226")
PULMONARY VALVE MORPHOGENESIS%GOBP%GO:0003184	0.12701	0.54774	0.156312	0.522359	1.3324	18	c("HEY1", "HEY2", "ROBO2", "SMAD6", "HEYL", "STRA6", "NOTCH2")
VENTRICULAR SEPTUM DEVELOPMENT%GOBP%GO:0003281	0.0221958	0.249704	0.352488	0.522263	1.54265	38	c("HEY1", "HEY2", "NKX2-5", "SLIT3", "SALL1", "CITED2", "TGFBR3", "ROBO2", "HEYL", "TGFBR2", "NOG", "FGFR2", "STRA6", "ACVR1", "GATA3")
AUTONOMIC NERVOUS SYSTEM DEVELOPMENT%GOBP%GO:0048483	0.0561798	0.391585	0.24134	0.522012	1.45503	26	c("PHOX2B", "SOX10", "NRP2", "NTRK1", "FN1", "NRP1", "INSM1", "TFAP2A", "EDNRB", "CTNNB1", "GATA3")
CELL ADHESION MEDIATED BY INTEGRIN%GOBP%GO:0033627	0.0421394	0.356503	0.282013	0.521327	1.50129	31	c("EMILIN2", "ITGA8", "ITGA4", "EMILIN1", "ITGA1", "VTN", "ITGAV", "ITGA9", "ITGA6", "ITGAL", "ITGB3", "FBN1")
PHOSPHATIDYLINOSITOL 3-KINASE BINDING%GOMF%GO:0043548	0.114007	0.527488	0.166934	0.521187	1.33719	19	c("PIK3R1", "PIK3AP1", "TYRO3", "PTPN13", "GSN", "INSR", "IRS2", "IGF1R", "IRS4", "IRS1", "BECN1", "FBXL2")
MANNOSYLATION%GOBP%GO:0097502	0.0900322	0.486372	0.188204	0.520959	1.39942	23	c("CRPPA", "DPY19L2P2", "LARGE1", "DPY19L1", "TMTC1", "RXYLT1", "PIGB", "B4GAT1", "LARGE2")
ALCOHOL METABOLIC PROCESS%GOMF%GO:0006066	0.110211	0.519758	0.169571	0.520281	1.36732	21	c("RDH10", "RPE65", "CYP27A1", "DHRS3")
REGULATION OF ATTACHMENT OF SPINDLE MICROTUBULES TO KINETOCHORE%GOBP%GO:0051988	0.128617	0.550589	0.155242	0.519656	1.32551	18	c("KAT2B", "AURKB", "SIRT2", "CDCA8", "NEK2", "BIRC5", "CCNB1", "BECN1", "RACGAP1", "APC")
LEUKOCYTE TETHERING OR ROLLING%GOBP%GO:0050901	0.166139	0.608481	0.133555	0.519263	1.2607	15	c("ITGA4", "MADCAM1", "SELPLG", "GOLPH3", "GCNT1")
CERAMIDE BINDING%GOMF%GO:0097001	0.13535	0.562844	0.15017	0.518919	1.30097	17	c("PLA2G4A", "CLN8", "PLTP", "CERT1", "EPDR1", "PLEKHA8", "GLTP", "VDAC1", "LAPTM4B")
PROTEIN EXIT FROM ENDOPLASMIC RETICULUM%GOBP%GO:0032527	0.0596774	0.404359	0.234393	0.518137	1.45056	27	c("HSP90B1", "TECPR2", "UFD1", "SEC61B", "RANGRF", "OS9", "SEC13", "PREB", "TMED9", "LMAN1", "VCP", "SURF4", "AUP1", "SELENOS", "SEL1L", "DERL2", "RHBDD1", "ERLEC1", "SEC16A")
SEGMENTATION%GOBP%GO:0035282	0.105939	0.517914	0.172324	0.517655	1.36947	22	c("DLL1", "CRB2", "OSR1", "HOXD8", "MESP1", "TBX18", "FZD5", "LRP6", "TBX3")
PROTEIN KINASE A BINDING%GOMF%GO:0051018	0.00900243	0.164862	0.38073	0.516512	1.57959	45	c("KCNQ1", "SPHKAP", "SOX9", "DACT2", "DACT1", "AKAP9", "DACT3", "PKIA", "PRKAR2B", "RDX", "CRYBG3", "PJA2", "CSK", "PRKAR1A", "ARFGEF1", "AKAP13", "LRRK2", "WASF3", "ACBD3", "ARFGEF2", "SPATC1L", "AKAP14", "AKAP5", "AKAP10", "PRKAR2A", "WASF2", "RARA", "RPS3")
DEAMINASE ACTIVITY%GOMF%GO:0019239	0.0837438	0.473492	0.197822	0.516506	1.40555	24	c("ADARB1", "APOBEC3B", "ADAT3", "APOBEC2", "AMPD3", "APOBEC3D", "APOBEC3C", "APOBEC3G", "APOBEC3F", "LACC1")
OVULATION CYCLE%GOBP%GO:0042698	0.136656	0.564588	0.15017	0.51593	1.31601	18	c("SLIT3", "TNFAIP6", "ROBO2", "ANXA1", "TYRO3", "PDGFRA", "PTPRN", "TGFB2", "SLIT2", "INHBA")
REGULATION OF KETONE BIOSYNTHETIC PROCESS%GOBP%GO:0010566	0.172468	0.612844	0.130777	0.515808	1.25231	15	c("BMP5", "ADM")
REGULATION OF ACTIVIN RECEPTOR SIGNALING PATHWAY%GOBP%GO:0032925	0.127869	0.548694	0.157403	0.515731	1.33426	20	c("CER1", "DACT2", "DACT1", "ACVR1", "MAGI2", "NOMO3", "SKI")
POSITIVE REGULATION OF CYTOKINESIS%GOBP%GO:0032467	0.0504886	0.373186	0.257206	0.515596	1.47202	30	c("MAP10", "AURKB", "CIT", "PKP4", "DRD2", "CDC6", "SVIL", "CDCA8", "CDC14B", "KIF14", "BIRC5")
NEGATIVE REGULATION OF CALCIUM ION TRANSPORT%GOBP%GO:0051926	0.0222688	0.249704	0.352488	0.51449	1.52728	39	c("TRIM27", "TLR9", "PLN", "NOS1", "GSTO1", "CASQ2", "SRI", "PACSIN3", "SLN", "VDAC1", "SESTD1", "THADA", "GNB5", "PPP3R1", "STC1", "PPP3CB", "PPP3CC", "BIN1")
POSITIVE REGULATION OF COLLAGEN METABOLIC PROCESS%GOBP%GO:0010714	0.177215	0.620426	0.128789	0.513964	1.24783	15	c("RUNX1", "RGCC", "VSIR", "SCX", "SUCO")
POSITIVE REGULATION OF CYTOSOLIC CALCIUM ION CONCENTRATION INVOLVED IN PHOSPHOLIPASE C-ACTIVATING G PROTEIN-COUPLED SIGNALING PATHWAY%GOBP%GO:0051482	0.123177	0.544525	0.159647	0.513549	1.34962	21	c("GPR17", "GPR65", "C3AR1", "LPAR4", "LPAR6")
REGULATION OF SINGLE STRANDED VIRAL RNA REPLICATION VIA DOUBLE STRANDED DNA INTERMEDIATE%GOBP%GO:0045091	0.173776	0.612844	0.130106	0.513049	1.26868	16	c("APOBEC3B", "RESF1", "HMGA2", "APOBEC3D", "APOBEC3C", "APOBEC3G", "APOBEC3F")
ACETYLGALACTOSAMINYLTRANSFERASE ACTIVITY%GOMF%GO:0008376	0.0194248	0.230231	0.352488	0.512923	1.4948	34	c("GALNT15", "GALNT3", "GBGT1", "CHSY3", "GALNT6", "GALNT18", "B3GALNT1", "GALNT1", "CHPF", "GALNT4", "CHSY1", "CSGALNACT1", "B4GALNT2", "GALNT10", "B4GALNT3")
NUCLEOTIDE-SUGAR BIOSYNTHETIC PROCESS%GOBP%GO:0009226	0.120521	0.540145	0.161979	0.512262	1.3143	19	c("GFPT2", "UGDH", "GMDS", "PGM3", "GFPT1", "NANS", "UAP1L1", "MPI", "GNPDA1", "PMM1", "UXS1", "GMPPB")
CAMP-MEDIATED SIGNALING%GOBP%GO:0019933	0.091954	0.490878	0.188204	0.512053	1.39343	24	c("ADCY2", "SOX9", "CGAS", "ADGRG6", "CAP2", "ADCYAP1", "PDE7B", "GAL", "AHR", "PDE3A")
OSTEOCLAST DIFFERENTIATION%GOBP%GO:0030316	0.0855263	0.477214	0.195789	0.51195	1.40554	25	c("TNFRSF11A", "ANXA2", "TNFSF11", "CSF1R", "FARP2", "SBNO2", "SH3PXD2A", "CSF1", "MAPK14")
REGULATION OF RUFFLE ASSEMBLY%GOBP%GO:1900027	0.131148	0.555673	0.155242	0.511769	1.32401	20	c("NLGN1", "KANK1", "EPS8", "CARMIL2", "TACSTD2", "HRAS", "CAV1", "RDX", "PFN1", "FAM98A", "ARHGAP24", "NDEL1")
MITOCHONDRIAL RESPIRATORY CHAIN COMPLEX III%GOCC%GO:0005750	0.181962	0.626534	0.126876	0.511555	1.24198	15	c("UQCR11", "UQCR10", "MT-CYB", "UQCRQ", "UQCRH", "UQCRB", "MT-CO1", "UQCRHL", "CYC1", "UQCRC1")
RESPIRATORY CHAIN COMPLEX III%GOCC%GO:0045275	0.181962	0.626534	0.126876	0.511555	1.24198	15	c("UQCR11", "UQCR10", "MT-CYB", "UQCRQ", "UQCRH", "UQCRB", "MT-CO1", "UQCRHL", "CYC1", "UQCRC1")
HEART VALVE MORPHOGENESIS%GOBP%GO:0003179	0.00468991	0.116297	0.407018	0.511548	1.61491	53	c("HEY1", "HEY2", "NKX2-5", "SNAI2", "SOX9", "SLIT3", "EMILIN1", "TIE1", "MEF2C", "EFNA1", "ROBO2", "SMAD6", "HEYL", "TGFBR2", "SCX", "STRA6", "TWIST1", "CDH11", "NOTCH2", "ACVR1", "ROCK2")
RESPONSE TO COLD%GOBP%GO:0009409	0.143087	0.57631	0.146416	0.511537	1.3048	18	c("GMPR", "DNAJC3", "NFKBIA", "HSP90AA1", "FOXO1", "SLC25A27", "EIF2AK4", "EIF2AK3", "HSPD1", "APPL2")
AORTIC VALVE DEVELOPMENT%GOBP%GO:0003176	0.0121019	0.187128	0.38073	0.511183	1.53557	41	c("HEY1", "HEY2", "NKX2-5", "SNAI2", "SOX9", "SLIT3", "EMILIN1", "TIE1", "EFNA1", "ROBO2", "SMAD6", "HEYL", "TGFBR2", "TWIST1", "CDH11", "ROCK2", "GATA3")
PROTEIN REFOLDING%GOBP%GO:0042026	0.181675	0.626534	0.126876	0.511084	1.26382	16	c("HSPA1L", "DNAJA4", "HSPA5", "HSP90AA1", "HSPA14", "HSPA6", "HSPD1", "DNAJA1")
INTEGRATED STRESS RESPONSE SIGNALING%GOBP%GO:0140467	0.0595813	0.404359	0.234393	0.510878	1.44628	28	c("FOS", "MAF", "CEBPD", "CEBPB", "MAP3K20", "NFE2L2", "NFE2L3", "MAFB", "FOSL1", "EIF2AK4", "EIF2AK3", "JUNB", "ATF4", "CREB3")
POSITIVE REGULATION OF BMP SIGNALING PATHWAY%GOBP%GO:0030513	0.109325	0.519073	0.169571	0.510861	1.3723	23	c("CRB2", "HES5", "SCUBE3", "SULF1", "CCN1", "GDF5", "ACVRL1", "FOXD1", "ENG", "SOX11", "FBXL15", "SMAD4")
CHLORIDE:MONOATOMIC CATION SYMPORTER ACTIVITY%GOMF%GO:0015377	0.157643	0.598029	0.138022	0.510588	1.28009	17	c("SLC18A1", "SLC18A2", "SLC6A13", "SLC6A12", "SLC12A8")
POSITIVE REGULATION OF CELL-SUBSTRATE JUNCTION ORGANIZATION%GOBP%GO:0150117	0.109325	0.519073	0.169571	0.51042	1.37111	23	c("KDR", "S100A10", "PIK3R1", "NRP1", "FERMT2", "MAP4K4", "SFRP1")
PROSTAGLANDIN METABOLIC PROCESS%GOBP%GO:0006693	0.0521173	0.37694	0.252961	0.510219	1.45667	30	c("GSTM1", "HPGD", "PLA2G4A", "CBR1", "PTGDS", "TBXAS1", "PTGES", "PTGIS", "PTGR1")
PROSTANOID METABOLIC PROCESS%GOBP%GO:0006692	0.0521173	0.37694	0.252961	0.510219	1.45667	30	c("GSTM1", "HPGD", "PLA2G4A", "CBR1", "PTGDS", "TBXAS1", "PTGES", "PTGIS", "PTGR1")
ACTIN FILAMENT CAPPING%GOBP%GO:0051693	0.160828	0.603159	0.13649	0.509981	1.27856	17	c("VILL", "ADD3", "EPS8", "SVIL", "GSN", "SCIN", "TWF2")
BARBED-END ACTIN FILAMENT CAPPING%GOBP%GO:0051016	0.160828	0.603159	0.13649	0.509981	1.27856	17	c("VILL", "ADD3", "EPS8", "SVIL", "GSN", "SCIN", "TWF2")
REGULATION OF B CELL PROLIFERATION%GOBP%GO:0030888	0.0436187	0.356503	0.276501	0.509952	1.47055	32	c("CD38", "BCL2", "TNFRSF13B", "TLR9", "LYN", "PTPRC", "BST1", "MEF2C")
NEGATIVE REGULATION OF DNA BINDING%GOBP%GO:0043392	0.0403226	0.352233	0.287857	0.5098	1.4857	34	c("HEY1", "HEY2", "LEF1", "HABP4", "HMGA2", "JAK2", "MSX2", "ZNF593", "NFKBIA", "SP100", "CPNE1", "SOX11", "IFI16", "ILRUN", "TNKS", "MDFI", "SUMO3", "PER2", "E2F1", "SMO", "MAD2L2")
NEURON CELL-CELL ADHESION%GOBP%GO:0007158	0.185127	0.630884	0.12564	0.509325	1.23657	15	c("NLGN1", "ASTN2", "NRXN3", "NINJ2", "NLGN4X", "NCAM2")
SEMI-LUNAR VALVE DEVELOPMENT%GOBP%GO:1905314	0.0111775	0.179213	0.38073	0.5093	1.55753	45	c("HEY1", "HEY2", "NKX2-5", "SNAI2", "SOX9", "SLIT3", "EMILIN1", "TIE1", "EFNA1", "ROBO2", "SMAD6", "HEYL", "TGFBR2", "STRA6", "TWIST1", "CDH11", "NOTCH2", "ROCK2", "GATA3")
GLAND MORPHOGENESIS%GOBP%GO:0022612	0.136066	0.563455	0.152145	0.509159	1.31725	20	c("SOX9", "CSF1R", "FGF10", "NKX3-1", "CEBPB", "FGFR2", "CAV1", "ELF3", "TGFB2")
ACTIVATION OF CYSTEINE-TYPE ENDOPEPTIDASE ACTIVITY%GOBP%GO:0097202	0.186414	0.632467	0.125033	0.508802	1.25817	16	c("APAF1", "CASP8", "GRIN2A", "PERP", "ASPH", "FADD", "IFI16", "LGMN", "CASP9", "CYCS", "TBC1D10A", "BAD")
POSITIVE REGULATION OF TYROSINE PHOSPHORYLATION OF STAT PROTEIN%GOBP%GO:0042531	0.0403226	0.352233	0.287857	0.50821	1.48504	35	c("IL31RA", "HCLS1", "FGFR3", "GHR", "LYN", "HES5", "IL6R", "IL23A", "PARP9", "CSF1R", "PARP14", "IL6ST", "JAK2")
TRANS-GOLGI NETWORK TRANSPORT VESICLE MEMBRANE%GOCC%GO:0012510	0.194313	0.643444	0.122108	0.507594	1.25519	16	c("AP1S2", "NCALD", "AP1S3")
REGULATION OF SKELETAL MUSCLE CELL DIFFERENTIATION%GOBP%GO:2001014	0.189873	0.63795	0.123842	0.507357	1.23179	15	c("MSTN", "MEF2C", "EPHB1", "KLHL41", "SIX4", "NR1D2")
COMPLEX OF COLLAGEN TRIMERS%GOCC%GO:0098644	0.131922	0.55678	0.154191	0.507019	1.30084	19	c("COL5A3", "COL5A2", "COL11A1", "LUM", "COL2A1", "COL1A2", "COL11A2")
PROTEIN O-LINKED MANNOSYLATION%GOBP%GO:0035269	0.16879	0.611058	0.132846	0.506724	1.2704	17	c("CRPPA", "LARGE1", "TMTC1", "RXYLT1", "B4GAT1", "LARGE2")
POSITIVE REGULATION OF G2/M TRANSITION OF MITOTIC CELL CYCLE%GOBP%GO:0010971	0.125201	0.546208	0.157403	0.5063	1.33943	22	c("PHOX2B", "STOX1", "CDK1", "CDC7", "CDC25C", "DTL", "CDK4")
PHOSPHORUS-OXYGEN LYASE ACTIVITY%GOMF%GO:0016849	0.131922	0.55678	0.154191	0.506038	1.29833	19	c("ADCY2", "CD38", "BST1", "GUCY1B1", "ADCY10", "MOCS1", "GUCY1A1")
NEGATIVE REGULATION OF PROTEIN LOCALIZATION TO MEMBRANE%GOBP%GO:1905476	0.081862	0.467125	0.197822	0.505836	1.40994	26	c("GBP1", "DAB2", "RSC1A1", "MRAP2", "PKDCC", "LRRC15", "CSK", "PPP2R5A", "AP2M1", "PPFIA1", "RHOQ", "CLTC", "NUMB", "KCNE1", "INPP5K")
REGULATION OF TYROSINE PHOSPHORYLATION OF STAT PROTEIN%GOBP%GO:0042509	0.0114841	0.180689	0.38073	0.505747	1.54059	44	c("IL31RA", "HCLS1", "SOCS3", "FGFR3", "GHR", "LYN", "HES5", "IL6R", "IL23A", "PARP9", "CSF1R", "PARP14", "IL6ST", "SH2B3", "JAK2")
FIBRONECTIN BINDING%GOMF%GO:0001968	0.126806	0.54774	0.156312	0.505511	1.33734	22	c("IGFBP5", "TNFAIP6", "ITGAV", "IGFBP3", "IGFBP6", "FBLN1", "ITGB3", "LRRC15", "CTSL")
PHENOL-CONTAINING COMPOUND METABOLIC PROCESS%GOBP%GO:0018958	0.0116043	0.18191	0.38073	0.505508	1.53986	44	c("TYRP1", "CITED1", "OCA2", "DCT", "HAND2", "MAOB", "SNCA", "CPQ", "DAO", "INSM1", "ATP7A", "DRD2", "TG", "GATA3", "COMT", "SLC16A2", "MOXD1", "TGFB2", "TRPC1")
CELLULAR RESPONSE TO LECTIN%GOBP%GO:1990858	0.16879	0.611058	0.132846	0.505351	1.26696	17	c("LYN", "KLRC4", "FYN", "KLRC2", "CLEC7A", "EP300", "TRAF6", "KLRD1", "SYK", "MAP3K7", "CREBBP", "PAK1", "IKBKB", "PAK2")
RESPONSE TO LECTIN%GOBP%GO:1990840	0.16879	0.611058	0.132846	0.505351	1.26696	17	c("LYN", "KLRC4", "FYN", "KLRC2", "CLEC7A", "EP300", "TRAF6", "KLRD1", "SYK", "MAP3K7", "CREBBP", "PAK1", "IKBKB", "PAK2")
STIMULATORY C-TYPE LECTIN RECEPTOR SIGNALING PATHWAY%GOBP%GO:0002223	0.16879	0.611058	0.132846	0.505351	1.26696	17	c("LYN", "KLRC4", "FYN", "KLRC2", "CLEC7A", "EP300", "TRAF6", "KLRD1", "SYK", "MAP3K7", "CREBBP", "PAK1", "IKBKB", "PAK2")
CALCIUM-DEPENDENT CELL-CELL ADHESION VIA PLASMA MEMBRANE CELL ADHESION MOLECULES%GOBP%GO:0016339	0.0152786	0.207089	0.38073	0.505249	1.51775	41	c("CDH20", "CDH19", "NLGN1", "CDH6", "CDH12", "CDH7", "PCDHB16", "CDH26", "CDH18", "CDH13", "CDHR3", "PCDHB9", "CDH11", "PCDHB13", "PCDHB14")
DNA DEMETHYLATION%GOBP%GO:0080111	0.170382	0.612844	0.132147	0.504573	1.26501	17	c("APOBEC3B", "APOBEC2", "APOBEC3D", "APOBEC3C", "APOBEC3G", "APOBEC3F", "TET1")
FILOPODIUM%GOCC%GO:0030175	0.00219434	0.0711546	0.431708	0.504422	1.67113	67	c("ERMN", "NLGN1", "SPATA13", "UNC5C", "DMD", "UTRN", "SYNE2", "WASH3P", "PDPN", "TRPV4", "ACTC1", "ITGAV", "CD302", "LCP1", "FGF13", "SHTN1", "GAP43", "RDX", "DAG1", "ITGB3")
TRANSLATION INITIATION FACTOR BINDING%GOMF%GO:0031369	0.081862	0.467125	0.197822	0.504112	1.40514	26	c("OTX2", "C8orf88", "GLE1", "POLR2G", "RPS24", "EIF2B4", "DDX3X", "EIF3C", "FMR1", "NCK1", "LARP1", "TBL2", "EIF4EBP2", "TRIM32")
BODY MORPHOGENESIS%GOBP%GO:0010171	0.154341	0.596629	0.140406	0.503573	1.28448	18	c("CRISPLD2", "STRA6", "MSX1", "PTPN11", "SKI", "RRAS", "NIPBL", "TBX1", "ATP6AP2")
NEGATIVE REGULATION OF NIK/NF-KAPPAB SIGNALING%GOBP%GO:1901223	0.134522	0.562643	0.152145	0.503411	1.32298	21	c("IFI35", "NLRP2", "NMI", "C1QTNF3", "PPM1B", "TSPAN6", "CPNE1", "RELA", "MKRN2")
NADH DEHYDROGENASE ACTIVITY%GOMF%GO:0003954	0.00797968	0.15671	0.38073	0.503292	1.52177	43	c("ENOX1", "NQO1", "NDUFA6", "MT-ND6", "NDUFA4", "MT-ND3", "MT-ND4", "NDUFA3", "NDUFB8", "NDUFB2", "MT-ND4L", "NDUFA9", "NDUFS6", "NDUFA1", "NDUFS5", "MT-ND5", "NDUFB10", "NDUFA2", "NDUFB7", "NDUFA8", "NDUFC1", "NDUFV2")
RENAL ABSORPTION%GOBP%GO:0070293	0.207278	0.655329	0.117766	0.50327	1.22187	15	c("KCNQ1", "SGK1", "HAS2", "WNK4", "GSN")
MONOAMINE TRANSPORT%GOBP%GO:0015844	0.207278	0.655329	0.117766	0.503184	1.22166	15	c("SLC18A1", "SLC18A2", "SNCA")
DITERPENOID METABOLIC PROCESS%GOMF%GO:0016101	0.173567	0.612844	0.130777	0.503017	1.26111	17	c("RDH10", "RPE65", "DHRS3", "PNPLA4", "DHRS4")
HORMONE METABOLIC PROCESS%GOMF%GO:0042445	0.173567	0.612844	0.130777	0.503017	1.26111	17	c("RDH10", "RPE65", "DHRS3", "PNPLA4", "DHRS4")
ISOPRENOID METABOLIC PROCESS%GOMF%GO:0006720	0.173567	0.612844	0.130777	0.503017	1.26111	17	c("RDH10", "RPE65", "DHRS3", "PNPLA4", "DHRS4")
OLEFINIC COMPOUND METABOLIC PROCESS%GOMF%GO:0120254	0.173567	0.612844	0.130777	0.503017	1.26111	17	c("RDH10", "RPE65", "DHRS3", "PNPLA4", "DHRS4")
RETINOID METABOLIC PROCESS%GOMF%GO:0001523	0.173567	0.612844	0.130777	0.503017	1.26111	17	c("RDH10", "RPE65", "DHRS3", "PNPLA4", "DHRS4")
RETINOL METABOLIC PROCESS%GOMF%GO:0042572	0.173567	0.612844	0.130777	0.503017	1.26111	17	c("RDH10", "RPE65", "DHRS3", "PNPLA4", "DHRS4")
TERPENOID METABOLIC PROCESS%GOMF%GO:0006721	0.173567	0.612844	0.130777	0.503017	1.26111	17	c("RDH10", "RPE65", "DHRS3", "PNPLA4", "DHRS4")
POLYSOMAL RIBOSOME%GOCC%GO:0042788	0.0676329	0.429672	0.21925	0.502945	1.42382	28	c("RPL38", "RPS29", "NUFIP2", "RPL30", "RPL31", "RPL32", "RPL8", "RPS21", "RPL41", "RPL24", "RPL36", "RPL39", "RPL10A", "RPS23", "RPL11", "BTF3", "LARP1", "RPS28", "RPL19", "DHX9", "RPL36A", "RPL7A")
RNA POLYMERASE II CTD HEPTAPEPTIDE REPEAT MODIFYING ACTIVITY%GOMF%GO:0140994	0.205371	0.654682	0.118288	0.502348	1.24222	16	c("CDK1", "CTDSPL", "SSU72", "CTDSP2", "CDK12", "DYRK1A", "CTDP1", "CTDSP1", "BRD4", "CTDSPL2", "CDK13", "CDK9")
CYTOSOLIC PATTERN RECOGNITION RECEPTOR SIGNALING PATHWAY%GOBP%GO:0002753	0.0138799	0.200236	0.38073	0.502267	1.51127	42	c("ALPK1", "CGAS", "IFIH1", "PIK3AP1", "OAS1", "OAS3", "RNF135", "TIFA", "LACC1", "RIGI", "TRIM25", "TNIP2")
NEGATIVE REGULATION OF UBIQUITIN-PROTEIN TRANSFERASE ACTIVITY%GOBP%GO:0051444	0.157556	0.598029	0.138805	0.50215	1.28086	18	c("DTX3L", "BUB1B", "MAD2L1", "BAG2", "PARK7", "MAD2L2", "RPL11", "RPL23", "SMAD7", "FBXO5", "RPS7")
REGULATION OF SUBSTRATE ADHESION-DEPENDENT CELL SPREADING%GOBP%GO:1900024	0.0114841	0.180689	0.38073	0.501834	1.56205	49	c("LIMS2", "PDPN", "SPRY4", "GBP1", "S100A10", "NEDD9", "KANK1", "NRP1", "FERMT2", "TACSTD2", "CARMIL1", "ARHGEF7", "ACTN4", "FBLN1", "CALR", "EFNA5", "C1QBP", "PKP2", "P4HB", "RREB1", "RAC1", "CIB1", "ILK")
SYMPATHETIC NERVOUS SYSTEM DEVELOPMENT%GOBP%GO:0048485	0.208861	0.655329	0.11725	0.501783	1.21826	15	c("PHOX2B", "NRP2", "NTRK1", "NRP1", "INSM1", "CTNNB1", "GATA3")
ANTERIOR/POSTERIOR AXIS SPECIFICATION%GOBP%GO:0009948	0.141694	0.574334	0.148262	0.501724	1.28726	19	c("OTX2", "CER1", "FOXA2", "HOXD8", "MESP1", "FZD5")
COLUMNAR/CUBOIDAL EPITHELIAL CELL DIFFERENTIATION%GOBP%GO:0002065	0.09375	0.49091	0.186433	0.501696	1.37739	25	c("BMP5", "DLL1", "GATA6", "TUBB", "NKX6-1", "INSM1", "FGFR2", "IL6ST", "CDK6", "WNT11", "PAX6", "YAP1", "SOX11")
NEGATIVE REGULATION OF ALPHA-BETA T CELL ACTIVATION%GOBP%GO:0046636	0.117363	0.531982	0.16318	0.50159	1.34739	23	c("TNFSF4", "RUNX1", "ANXA1", "VSIR", "CD274", "GLI3", "HFE", "SOCS1", "FOXP3")
NAD(P)H DEHYDROGENASE (QUINONE) ACTIVITY%GOMF%GO:0003955	0.0132365	0.193023	0.38073	0.500922	1.53191	45	c("CBR3", "NQO1", "NDUFA6", "MT-ND6", "NQO2", "NDUFA4", "MT-ND3", "MT-ND4", "NDUFA3", "NDUFB8", "NDUFB2", "MT-ND4L", "NDUFA9", "NDUFS6", "NDUFA1", "NDUFS5", "MT-ND5", "NDUFB10", "NDUFA2", "NDUFB7", "NDUFA8", "NDUFC1", "NDUFV2", "NDUFV3", "CBR4", "NDUFB4", "NDUFB6")
NEGATIVE REGULATION OF NOTCH SIGNALING PATHWAY%GOBP%GO:0045746	0.0774194	0.458299	0.204295	0.500691	1.40172	27	c("HEY1", "DLK1", "WWP2", "GATA2", "BEND6")
CYTOSOLIC LARGE RIBOSOMAL SUBUNIT%GOCC%GO:0022625	0.00542343	0.128562	0.407018	0.500458	1.57616	52	c("RPLP0P6", "RPL14", "RPL38", "RPLP1", "RPL27A", "RPL35", "RPL30", "RPL3", "RPL27", "RPL35A", "RPL12", "RPL31", "RPL32", "RPL8", "RPL41", "RPL24", "RPL13", "RPLP0", "RPL36", "RPL34", "RPLP2", "RPL26", "RPL7", "RPL39", "RPL10A", "RPL21", "RPL17", "RPL11", "RPL23", "RPL10", "RPL37A", "RPL15", "RPL26L1", "RPL29", "RPL19", "UBA52", "RPL23A", "RPL36A", "RPL4", "RPL7A", "RPL13A", "RPL39L", "RPL28", "R…
DOPAMINE RECEPTOR SIGNALING PATHWAY%GOBP%GO:0007212	0.208861	0.655329	0.11725	0.50022	1.21446	15	c("GNG2", "GNA14", "DRD2", "GNB5", "GNAS", "GNAQ")
REGULATION OF RRNA PROCESSING%GOBP%GO:2000232	0.210111	0.655329	0.116739	0.5001	1.23666	16	c("KAT2B", "TRMT112", "DIMT1", "SHQ1")
REGULATION OF EPIDERMIS DEVELOPMENT%GOBP%GO:0045682	0.0435484	0.356503	0.276501	0.50006	1.46122	35	c("PLAAT4", "DLL1", "ERRFI1", "FOXC1", "NME2", "KRT10", "ZFP36", "ROCK2", "MAFF", "AQP3", "SGPP1", "KDF1")
RIBOSOMAL SMALL SUBUNIT BINDING%GOMF%GO:0043024	0.181529	0.626534	0.127505	0.500028	1.25361	17	c("CPEB2", "EIF1B", "NME1", "ABCE1", "MTIF3", "DDX3X", "PIM1", "ERAL1", "LARP1", "NPM1", "G3BP1", "EIF1")
ABC-TYPE TRANSPORTER ACTIVITY%GOMF%GO:0140359	0.114943	0.52909	0.166934	0.49975	1.35995	24	c("ABCG2", "TAPBP", "ABCC2", "ABCB1", "ABCB11", "TAP1")
NEGATIVE REGULATION OF PROTEIN KINASE B SIGNALING%GOBP%GO:0051898	0.0435484	0.356503	0.276501	0.499715	1.46021	35	c("MSTN", "BANK1", "PKHD1", "SFRP5", "SH2B3", "DRD2", "DAG1", "FLCN", "MAGI2", "PHLDA3", "PPARA", "CIB1", "PIK3CB", "PTEN", "GPER1", "INPP5K", "PLEKHA1", "SIRT1", "PHLPP1", "PTPRJ", "NOP53")
ANTERIOR/POSTERIOR PATTERN SPECIFICATION%GOBP%GO:0009952	0.00251404	0.076126	0.431708	0.499669	1.64069	64	c("OTX2", "HEY1", "HEY2", "CER1", "HOXB4", "DLL1", "CRB2", "HES5", "OSR1", "FOXA2", "HOXD8", "PBX3", "MESP1", "TBX18", "HOXB3", "FZD5", "HEYL", "NOG", "HES3", "LRP6", "HOXC4", "TBX3", "BHLHE40", "HOXD9", "HOXA3")
POSITIVE REGULATION OF MUSCLE CONTRACTION%GOBP%GO:0045933	0.184713	0.629875	0.126254	0.499167	1.25145	17	c("KCNQ1", "ADRA1A", "TACR2", "GSTO1", "ENO1", "SPHK1")
TRANSAMINASE ACTIVITY%GOMF%GO:0008483	0.165595	0.608481	0.135002	0.499098	1.27307	18	c("ACCS", "GFPT2", "AADAT", "OAT", "GPT2", "BCAT1", "GFPT1")
RECEPTOR CLUSTERING%GOBP%GO:0043113	0.100329	0.504551	0.179782	0.498646	1.36902	25	c("MUSK", "NLGN1", "ITGA4", "MADCAM1", "ITGAL", "MAGI2")
REGULATION OF KERATINOCYTE DIFFERENTIATION%GOBP%GO:0045616	0.12701	0.54774	0.156312	0.497691	1.33692	23	c("PLAAT4", "ERRFI1", "FOXC1", "NME2", "ZFP36", "ROCK2", "AQP3", "SGPP1")
LEUKOCYTE DEGRANULATION%GOBP%GO:0043299	0.21519	0.655522	0.11524	0.496926	1.20647	15	c("ANXA3", "MILR1", "SNAP23", "STXBP2", "S100A13", "VAMP7", "KIT", "NR4A3")
ENERGY RESERVE METABOLIC PROCESS%GOBP%GO:0006112	0.0854839	0.477214	0.193813	0.496833	1.39091	27	c("GYG2", "PYGB", "GYG1", "GFPT2", "UGP2", "NHLRC1", "PYGM", "MRAP2", "PYGL", "STBD1", "GYS1", "GFPT1")
PULMONARY VALVE DEVELOPMENT%GOBP%GO:0003177	0.146067	0.580066	0.144631	0.496057	1.31233	22	c("HEY1", "HEY2", "ROBO2", "SMAD6", "HEYL", "STRA6", "NOTCH2")
EMBRYONIC SKELETAL SYSTEM DEVELOPMENT%GOBP%GO:0048706	0.0151794	0.206786	0.38073	0.495975	1.51678	45	c("HOXB4", "OSR1", "HOXA1", "SULF1", "MTHFD1L", "SIX1", "ALX1", "WNT5A", "HOXB3", "COL2A1", "TGFBR2", "NOG", "TFAP2A", "FGFR2", "TWIST1", "CTNNB1", "PDGFRA", "KIAA1217", "HOXC4", "HOXD9", "HOXA3", "PCSK5")
BONE MORPHOGENESIS%GOBP%GO:0060349	0.0467742	0.360074	0.266351	0.49587	1.44898	35	c("CER1", "FGFR3", "SOX9", "MMP13", "TRPV4", "MEF2C", "FOXC1", "SCX", "TFAP2A", "FGFR2", "TWIST1", "MSX2")
POSITIVE REGULATION OF PHOSPHATIDYLINOSITOL 3-KINASE SIGNALING%GOBP%GO:0014068	0.00461489	0.114966	0.407018	0.495617	1.613	60	c("MUSK", "HCLS1", "NEDD4", "SOX9", "KDR", "NTRK1", "DCN", "FLT1", "ROR2", "PDGFRB", "FN1", "PIK3AP1", "HGF", "SEMA3E", "ROR1", "NKX3-1", "JAK2")
EPHRIN RECEPTOR BINDING%GOMF%GO:0046875	0.137763	0.564588	0.15017	0.495472	1.30212	21	c("ANKS1B", "LYN", "EFNA1", "FYN", "EFNA5")
ENDOPEPTIDASE REGULATOR ACTIVITY%GOMF%GO:0061135	0.000614184	0.0367214	0.477271	0.495437	1.71784	87	c("A2M", "TIMP4", "SERPINB2", "SERPINA3", "SERPINA1", "SPINK5", "LXN", "RARRES1", "SERPINE2", "CRB2", "SERPINB8", "PROS1", "ANXA2", "SERPINA5", "WFDC2", "PTTG1", "SPINK1", "CASP1", "VSIR", "LCN1", "ITIH2", "SERPINF1", "RECK", "GAPDH", "SERPINB9", "FURIN", "CST3", "TIMP1", "SLPI", "SPOCK2", "SERPING1", "ADRM1", "SERPINB1", "SERPINH1", "APLP2", "SERPINE1", "PSENEN", "SERPINB7", "SERPINB6")
PROTON MOTIVE FORCE-DRIVEN MITOCHONDRIAL ATP SYNTHESIS%GOBP%GO:0042776	0.0034173	0.0960018	0.431708	0.495305	1.60855	61	c("NDUFA6", "MT-ATP8", "MT-ATP6", "MT-ND6", "ATP5ME", "ATP5MF", "MT-ND3", "MT-ND4", "NDUFA3", "NDUFB8", "ATP5F1E", "ATP5MG", "NDUFB2", "MT-ND4L", "NDUFA9", "NDUFAB1", "ATP5F1C", "NDUFS6", "NDUFA1", "ATP5PD", "ATP5PO", "NDUFA11", "NDUFS5", "MT-ND5", "NDUFB10", "NDUFA2", "SDHD", "NDUFB7", "ATP5F1D", "ATP5PF", "NDUFA8", "NDUFC1", "NDUFV2", "SDHB", "NDUFV3", "NDUFA13", "ATP5PB", "NDUFB4", "NDUFB6")
ICOSANOID TRANSPORT%GOBP%GO:0071715	0.221519	0.658908	0.113313	0.495284	1.20248	15	c("ABCC2", "ANXA1", "DRD2")
GLUCURONOSYLTRANSFERASE ACTIVITY%GOMF%GO:0015020	0.21643	0.656187	0.114751	0.495231	1.22462	16	c("EXTL1", "CHSY3", "LARGE1", "CHPF", "CHSY1", "CSGALNACT1", "EXT2", "B3GAT1")
MEMBRANE RAFT ORGANIZATION%GOBP%GO:0031579	0.173633	0.612844	0.131458	0.49483	1.26218	18	c("PTPRC", "S100A10", "ANXA2", "MAL", "CAV1", "EMP2")
POSITIVE REGULATION OF TRANSMEMBRANE RECEPTOR PROTEIN SERINE/THREONINE KINASE SIGNALING PATHWAY%GOBP%GO:0090100	0.000234719	0.025776	0.518848	0.4945	1.72922	90	c("GDF10", "BMP5", "CITED1", "MSTN", "LRG1", "CRB2", "HES5", "HIPK2", "SCUBE3", "TGFB1I1", "SULF1", "CITED2", "RBPMS", "DAB2", "GDF6", "BMP8B", "TGFBR2", "JAK2", "ZEB2", "ACVR1", "CCN1", "GDF5", "FLCN", "TTK", "ACVRL1", "HFE", "LEFTY1", "FOXD1", "TGFB2", "ENG", "ING2")
N-ACETYLGLUCOSAMINE METABOLIC PROCESS%GOBP%GO:0006044	0.224684	0.663674	0.112379	0.494401	1.20034	15	c("CHST4", "LARGE1", "CHST3", "CHST1", "CHST6", "GNPDA1")
HYALURONAN METABOLIC PROCESS%GOBP%GO:0030212	0.227848	0.664526	0.111463	0.494013	1.1994	15	c("CEMIP", "TNFAIP6", "HAS2", "CD44", "CEMIP2", "HAS1")
NEGATIVE REGULATION OF OSTEOCLAST DIFFERENTIATION%GOBP%GO:0045671	0.227848	0.664526	0.111463	0.493469	1.19807	15	c("LRRC17", "TNFAIP6", "TLR4", "TMEM178A", "TLR3", "FBN1", "MAFB")
ENDOPLASMIC RETICULUM CALCIUM ION HOMEOSTASIS%GOBP%GO:0032469	0.142626	0.576177	0.147331	0.493246	1.29627	21	c("BCL2", "RAP1GDS1", "TUNAR", "ATP2A2", "THADA", "CAMK2D", "BCAP31")
POSITIVE REGULATION OF CHEMOKINE PRODUCTION%GOBP%GO:0032722	0.02359	0.2526	0.352488	0.493126	1.47422	40	c("TNFSF4", "TLR9", "IL6R", "CD84", "TLR4", "CSF1R", "WNT5A", "OAS1", "ADCYAP1", "OAS3", "TWIST1", "PYCARD", "TLR3", "TLR2")
POSITIVE REGULATION OF CHROMOSOME SEGREGATION%GOBP%GO:0051984	0.0887097	0.482168	0.190023	0.492726	1.37942	27	c("KAT2B", "NCAPG", "AURKB", "CDK1", "SIRT2", "CDC6", "CDCA8", "BIRC5")
GLIAL CELL DIFFERENTIATION%GOBP%GO:0010001	0.00148047	0.0577274	0.45506	0.492106	1.6934	82	c("PHOX2B", "SOX10", "PLP1", "SOX6", "ACAN", "SOX9", "DLL1", "HES5", "HAPLN1", "ZNF488", "RELN", "PAX2", "MYRF", "BCAN", "ADGRG6", "SIRT2", "FGF10", "VCAN", "B4GALT6", "SLC8A3", "PTPRZ1", "TENM4", "CNTNAP1", "STAT3", "CDK6", "TLR2", "GPM6B", "SOD1", "SKI", "EIF2B2", "ARHGEF10", "DICER1", "PARD3", "ERBB3", "SOX2")
REGULATION OF DENDRITE EXTENSION%GOBP%GO:1903859	0.207006	0.655329	0.118288	0.492086	1.2337	17	c("CPNE9", "OSTN", "SYT17", "SMURF1", "CPNE5")
PIGMENTATION%GOBP%GO:0043473	0.00231772	0.0732395	0.431708	0.491563	1.66051	72	c("TYRP1", "CITED1", "OCA2", "DCT", "SNAI2", "POMC", "AP1S2", "MITF", "HPS5", "MKKS", "MEF2C", "ATP7A", "BLOC1S1", "RAB27A", "ZEB2", "BLOC1S4", "MLPH", "DTNBP1", "HPS3", "AP1S3", "BLOC1S3", "CD63", "BBS5", "RAB32", "PIKFYVE")
REGULATION OF TOLL-LIKE RECEPTOR 4 SIGNALING PATHWAY%GOBP%GO:0034143	0.160656	0.603159	0.138805	0.491417	1.27135	20	c("BPIFB1", "IFI35", "LYN")
REGULATION OF EPIDERMAL CELL DIFFERENTIATION%GOBP%GO:0045604	0.0646204	0.420971	0.224966	0.491321	1.41682	32	c("PLAAT4", "DLL1", "ERRFI1", "FOXC1", "NME2", "ZFP36", "ROCK2", "MAFF", "AQP3", "SGPP1", "KDF1")
ANDROGEN RECEPTOR SIGNALING PATHWAY%GOBP%GO:0030521	0.237342	0.668692	0.10882	0.490485	1.19083	15	c("PLPP1", "NKX3-1", "AR", "DAXX", "TMF1", "RNF14", "ZMIZ1", "KDM3A", "RHOXF1", "ARID1A")
REGULATION OF GOLGI ORGANIZATION%GOBP%GO:1903358	0.211783	0.655329	0.116739	0.490345	1.22934	17	c("EHD3", "PDE4DIP", "AKAP9", "MAP2K1", "MYO5A", "RAB33B", "STX18", "PDCD10", "CAMSAP2", "STX5")
POSITIVE REGULATION OF EPITHELIAL TO MESENCHYMAL TRANSITION%GOBP%GO:0010718	0.0158309	0.209302	0.352488	0.489955	1.52507	49	c("LRG1", "BAMBI", "LEF1", "CRB2", "PDPN", "TGFB1I1", "FOXC1", "FERMT2", "ALX1", "DAB2", "RGCC", "TGFBR2", "LOXL2", "TWIST1", "TCF7L2", "ACVR1", "CTNNB1", "EMP2", "WWTR1", "ZNF703", "TGFB2", "ENG")
NEGATIVE REGULATION OF NEURON DIFFERENTIATION%GOBP%GO:0045665	0.131363	0.556148	0.155242	0.489623	1.33239	24	c("HEY1", "SIX3", "SOX9", "DLL1", "HES5", "SOX3", "CALR")
HEMATOPOIETIC PROGENITOR CELL DIFFERENTIATION%GOBP%GO:0002244	0.104334	0.514921	0.173748	0.489014	1.36306	26	c("TNFRSF13B", "HOXB4", "LYN", "PTPRC", "SFRP1", "MLLT3", "INHBA", "KIT", "SBDS", "PRRC2C", "PLD4", "UFL1")
CYTOKINE BINDING%GOMF%GO:0019955	0.000481452	0.0323837	0.498493	0.488655	1.73176	99	c("A2M", "IL31RA", "CER1", "WFIKKN2", "TNFRSF11A", "NRP2", "GHR", "IL1RAPL1", "CRLF2", "ITGA4", "LIFR", "PDPN", "IL6R", "CCR1", "SCUBE3", "GBP1", "TGFBR3", "ITGAV", "OSMR", "NRP1", "CD109", "CSF1R", "CSF3R", "IL18R1", "IL13RA1", "VASN", "CSF2RA", "TMC8", "TGFBR2", "NOG", "IL6ST", "IL20RB", "IFNAR2", "ACVR1", "ZFP36", "GDF5", "CHRDL2", "ITGB3", "WFIKKN1")
REGULATION OF EXIT FROM MITOSIS%GOBP%GO:0007096	0.246835	0.67594	0.106323	0.487945	1.18466	15	c("CDCA5", "SIRT2", "RGCC", "UBE2C", "ANLN", "CDC14B")
CELLULAR ALDEHYDE METABOLIC PROCESS%GOBP%GO:0006081	0.0459016	0.356503	0.271289	0.487914	1.44119	38	c("RDH10", "RPE65", "ALDH1A1", "HYI", "CYP27C1", "TKT", "CACNA1H", "ALDH8A1", "AKR7A2", "PDXP", "DHRS4", "TPI1", "ALDH3A2", "PARK7")
REGULATION OF CELLULAR EXTRAVASATION%GOBP%GO:0002691	0.141479	0.574132	0.147331	0.487406	1.30929	23	c("PLVAP", "CHST4", "BST1", "CD47", "FUT4", "PLCB1", "CCL25", "CXCL12", "ICAM1", "ST3GAL4", "JAM3")
NEGATIVE REGULATION OF ANOIKIS%GOBP%GO:2000811	0.248418	0.676345	0.10592	0.487238	1.18295	15	c("BCL2", "SNAI2", "CAV1", "PIK3CA")
CONTRACTILE ACTIN FILAMENT BUNDLE ASSEMBLY%GOBP%GO:0030038	0.25	0.676345	0.105521	0.487091	1.18259	15	c("SORBS1", "ITGB5", "FHDC1", "PDLIM1", "RHOA", "PDCD10", "ITGB1", "ZYX")
STRESS FIBER ASSEMBLY%GOBP%GO:0043149	0.25	0.676345	0.105521	0.487091	1.18259	15	c("SORBS1", "ITGB5", "FHDC1", "PDLIM1", "RHOA", "PDCD10", "ITGB1", "ZYX")
POSITIVE REGULATION OF ADENYLATE CYCLASE ACTIVITY%GOBP%GO:0045762	0.218153	0.656187	0.114751	0.487014	1.22099	17	c("CALCR", "CAP2", "ADCYAP1", "EDNRA", "ORAI1", "CACNA1D", "CAP1")
REGULATION OF PHOSPHATIDYLINOSITOL 3-KINASE SIGNALING%GOBP%GO:0014066	0.0013355	0.0546446	0.45506	0.486879	1.67033	80	c("MUSK", "HCLS1", "NEDD4", "PPP1R16B", "SOX9", "KDR", "NTRK1", "CEACAM1", "DCN", "FLT1", "ROR2", "PDGFRB", "FN1", "PIK3AP1", "HGF", "SEMA3E", "ROR1", "NKX3-1", "JAK2", "TWIST1", "PTPN13", "PDGFRA", "NTRK2", "DIPK2A")
FEEDING BEHAVIOR%GOBP%GO:0007631	0.251582	0.677642	0.105125	0.486552	1.18128	15	c("MCHR1", "TRH", "STRA6", "FYN", "MRAP2", "STAT3", "UBR3", "ACE2")
TRANSCRIPTION COACTIVATOR BINDING%GOMF%GO:0001223	0.0629032	0.413792	0.227987	0.486422	1.41757	34	c("HAND2", "PGR", "GATA6", "EPAS1", "CIT", "AR", "AHR", "VGLL4", "RELA", "STAT6", "SMAD4", "EP300", "SMAD3", "HIF1A", "RPL23", "RARA", "ESR1", "STAT1", "CREBBP", "CDK9", "PPARD", "ATF7")
PRIMARY ALCOHOL METABOLIC PROCESS%GOMF%GO:0034308	0.197749	0.648044	0.122108	0.485902	1.23941	18	c("RDH10", "RPE65", "DHRS3", "PNPLA4", "DHRS4", "PARK7", "LIPE")
NEGATIVE REGULATION OF STRESS FIBER ASSEMBLY%GOBP%GO:0051497	0.129934	0.554649	0.156312	0.485883	1.33398	25	c("ARHGAP28", "TMEFF2", "PIK3R1", "DLC1", "TACSTD2", "ARHGAP6", "PFN1", "ARAP1", "PPFIA1", "CLASP1", "INPP5K", "TJP1")
GANGLIOSIDE BIOSYNTHETIC PROCESS%GOBP%GO:0001574	0.251582	0.677642	0.105125	0.485829	1.17952	15	c("ST8SIA6", "ST8SIA3", "B4GALT6", "ST3GAL1", "B3GALT4", "ST6GALNAC5", "ST3GAL5", "ST3GAL2")
LIMBIC SYSTEM DEVELOPMENT%GOBP%GO:0021761	0.0710824	0.439649	0.213928	0.485715	1.4072	33	c("HSD3B1", "HSD3B2", "MKKS", "RELN", "TMEM108", "SOX3", "SEMA3E", "CNTNAP2", "FGF13", "FGFR2", "CDK6", "KIF14")
PROTEIN HOMOTETRAMERIZATION%GOBP%GO:0051289	0.0199396	0.234268	0.352488	0.48569	1.47949	44	c("TDO2", "HCN1", "ALDH1A2", "SHMT1", "SAMHD1", "RYR1", "TK1", "UPB1", "HPRT1", "GNMT", "ALDOA", "KIF25", "KCNJ2", "ME1", "SOD2")
PROTON MOTIVE FORCE-DRIVEN ATP SYNTHESIS%GOBP%GO:0015986	0.00452717	0.114966	0.407018	0.485586	1.60873	67	c("NDUFA6", "MT-ATP8", "MT-ATP6", "MT-ND6", "ATP5ME", "ATP5MC1", "ATP5MF", "MT-ND3", "MT-ND4", "NDUFA3", "NDUFB8", "ATP5F1E", "ATP5MG", "NDUFB2", "ATP5MC3", "MT-ND4L", "NDUFA9", "NDUFAB1", "ATP5F1C", "NDUFS6", "NDUFA1", "ATP5PD", "ATP5PO", "NDUFA11", "NDUFS5", "MT-ND5", "NDUFB10", "NDUFA2", "SDHD", "NDUFB7", "ATP5F1D", "ATP5PF", "NDUFA8", "NDUFC1", "NDUFV2", "SDHB", "ATP5MJ", "NDUFV3", "NDUFA13",…
NEUROBLAST PROLIFERATION%GOBP%GO:0007405	0.219745	0.656187	0.114267	0.485276	1.21663	17	c("DCT", "SOX5", "FGF13", "FGFR2", "ARTN", "EML1", "DOCK7", "RACGAP1", "NUMB")
CYTOSOLIC SMALL RIBOSOMAL SUBUNIT%GOCC%GO:0022627	0.021741	0.24681	0.352488	0.485085	1.45957	42	c("RPS9", "RPSA", "RPS27", "RPS16", "RPS2", "RPS29", "LARP4", "FAU", "RPS6", "RPS3A", "RPS20", "RPS10", "RPS12", "RPS8", "RPS4X", "RPS21", "RPS27L", "RPS18", "RPS5", "EIF2A", "RPS24", "RPS27A", "RPS19", "RPS13", "RPS25", "RPS17", "DDX3X", "RPS15", "RPS23", "RPS15A", "RPS3", "RPS28")
1-ACYLGLYCEROL-3-PHOSPHATE O-ACYLTRANSFERASE ACTIVITY%GOMF%GO:0003841	0.157212	0.598029	0.1396	0.48487	1.27426	21	c("AGPAT1", "LPCAT1", "CRLS1", "LPGAT1", "GPAT2", "AGPAT5", "MBOAT1", "ABHD5", "GPAT3")
POSITIVE REGULATION OF PATHWAY-RESTRICTED SMAD PROTEIN PHOSPHORYLATION%GOBP%GO:0010862	0.0230634	0.2526	0.352488	0.484736	1.493	46	c("GDF10", "BMP5", "MSTN", "RBPMS", "DAB2", "GDF6", "BMP8B", "TGFBR2", "ACVR1", "GDF5", "TTK", "ACVRL1", "HFE", "LEFTY1", "TGFB2", "ENG")
POSITIVE REGULATION OF SMOOTH MUSCLE CELL MIGRATION%GOBP%GO:0014911	0.235387	0.668692	0.10925	0.484554	1.19821	16	c("CCN4", "IGFBP5", "VTN", "PDGFRB", "NRP1", "S100A11", "DOCK4")
MELANOSOME ORGANIZATION%GOBP%GO:0032438	0.0597738	0.404359	0.234393	0.484515	1.431	37	c("TYRP1", "AP1S2", "HPS5", "BLOC1S1", "BLOC1S4", "DTNBP1", "HPS3", "AP1S3", "BLOC1S3", "RAB32", "PIKFYVE", "SNAPIN", "KIF13A", "AP3S1")
PIGMENT GRANULE ORGANIZATION%GOBP%GO:0048753	0.0597738	0.404359	0.234393	0.484515	1.431	37	c("TYRP1", "AP1S2", "HPS5", "BLOC1S1", "BLOC1S4", "DTNBP1", "HPS3", "AP1S3", "BLOC1S3", "RAB32", "PIKFYVE", "SNAPIN", "KIF13A", "AP3S1")
REGULATION OF ACUTE INFLAMMATORY RESPONSE%GOBP%GO:0002673	0.197749	0.648044	0.122108	0.484419	1.23563	18	c("HLA-E", "TNFRSF11A", "TNFSF11", "PTGES", "OSMR", "IL6ST", "F12", "GSTP1")
NEGATIVE REGULATION OF TYPE I INTERFERON PRODUCTION%GOBP%GO:0032480	0.0759289	0.453381	0.206588	0.484147	1.40266	33	c("TRIM27", "PPM1B", "PYCARD", "RELB", "PTPN11", "BANF1", "UFD1", "ATG5", "TRAF3IP1", "REL")
REGULATION OF HORMONE LEVELS%GOMF%GO:0010817	0.134647	0.562643	0.153159	0.484128	1.31744	24	c("RDH10", "RPE65", "SLC17A4", "DHRS3", "SLCO1C1", "SLC16A10", "PNPLA4", "SLC7A8", "DHRS4", "SLC16A2")
DETECTION OF LIGHT STIMULUS%GOBP%GO:0009583	0.162119	0.606227	0.13649	0.484019	1.28048	22	c("RPE65", "NR2E3", "PLEKHB1", "GNAT2")
ATP SYNTHESIS COUPLED ELECTRON TRANSPORT%GOBP%GO:0042773	0.00242685	0.0750509	0.431708	0.483971	1.65421	78	c("NDUFA6", "MT-ND6", "MT-CO2", "COX6B1", "NDUFA4", "MT-ND3", "MT-ND4", "COX8A", "NDUFA3", "NDUFB8", "NDUFB2", "MT-ND4L", "COX7A2", "NDUFA9", "NDUFAB1", "NDUFS6", "COX6C", "NDUFA1", "UQCR11", "NDUFS5", "MT-ND5", "NDUFB10", "COX7C", "NDUFA2", "SDHD", "COX5A", "NDUFB7", "COX15", "UQCR10", "NDUFA8", "MT-CYB", "NDUFC1", "COX5B", "UQCRQ", "UQCRH", "NDUFV2", "UQCRB", "COX7B", "SDHB", "MT-CO1", "CYCS", …
MITOCHONDRIAL ATP SYNTHESIS COUPLED ELECTRON TRANSPORT%GOBP%GO:0042775	0.00242685	0.0750509	0.431708	0.483971	1.65421	78	c("NDUFA6", "MT-ND6", "MT-CO2", "COX6B1", "NDUFA4", "MT-ND3", "MT-ND4", "COX8A", "NDUFA3", "NDUFB8", "NDUFB2", "MT-ND4L", "COX7A2", "NDUFA9", "NDUFAB1", "NDUFS6", "COX6C", "NDUFA1", "UQCR11", "NDUFS5", "MT-ND5", "NDUFB10", "COX7C", "NDUFA2", "SDHD", "COX5A", "NDUFB7", "COX15", "UQCR10", "NDUFA8", "MT-CYB", "NDUFC1", "COX5B", "UQCRQ", "UQCRH", "NDUFV2", "UQCRB", "COX7B", "SDHB", "MT-CO1", "CYCS", …
GLYCOPROTEIN CATABOLIC PROCESS%GOBP%GO:0006516	0.134647	0.562643	0.153159	0.483936	1.31692	24	c("MMP12", "MANBA", "FBXO27", "NGLY1", "FBXO17", "CTSL", "MAN1A1", "EDEM1", "FBXO6", "GLB1")
SKELETAL MUSCLE ORGAN DEVELOPMENT%GOBP%GO:0060538	0.0235515	0.2526	0.352488	0.483788	1.49008	46	c("DLL1", "POPDC3", "DMD", "MYOZ2", "RYR1", "MEF2C", "SIX1", "LARGE1", "DES", "STRA6", "SVIL", "LMOD3", "BVES", "CAV1", "FOXL2", "DAG1", "TCF21", "SKI", "MEGF10", "KLHL41", "SIX4", "PPP3CB", "MYL6B", "DISP1", "MYL6", "ZBTB18", "MYORG")
POSITIVE REGULATION OF BLOOD CIRCULATION%GOBP%GO:1903524	0.149518	0.588298	0.142901	0.483581	1.29902	23	c("KCNQ1", "NKX2-5", "ADRA1A", "APELA", "TPM1", "ADM5", "ATP2A2", "TGFB2")
POSITIVE REGULATION OF HEART CONTRACTION%GOBP%GO:0045823	0.149518	0.588298	0.142901	0.483581	1.29902	23	c("KCNQ1", "NKX2-5", "ADRA1A", "APELA", "TPM1", "ADM5", "ATP2A2", "TGFB2")
SPHINGOLIPID BINDING%GOMF%GO:0046625	0.158833	0.600047	0.138805	0.483311	1.27016	21	c("PLA2G4A", "CLN8", "PLTP", "CERT1", "EPDR1", "PLEKHA8", "GLTP", "VDAC1", "LAPTM4B")
OLFACTORY BULB DEVELOPMENT%GOBP%GO:0021772	0.262658	0.687326	0.102449	0.483125	1.17296	15	c("SLIT3", "SALL1", "ROBO2", "WNT5A", "ID2", "KIF14", "SKI", "SEMA3A", "LRRK2", "SLIT2")
PROTEIN HYDROXYLATION%GOBP%GO:0018126	0.149518	0.588298	0.142901	0.483036	1.29755	23	c("PLOD3", "EGLN1", "CRTAP", "P4HB", "JMJD6", "ASPH", "P4HA1", "JMJD7", "PLOD1", "P3H1", "P3H2", "OGFOD1", "JMJD4")
AEROBIC ELECTRON TRANSPORT CHAIN%GOBP%GO:0019646	0.00200102	0.0668787	0.431708	0.482976	1.6479	76	c("NDUFA6", "MT-ND6", "MT-CO2", "COX6B1", "NDUFA4", "MT-ND3", "MT-ND4", "COX8A", "NDUFA3", "NDUFB8", "NDUFB2", "MT-ND4L", "COX7A2", "NDUFA9", "NDUFAB1", "NDUFS6", "COX6C", "NDUFA1", "UQCR11", "NDUFS5", "MT-ND5", "NDUFB10", "COX7C", "NDUFA2", "SDHD", "COX5A", "NDUFB7", "COX15", "UQCR10", "NDUFA8", "MT-CYB", "NDUFC1", "COX5B", "UQCRQ", "UQCRH", "NDUFV2", "UQCRB", "COX7B", "SDHB", "MT-CO1", "CYCS", …
FC-EPSILON RECEPTOR SIGNALING PATHWAY%GOBP%GO:0038095	0.192182	0.640716	0.125033	0.482885	1.23892	19	c("PRKCQ", "LYN", "NR4A3", "SOS1", "TRAF6", "SYK", "MAP3K7", "IKBKB", "VAV3", "MAPK9")
REGULATION OF VASCULAR ENDOTHELIAL CELL PROLIFERATION%GOBP%GO:1905562	0.192182	0.640716	0.125033	0.482859	1.23886	19	c("ITGA4", "FLT1", "MEF2C")
IMMUNE SYSTEM DEVELOPMENT%GOBP%GO:0002520	0.00337999	0.0957247	0.431708	0.482729	1.62222	71	c("HLA-E", "ICOS", "TNFRSF11A", "NKX2-5", "HAND2", "LRRC17", "LYN", "PTPRC", "PDPN", "SAMHD1", "CITED2", "SIX1", "FGF10", "FOXJ1", "PSG9", "GATA3", "RAG1", "TCF21", "SOD1", "CYREN", "PCID2", "ZBTB1")
EPITHELIAL TO MESENCHYMAL TRANSITION%GOBP%GO:0001837	0.00551153	0.128946	0.407018	0.482566	1.58411	63	c("HEY1", "HEY2", "SNAI2", "SOX9", "LEF1", "FOXF2", "TGFBR3", "EFNA1", "WNT5A", "HMGA2", "DLG5", "HGF", "HAS2", "HEYL", "NOG", "LOXL2", "LRP6", "S100A4", "ROCK2", "CTNNB1", "TBX3", "ACVRL1", "NOTCH4")
POSITIVE REGULATION OF B CELL PROLIFERATION%GOBP%GO:0030890	0.133224	0.560936	0.154191	0.482126	1.32366	25	c("CD38", "BCL2", "TLR9", "PTPRC", "BST1", "MEF2C")
NEUROTRANSMITTER TRANSPORT%GOMF%GO:0006836	0.241706	0.670713	0.107554	0.482037	1.19199	16	c("SLC18A1", "SLC18A2", "SLC17A8", "SLC17A6", "SLC6A4", "SLC6A15")
MUCOPOLYSACCHARIDE METABOLIC PROCESS%GOBP%GO:1903510	0.00673985	0.143917	0.407018	0.481857	1.53065	54	c("B3GNT7", "CEMIP", "CHST11", "TNFAIP6", "CHST9", "CHSY3", "UGDH", "GLCE", "HAS2", "CHST3", "ST3GAL4", "ST3GAL1", "CHPF", "CHSY1", "CSGALNACT1", "CHST15", "CHST14", "B3GNT2", "SLC10A7", "SLC35D2", "CHST1", "CHST6", "GLB1", "CD44", "CEMIP2", "ST3GAL6", "B4GAT1", "ST3GAL2")
ADENYLATE CYCLASE-INHIBITING G PROTEIN-COUPLED RECEPTOR SIGNALING PATHWAY%GOBP%GO:0007193	0.0493421	0.367742	0.261664	0.481498	1.42934	39	c("CHRM5", "ADCY2", "MCHR1", "HTR5A", "NPY1R", "CHRM3", "GRM7", "GABBR2", "GRM8", "GPR37", "AKAP12")
PROTEIN MATURATION BY IRON-SULFUR CLUSTER TRANSFER%GOBP%GO:0097428	0.265823	0.687358	0.101714	0.481414	1.16881	15	c("BOLA3", "GLRX5", "MMS19", "GLRX3", "BOLA2B", "ISCA1", "ISCA2", "CIAO2A", "MAGEF1")
MITOCHONDRIAL ELECTRON TRANSPORT, NADH TO UBIQUINONE%GOBP%GO:0006120	0.0307081	0.286875	0.352488	0.481266	1.4457	41	c("NDUFA6", "MT-ND6", "NDUFA4", "MT-ND3", "MT-ND4", "NDUFA3", "NDUFB8", "NDUFB2", "MT-ND4L", "NDUFA9", "NDUFAB1", "NDUFS6", "NDUFA1", "NDUFS5", "MT-ND5", "NDUFB10", "NDUFA2", "NDUFB7", "NDUFA8", "NDUFC1", "NDUFV2", "NDUFV3", "NDUFB4", "NDUFB6", "NDUFB1")
HYDROLASE ACTIVITY, ACTING ON CARBON-NITROGEN (BUT NOT PEPTIDE) BONDS, IN CYCLIC AMIDINES%GOMF%GO:0016814	0.130016	0.554649	0.154191	0.481243	1.3414	26	c("ADARB1", "APOBEC3B", "ADAT3", "APOBEC2", "AMPD3", "APOBEC3D", "APOBEC3C", "APOBEC3G", "APOBEC3F", "LACC1", "MTHFD2")
REGULATION OF COLLAGEN METABOLIC PROCESS%GOBP%GO:0010712	0.165329	0.608481	0.135002	0.480919	1.27228	22	c("EMILIN1", "RUNX1", "RGCC", "VSIR", "SCX", "FAP", "SUCO", "CST3")
REGULATION OF MONOATOMIC ANION TRANSPORT%GOBP%GO:0044070	0.265823	0.687358	0.101714	0.480722	1.16712	15	c("CA2", "TCAF2", "ABCB1")
POSITIVE REGULATION OF CELL MIGRATION INVOLVED IN SPROUTING ANGIOGENESIS%GOBP%GO:0090050	0.209003	0.655329	0.118288	0.479918	1.22415	18	c("KDR", "FOXC2", "SRPX2", "GATA2", "RHOJ", "ANXA1", "JCAD")
OXIDOREDUCTION-DRIVEN ACTIVE TRANSMEMBRANE TRANSPORTER ACTIVITY%GOMF%GO:0015453	0.00586146	0.133947	0.407018	0.479623	1.57445	63	c("NDUFA6", "MT-ND6", "MT-CO2", "COX6B1", "NDUFA4", "MT-ND3", "MT-ND4", "COX8A", "NDUFA3", "NDUFB8", "CYBRD1", "NDUFB2", "MT-ND4L", "NDUFA9", "NDUFS6", "NDUFA1", "NDUFS5", "MT-ND5", "NDUFB10", "COX7C", "NDUFA2", "COX5A", "NDUFB7", "COX15", "UQCR10", "NDUFA8", "MT-CYB", "NDUFC1", "COX5B", "UQCRH", "NDUFV2", "UQCRB", "COX7B", "MT-CO1", "NDUFV3", "MT-CO3", "NDUFB4", "UQCRHL", "NDUFB6", "UQCRC1", "ND…
LYSOPHOSPHOLIPASE ACTIVITY%GOMF%GO:0004622	0.203583	0.652849	0.120985	0.479584	1.23045	19	c("PLA2G4A", "PLA2G4B", "MGLL", "ENPP2", "ABHD12")
NEGATIVE REGULATION OF VASCULATURE DEVELOPMENT%GOBP%GO:1901343	0.00355331	0.097553	0.431708	0.479526	1.61146	71	c("ANGPTL7", "ECSCR", "SPINK5", "ISM1", "EMILIN1", "DCN", "SULF1", "FOXC1", "THBS2", "RGCC", "SEMA3E", "AMOT", "PDE3B", "PGK1", "SEMA6A", "SERPINF1", "ROCK2", "CTNNB1", "CNMD", "ANGPT4", "NIBAN2", "NPPB", "FOXO4", "TGFB2", "VASH1", "SPRY2", "SLC12A2", "NPR1")
TRNA WOBBLE URIDINE MODIFICATION%GOBP%GO:0002098	0.248025	0.676345	0.10592	0.479428	1.18554	16	c("TRMT9B", "CTU1", "URM1")
ATRIOVENTRICULAR VALVE DEVELOPMENT%GOBP%GO:0003171	0.154341	0.596629	0.140406	0.479239	1.28735	23	c("HEY1", "HEY2", "SLIT3", "EFNA1", "SMAD6", "HEYL", "TGFBR2", "ACVR1")
LYSOPHOSPHATIDIC ACID ACYLTRANSFERASE ACTIVITY%GOMF%GO:0042171	0.166934	0.609412	0.134273	0.479198	1.26773	22	c("AGPAT1", "LPCAT1", "CRLS1", "LPGAT1", "GPAT2", "AGPAT5", "MBOAT1", "ABHD5", "GPAT3")
LYSOPHOSPHOLIPID ACYLTRANSFERASE ACTIVITY%GOMF%GO:0071617	0.166934	0.609412	0.134273	0.479198	1.26773	22	c("AGPAT1", "LPCAT1", "CRLS1", "LPGAT1", "GPAT2", "AGPAT5", "MBOAT1", "ABHD5", "GPAT3")
CYTOSOLIC RIBOSOME%GOCC%GO:0022626	0.000380709	0.0301903	0.498493	0.479194	1.71537	107	c("RPS9", "RPLP0P6", "APOD", "RPSA", "RPL14", "RPL38", "RPLP1", "RPS27", "PELO", "RPS16", "RPS2", "RPS29", "LARP4", "RPL27A", "RPL35", "RPL30", "FAU", "EIF2AK4", "RPL3", "RPL27", "RPL35A", "RPL12", "RPS6", "RPS3A", "RPL31", "RPS20", "RPS10", "RPL32", "RPS12", "RPS8", "RPL8", "RPS4X", "RPS21", "RPL41", "RPS27L", "ABCE1", "RPS18", "RPS5", "EIF2A", "RPL24", "EEF1A1", "RPS24", "RPS27A", "RPS19", "ASC…
REGULATION OF TELOMERASE RNA LOCALIZATION TO CAJAL BODY%GOBP%GO:1904872	0.212219	0.655329	0.11725	0.479055	1.22195	18	c("EXOSC10", "DCP2", "SHQ1", "TCP1", "NHP2", "PARN", "DKC1", "RUVBL1", "NOP10", "CCT7", "CCT4", "CCT8", "CCT5", "RUVBL2", "CCT2", "NAF1", "CCT6A", "CCT3")
PROTEIN K63-LINKED UBIQUITINATION%GOBP%GO:0070534	0.016012	0.210661	0.352488	0.479027	1.49253	50	c("TRIM27", "TRAF1", "NEDD4", "WWP2", "RNF152", "RNF135", "TRAF3IP2")
CYTOPLASMIC TRANSLATION%GOBP%GO:0002181	0.000167065	0.0209065	0.518848	0.479026	1.73152	120	c("RPS9", "RPLP0P6", "RPSA", "MCTS2", "RPL22L1", "RPL14", "RPL38", "RPLP1", "RPS27", "SLBP", "RPS16", "RPS2", "RPS29", "RPL27A", "RPL35", "RPL30", "EIF3K", "FAU", "RPL3", "RPL27", "RPL35A", "RPL12", "RPS6", "RPS3A", "RPL31", "RPS20", "RPS10", "RPL32", "RPS12", "RPS8", "RPL8", "RPS4X", "RPS21", "RPL41", "EIF2B3", "RPS18", "RPS5", "RPL24", "RPS24", "RPS27A", "RPS19", "RPL13", "RPLP0", "RPL36", "RPL…
EAR MORPHOGENESIS%GOBP%GO:0042471	0.0725806	0.444711	0.2114	0.478974	1.39961	35	c("ZIC1", "SOX9", "OSR1", "HOXA1", "PAX2", "ATP6V1B1", "SOBP", "CEP290", "SIX1", "TBX18", "PLS1", "NOG", "TFAP2A", "FGFR2", "TWIST1")
POSITIVE REGULATION OF TELOMERASE RNA LOCALIZATION TO CAJAL BODY%GOBP%GO:1904874	0.265823	0.687358	0.101714	0.478968	1.16287	15	c("SHQ1", "TCP1", "NHP2", "DKC1", "RUVBL1", "NOP10", "CCT7", "CCT4", "CCT8", "CCT5", "RUVBL2", "CCT2", "NAF1", "CCT6A", "CCT3")
PYRUVATE METABOLIC PROCESS%GOBP%GO:0006090	0.0245317	0.25423	0.352488	0.478619	1.45795	44	c("ENO4", "PGK1", "PC", "ALDOA", "ENO1", "HK1", "GAPDH", "ALDOC", "PGM1", "HK2", "ME1", "LDHA", "PKM", "GPI", "VDAC1", "TPI1", "PDHA1", "PGAM1", "ALDOB", "PDHB", "LDHB", "PFKFB2", "ENO2", "PDHX", "NR4A3", "ADPGK", "PFKP", "GCK")
BLOC COMPLEX%GOCC%GO:0031082	0.190164	0.63795	0.126254	0.478594	1.23818	20	c("HPS5", "BLOC1S1", "BLOC1S4", "DTNBP1", "HPS3", "BLOC1S3", "SNAPIN", "STX12", "HPS6")
REGULATION OF BLOOD COAGULATION%GOBP%GO:0030193	0.0177231	0.219237	0.352488	0.47843	1.47402	47	c("EMILIN2", "SERPINB2", "PLAT", "SERPINE2", "EMILIN1", "CEACAM1", "FOXA2", "VTN", "PROC", "PRKG1", "SH2B3", "FAP", "F12", "CAV1", "PDGFRA", "ST3GAL4")
MORPHOGENESIS OF A BRANCHING STRUCTURE%GOBP%GO:0001763	0.0111413	0.179213	0.38073	0.478272	1.50628	52	c("CITED1", "ERMN", "SOX9", "KDR", "PKHD1", "TIE1", "PAX2", "SALL1", "SIX1", "NRP1", "FGF10", "SEMA3E", "NKX3-1", "TGFBR2", "FGFR2", "DRD2", "CTNNB1", "TCF21", "NOTCH4", "FGF1", "FOXD1")
NEGATIVE REGULATION OF EPITHELIAL TO MESENCHYMAL TRANSITION%GOBP%GO:0010719	0.0940032	0.49091	0.184706	0.477997	1.35564	29	c("BMP5", "FOXA2", "EFNA1", "VASN", "NOG", "GATA3", "SFRP1", "TGFB2", "SPRY2", "USF3", "SPRED2", "SPRED1", "PTEN")
NEGATIVE REGULATION OF AUTOPHAGY%GOBP%GO:0010507	0.00686836	0.14545	0.407018	0.477947	1.58343	67	c("TRIM27", "BCL2", "IL10RA", "SNCA", "SIRT2", "HGF", "RRAGA", "KIF25", "STAT3", "PIK3CA", "WASHC1", "LZTS1", "FEZ1", "BMF", "TAB2", "RRAGC", "LRRK2", "QSOX1", "SEC22B", "EIF4G2", "SCFD1")
PROTON-TRANSPORTING TWO-SECTOR ATPASE COMPLEX, CATALYTIC DOMAIN%GOCC%GO:0033178	0.238854	0.668892	0.10882	0.477849	1.19801	17	c("ATP6V1B1", "ATP6V1C2", "ATP5F1E", "ATP5F1C", "ATP6V1E1", "ATP5PO", "ATP5F1D", "ATP6V1A", "ATP6V1H", "ATP6V1F", "ATP6V1D", "ATP5F1B")
REGULATION OF ACTIN CYTOSKELETON REORGANIZATION%GOBP%GO:2000249	0.139803	0.569476	0.15017	0.477561	1.31113	25	c("CSF1R", "CARMIL2", "SEMA3E", "CARMIL1", "FES", "ARHGDIB", "NOTCH2", "PDGFRA")
NEGATIVE REGULATION OF TRANSLATIONAL INITIATION%GOBP%GO:0045947	0.215434	0.655685	0.116234	0.477101	1.21696	18	c("C8orf88", "EIF2AK4", "EIF2AK3", "ATF4", "TPR", "PAIP2B", "FMR1", "LARP1", "EIF4EBP2", "EIF2AK1", "RPL13A")
NEGATIVE REGULATION OF RAS PROTEIN SIGNAL TRANSDUCTION%GOBP%GO:0046580	0.0758065	0.453238	0.206588	0.476533	1.38875	34	c("SPRY4", "SPRY3", "KANK1", "DLC1", "FBP1", "HEG1", "FLCN", "TGFB2", "SPRY2", "ARHGAP24", "RIPOR2", "MAPKAP1", "ARHGAP35", "SCAI", "SYNGAP1")
REGULATION OF PATHWAY-RESTRICTED SMAD PROTEIN PHOSPHORYLATION%GOBP%GO:0060393	0.00825146	0.15887	0.38073	0.476443	1.54414	58	c("GDF10", "BMP5", "MSTN", "EMILIN1", "RBPMS", "DAB2", "SMAD6", "GDF6", "BMP8B", "TGFBR2", "NOG", "ACVR1", "GDF5", "TTK", "ACVRL1", "HFE", "LEFTY1")
INTRINSIC APOPTOTIC SIGNALING PATHWAY IN RESPONSE TO DNA DAMAGE BY P53 CLASS MEDIATOR%GOBP%GO:0042771	0.195082	0.644272	0.124434	0.476376	1.23244	20	c("HIPK2", "TP73", "TMEM109", "PYCARD", "USP28", "PHLDA3", "HIPK1", "IFI16", "RPS27L", "EP300", "DDIT4", "BCL3", "SIRT1")
POSITIVE REGULATION OF CELL DIVISION%GOBP%GO:0051781	0.0776699	0.458342	0.204295	0.475972	1.39784	36	c("MAP10", "AURKB", "SIRT2", "CIT", "PKP4", "NKX3-1", "FGFR2", "DRD2", "CDC6", "SVIL", "CDCA8", "CDC14B", "KIF14", "BIRC5", "FGF1")
METALLOAMINOPEPTIDASE ACTIVITY%GOMF%GO:0070006	0.208469	0.655329	0.119348	0.47577	1.22067	19	c("MMP17", "MMP16", "ENPEP", "ERAP1", "XPNPEP1", "METAP1D", "RNPEP", "MMP15")
REGULATION OF CARDIOCYTE DIFFERENTIATION%GOBP%GO:1905207	0.208469	0.655329	0.119348	0.475512	1.22001	19	c("HEY2", "SOX6", "NKX2-5", "MEF2C")
AMINE METABOLIC PROCESS%GOBP%GO:0009308	0.00839463	0.160123	0.38073	0.475328	1.55214	62	c("TDO2", "HAND2", "HNMT", "MAOB", "SNCA", "AGMAT", "SAT1", "TRH", "DAO", "SLC44A1", "KYNU", "INSM1", "CHDH", "ATP7A", "DRD2", "SRM")
MITOTIC CHROMOSOME CONDENSATION%GOBP%GO:0007076	0.260664	0.686218	0.102822	0.475127	1.1749	16	c("NCAPG", "CDCA5", "TTN")
SIN3 COMPLEX%GOCC%GO:0016580	0.17175	0.612844	0.132147	0.47499	1.2566	22	c("SAP30", "ING1", "TET1", "SAP30L", "ING2", "ARID4A", "RBBP7", "MORF4L1", "BRMS1", "SAP130", "BRMS1L")
SIN3-TYPE COMPLEX%GOCC%GO:0070822	0.17175	0.612844	0.132147	0.47499	1.2566	22	c("SAP30", "ING1", "TET1", "SAP30L", "ING2", "ARID4A", "RBBP7", "MORF4L1", "BRMS1", "SAP130", "BRMS1L")
PEPTIDASE REGULATOR ACTIVITY%GOMF%GO:0061134	0.000139438	0.0192389	0.518848	0.474665	1.71544	121	c("A2M", "TIMP4", "SERPINB2", "SERPINA3", "SERPINA1", "SPINK5", "LXN", "RARRES1", "SERPINE2", "CRB2", "APAF1", "SERPINB8", "PROS1", "ANXA2", "CTSV", "SERPINA5", "WFDC2", "PTTG1", "SPINK1", "CASP1", "NKX3-1", "VSIR", "NOD1", "LCN1", "ITIH2", "SERPINF1", "RECK", "PYCARD", "GAPDH", "MAL", "CAV1", "PRSS22", "SERPINB9", "CTSL", "FURIN", "CST3", "TIMP1", "SLPI", "SPOCK2")
DIGESTIVE SYSTEM PROCESS%GOBP%GO:0022600	0.0872375	0.478517	0.191892	0.474448	1.36816	32	c("KCNQ1", "SERPINA3", "TLR9", "SOX9", "IL10RA", "SLC2A5", "TLR4")
GABA-ERGIC SYNAPSE%GOCC%GO:0098982	0.210098	0.655329	0.118815	0.4744	1.21715	19	c("LRRTM1", "NLGN1", "SLITRK3", "NLGN4X", "LRFN5", "LRRTM2", "DISC1", "MDGA1", "SLITRK2")
NEGATIVE REGULATION OF VIRAL PROCESS%GOBP%GO:0048525	0.00279585	0.0818388	0.431708	0.474382	1.5985	73	c("TRIM27", "IFIT1", "OAS2", "APOBEC3B", "IFIH1", "ZC3HAV1", "RESF1", "MX1", "HMGA2", "OAS1", "TRIM14", "MBL2", "MID2", "OAS3", "APOBEC3D", "APOBEC3C", "ISG15", "APOBEC3G", "PLSCR1", "APOBEC3F", "BTBD17", "ZFP36", "GSN", "SNX3", "TRIM21", "LRRC15", "RNASEL", "ISG20", "SLPI", "TRIM26", "BANF1", "TNIP1", "MPHOSPH8", "IFITM1", "IFITM2")
MESENCHYME MORPHOGENESIS%GOBP%GO:0072132	0.0622951	0.4119	0.231127	0.474379	1.40121	38	c("BMP5", "HEY1", "HEY2", "SNAI2", "SOX9", "OSR1", "TBX2", "ACTC1", "ROBO2", "HEYL", "TGFBR2", "NOG")
SKELETAL SYSTEM MORPHOGENESIS%GOBP%GO:0048705	0.00335889	0.0956666	0.431708	0.474259	1.62102	78	c("CER1", "SOX6", "FGFR3", "HOXB4", "SOX9", "MMP13", "OSR1", "TRPV4", "HOXA1", "MEF2C", "MTHFD1L", "FOXC1", "SIX1", "ALX1", "SPEF2", "HOXB3", "SOX5", "COL2A1", "TGFBR2", "NOG", "HHIP", "SCX", "TFAP2A", "FGFR2", "TWIST1", "RFLNA", "MSX2", "CTNNB1", "PDGFRA", "HOXC4", "HOXD9", "HOXA3")
SUMO BINDING%GOMF%GO:0032183	0.280063	0.696893	0.09855	0.47401	1.15083	15	c("HABP4", "GCNA", "USP25", "HERC2", "SERBP1", "CBX4", "UBA2")
NEUROTROPHIN SIGNALING PATHWAY%GOBP%GO:0038179	0.262243	0.687326	0.102449	0.473821	1.17167	16	c("NTRK1", "BCAR1", "RAPGEF1", "MAGI2", "NTF3", "DDIT4", "RAP1A", "SORT1", "CASP3")
NADH DEHYDROGENASE (QUINONE) ACTIVITY%GOMF%GO:0050136	0.0541872	0.381651	0.248911	0.47368	1.42525	42	c("NQO1", "NDUFA6", "MT-ND6", "NDUFA4", "MT-ND3", "MT-ND4", "NDUFA3", "NDUFB8", "NDUFB2", "MT-ND4L", "NDUFA9", "NDUFS6", "NDUFA1", "NDUFS5", "MT-ND5", "NDUFB10", "NDUFA2", "NDUFB7", "NDUFA8", "NDUFC1", "NDUFV2", "NDUFV3", "NDUFB4", "NDUFB6", "NDUFB1")
OLFACTORY LOBE DEVELOPMENT%GOBP%GO:0021988	0.262243	0.687326	0.102449	0.473646	1.17124	16	c("SLIT3", "SALL1", "ROBO2", "WNT5A", "ID2", "KIF14", "SKI", "SEMA3A", "LRRK2", "SLIT2")
STEROID DEHYDROGENASE ACTIVITY, ACTING ON THE CH-OH GROUP OF DONORS, NAD OR NADP AS ACCEPTOR%GOMF%GO:0033764	0.17175	0.612844	0.132147	0.473479	1.2526	22	c("HSD3B1", "HSD3B2", "DHRS9", "HSD17B2", "HSD17B8", "HSD17B7", "HSD17B1", "HSD17B4")
REGULATION OF HEMOSTASIS%GOBP%GO:1900046	0.0245678	0.25423	0.352488	0.47335	1.46594	48	c("EMILIN2", "SERPINB2", "PLAT", "SERPINE2", "EMILIN1", "CEACAM1", "FOXA2", "VTN", "PROC", "PRKG1", "SH2B3", "FAP", "F12", "CAV1", "PDGFRA", "ST3GAL4")
REGULATION OF EXTRINSIC APOPTOTIC SIGNALING PATHWAY IN ABSENCE OF LIGAND%GOBP%GO:2001239	0.181524	0.626534	0.128789	0.473228	1.24366	21	c("BCL2", "SNAI2", "EYA2", "EYA1", "IFI6", "RET", "INHBA", "MAP2K5", "MAPK7", "GDNF")
APOPTOTIC PROCESS INVOLVED IN DEVELOPMENT%GOBP%GO:1902742	0.283228	0.698986	0.0978773	0.473108	1.14864	15	c("SIX3", "SLIT3", "XKR5", "ROBO2")
REGULATION OF VESICLE SIZE%GOBP%GO:0097494	0.25	0.676345	0.10592	0.472847	1.18547	17	c("RIN3", "BLOC1S1", "RILP", "SNAPIN", "ALS2", "AP2M1", "RAB5A", "BORCS5", "BORCS8", "RAB3B", "KXD1", "BORCS6", "PICALM")
PROTEASOME ACCESSORY COMPLEX%GOCC%GO:0022624	0.204918	0.6544	0.120985	0.47276	1.22309	20	c("PSMD10", "PSMC2", "PSMC3", "ADRM1", "PSMD8", "PSMC1", "PSMD5", "PSMD4", "PSMD13", "PSMD1", "PSMD2", "PSMC6", "PSMC5", "PSMD6", "PSMD3", "PSMC4", "PSMD9", "PSMD14", "PSMD11")
PROTEASOME REGULATORY PARTICLE%GOCC%GO:0005838	0.204918	0.6544	0.120985	0.47276	1.22309	20	c("PSMD10", "PSMC2", "PSMC3", "ADRM1", "PSMD8", "PSMC1", "PSMD5", "PSMD4", "PSMD13", "PSMD1", "PSMD2", "PSMC6", "PSMC5", "PSMD6", "PSMD3", "PSMC4", "PSMD9", "PSMD14", "PSMD11")
REGULATION OF COAGULATION%GOBP%GO:0050818	0.0274463	0.268733	0.352488	0.471954	1.46904	49	c("EMILIN2", "SERPINB2", "PLAT", "SERPINE2", "EMILIN1", "CEACAM1", "FOXA2", "VTN", "PROC", "PRKG1", "SH2B3", "FAP", "F12", "CAV1", "PDGFRA", "ST3GAL4", "HS3ST5")
REGULATION OF MAST CELL DEGRANULATION%GOBP%GO:0043304	0.265403	0.687358	0.101714	0.471604	1.16619	16	c("LYN", "CD84", "FES", "STXBP2", "UNC13D", "PLA2G3", "VAMP7", "GAB2")
COLLAGEN CATABOLIC PROCESS%GOBP%GO:0030574	0.102107	0.510156	0.176694	0.471525	1.33728	29	c("MMP17", "MMP12", "MMP16", "MMP13", "MMP7", "MMP1", "CTSB", "MMP23B", "CTSL", "FURIN")
POSITIVE REGULATION OF INTERFERON-ALPHA PRODUCTION%GOBP%GO:0032727	0.213355	0.655329	0.117766	0.471494	1.2097	19	c("TLR9", "TLR4", "IFIH1", "RIGI", "TLR3")
TUBE FORMATION%GOBP%GO:0035148	0.0177198	0.219237	0.352488	0.471398	1.50922	55	c("BMP5", "LRP2", "SOX9", "OSR1", "HOXA1", "PAX2", "MTHFD1L", "ATOH8", "CEP290", "SIX1", "DLC1", "FGFR2")
CELL COMMUNICATION BY ELECTRICAL COUPLING INVOLVED IN CARDIAC CONDUCTION%GOBP%GO:0086064	0.291139	0.703086	0.0962406	0.471165	1.14392	15	c("ATP1A1", "ATP1B2", "PKP2", "ATP1B1", "SLC8A1", "GJA1", "GJC1")
UNSATURATED FATTY ACID BIOSYNTHETIC PROCESS%GOBP%GO:0006636	0.149671	0.588298	0.144631	0.471123	1.29346	25	c("PLA2G4A", "CBR1", "PTGDS", "TBXAS1", "PTGES", "PTGIS")
OXIDATIVE PHOSPHORYLATION%GOBP%GO:0006119	0.000465387	0.0321837	0.498493	0.471014	1.66886	100	c("NDUFA6", "MT-ATP8", "MT-ATP6", "MT-ND6", "MT-CO2", "COX6B1", "ATP5ME", "NDUFA4", "ATP5MF", "MT-ND3", "MT-ND4", "COX8A", "NDUFA3", "NDUFB8", "ATP5F1E", "ATP5MG", "NDUFB2", "MT-ND4L", "COX7A2", "NDUFA9", "NDUFAB1", "ATP5F1C", "NDUFS6", "COX6C", "NDUFA1", "ATP5PD", "ATP5PO", "NDUFA11", "UQCR11", "NDUFS5", "MT-ND5", "NDUFB10", "COX7C", "NDUFA2", "SDHD", "COX5A", "NDUFB7", "ATP5F1D", "COX15", "UQCR…
NEGATIVE REGULATION OF CALCIUM ION TRANSMEMBRANE TRANSPORT%GOBP%GO:1903170	0.085622	0.477214	0.193813	0.470899	1.36428	33	c("TLR9", "PLN", "NOS1", "GSTO1", "CASQ2", "SRI", "SLN", "VDAC1", "SESTD1", "THADA", "GNB5", "PPP3R1", "PPP3CB", "PPP3CC", "BIN1")
EMBRYONIC EPITHELIAL TUBE FORMATION%GOBP%GO:0001838	0.0558292	0.390523	0.245042	0.470694	1.41627	42	c("BMP5", "LRP2", "SOX9", "OSR1", "PAX2", "MTHFD1L", "SIX1", "DLC1")
PHOSPHATIDYLINOSITOL 3-KINASE REGULATOR ACTIVITY%GOMF%GO:0035014	0.291139	0.703086	0.0962406	0.470637	1.14264	15	c("SOCS3", "PIK3R1", "CCKBR", "SOCS1")
REGULATION OF EXTRACELLULAR MATRIX DISASSEMBLY%GOBP%GO:0010715	0.292722	0.703086	0.0959207	0.470605	1.14256	15	c("PDPN", "FGFR4", "CARMIL2", "FAP", "DPP4", "CST3")
NUCLEAR RETINOIC ACID RECEPTOR BINDING%GOMF%GO:0042974	0.254777	0.679986	0.104733	0.470418	1.17938	17	c("RARG", "ACTN4", "NRIP1", "PRMT2", "ASXL1", "ARID5A", "NSD1", "TACC1", "HMGA1", "PPARG")
AORTA MORPHOGENESIS%GOBP%GO:0035909	0.186386	0.632467	0.126876	0.470158	1.23559	21	c("HEY1", "HEY2", "TBX2", "PDGFRB", "TGFBR2", "ACVRL1", "MYLK", "TGFB2", "ENG")
REGULATION OF SMOOTH MUSCLE CELL MIGRATION%GOBP%GO:0014910	0.0936995	0.49091	0.184706	0.470039	1.35545	32	c("CCN4", "IGFBP5", "VTN", "MEF2C", "PDGFRB", "PRKG1", "NRP1", "IGFBP3", "S100A11", "TPM1", "DOCK4", "TRIB1", "PDGFA", "SERPINE1", "SLIT2", "ADAMTS1", "DOCK7", "BMPR1A", "NR4A3")
COLLAGEN METABOLIC PROCESS%GOBP%GO:0032963	0.0558292	0.390523	0.245042	0.469413	1.41241	42	c("MMP17", "MMP12", "MMP16", "MMP13", "MMP7", "MMP1", "RCN3", "TRAM2", "CTSB", "MMP23B")
REGULATION OF CARDIAC MUSCLE TISSUE GROWTH%GOBP%GO:0055021	0.187801	0.635011	0.12564	0.469198	1.24127	22	c("TBX2", "MEF2C", "TGFBR3", "TP73", "RUNX1", "NOG", "FGFR2")
POSITIVE REGULATION OF TYPE II INTERFERON PRODUCTION%GOBP%GO:0032729	0.0474632	0.360494	0.266351	0.468951	1.41794	43	c("TRIM27", "HLA-DPB1", "TNFSF4", "TLR9", "IL23A", "TLR4", "IL18R1", "FZD5", "JAK2", "ISG15", "CD226", "PYCARD", "TLR3")
REGULATION OF MAST CELL ACTIVATION%GOBP%GO:0033003	0.149671	0.588298	0.144631	0.468924	1.28742	25	c("CRLF2", "LYN", "CD84", "MILR1", "FES", "CD226", "PLSCR1", "STXBP2", "UNC13D", "PLA2G3")
GLYCOSPHINGOLIPID BIOSYNTHETIC PROCESS%GOBP%GO:0006688	0.117552	0.531982	0.16318	0.468842	1.32728	28	c("UGT8", "ST8SIA6", "LARGE1", "B3GALT1", "ST8SIA3", "ST8SIA5", "B4GALT6", "ST3GAL1", "GAL3ST1", "UGCG", "B3GALT4", "ST6GALNAC5")
ARTERY DEVELOPMENT%GOBP%GO:0060840	0.0436187	0.356503	0.276501	0.468839	1.42816	44	c("HEY1", "HEY2", "LRP2", "HPGD", "TBX2", "HOXA1", "PDGFRB", "ROBO2", "NRP1", "TGFBR2", "NOG", "STRA6")
VIRAL TRANSLATION%GOBP%GO:0019081	0.229904	0.665471	0.111918	0.468674	1.19547	18	c("TMPRSS2", "FURIN", "PAIP1", "EIF2AK4", "EIF3B", "DENR", "CSDE1", "EIF3A", "PCBP2", "SSB", "EIF3G", "EIF3L", "EIF3F")
NUCLEOTIDE-SUGAR METABOLIC PROCESS%GOBP%GO:0009225	0.106969	0.517914	0.172324	0.468657	1.32915	29	c("GFPT2", "UGDH", "UGP2", "GMDS", "FUT8", "PGM3", "GFPT1", "CSGALNACT1", "NANS", "B4GALNT2", "UAP1L1", "MPI", "GNPDA1", "PMM1", "GALT", "UXS1", "GMPPB")
INNER EAR MORPHOGENESIS%GOBP%GO:0042472	0.104235	0.514921	0.175204	0.468523	1.33763	30	c("ZIC1", "SOX9", "HOXA1", "PAX2", "ATP6V1B1", "SOBP", "CEP290", "SIX1", "TBX18", "PLS1", "TFAP2A", "FGFR2")
POSITIVE REGULATION OF SODIUM ION TRANSPORT%GOBP%GO:0010765	0.138042	0.564872	0.149208	0.468285	1.30528	26	c("NKX2-5", "DMD", "NOS1", "ACTN4", "WNK3", "TESC", "SCN5A", "ATP1B3", "ATP1B2", "PKP2", "ATP1B1")
REGULATION OF CARDIAC MUSCLE CELL CONTRACTION%GOBP%GO:0086004	0.141935	0.574334	0.147331	0.468055	1.31035	27	c("PLN", "ANK2", "AKAP9", "FGF13", "DSC2", "CTNNA3", "SRI", "SCN5A", "CAV1", "PKP2", "ATP2A2", "CAMK2D", "RANGRF", "STC1", "BIN1")
RNA POLYMERASE II GENERAL TRANSCRIPTION INITIATION FACTOR BINDING%GOMF%GO:0001091	0.219672	0.656187	0.116234	0.467738	1.21009	20	c("FOXF2", "TCF4", "AR", "AHR", "GTF2E2", "GTF2A1", "DRAP1", "CTDP1", "FBL", "TBP", "ESR1", "GTF2F1", "HNRNPU", "EDF1", "GTF2A2")
ORGANIC HYDROXY COMPOUND TRANSPORT%GOMF%GO:0015850	0.0101557	0.172195	0.38073	0.467657	1.52709	62	c("SLC18A1", "SLCO1A2", "MTTP", "SLC18A2", "AQP7B", "SLC5A3", "CEACAM1", "SLCO1C1", "OSBPL10", "SLC2A13", "ABCB11", "AQP7", "SLC44A1", "SLC10A4", "SLC16A3", "STRA6", "OSBPL5", "AQP3", "NPC2", "PLTP", "SLC16A1", "SLC6A4")
REGULATION OF ACTIN FILAMENT-BASED MOVEMENT%GOBP%GO:1903115	0.104235	0.514921	0.175204	0.467198	1.33384	30	c("PDPN", "PLN", "ANK2", "AKAP9", "FGF13", "DSC2", "CTNNA3", "SRI", "SCN5A", "CAV1", "PKP2", "ATP2A2", "CAMK2D", "RANGRF", "STC1", "BIN1")
ATP BIOSYNTHETIC PROCESS%GOBP%GO:0006754	0.00404709	0.107167	0.407018	0.466889	1.57325	73	c("NDUFA6", "MT-ATP8", "MT-ATP6", "ALDOA", "MT-ND6", "ATP5ME", "ATP5MC1", "ATP5MF", "MT-ND3", "MT-ND4", "NDUFA3", "NDUFB8", "ATP5F1E", "ATP5MG", "NDUFB2", "ATP5MC3", "MT-ND4L", "NDUFA9", "NDUFAB1", "ATP5F1C", "NDUFS6", "NDUFA1", "ATP5PD", "ATP5PO", "NDUFA11", "NDUFS5", "MT-ND5", "NDUFB10", "NDUFA2", "SDHD", "NDUFB7", "ATP5F1D", "ATP5PF", "NDUFA8", "NDUFC1", "NDUFV2", "SDHB", "ATP5MJ", "NDUFV3", "…
POSITIVE REGULATION OF INTERFERON-BETA PRODUCTION%GOBP%GO:0032728	0.0887097	0.482168	0.190023	0.466688	1.36371	35	c("TLR9", "OAS2", "TLR4", "IFIH1", "OAS1", "OAS3", "RNF135", "ISG15", "RIGI", "TLR3", "PTPN11", "TLR2", "POLR3G", "HSP90AA1")
CARBOHYDRATE DERIVATIVE BIOSYNTHETIC PROCESS%GOMF%GO:1901137	0.0653595	0.421897	0.224966	0.466551	1.4015	41	c("GUCY1B1", "MT-ATP8", "MT-ATP6", "GUCY1A1", "TMTC1", "ATP5ME", "ATP5MF", "ATP5F1E", "ATP5MG", "NPR1", "GUCY1A2", "ATP5F1C", "ATP5PD", "PDHB", "ATP5PO", "ATP5F1D", "PDHX", "ATP5PF")
RECEPTOR SIGNALING PATHWAY VIA JAK-STAT%GOBP%GO:0007259	0.122383	0.543603	0.159647	0.466439	1.32047	28	c("IL31RA", "NMI", "GHR", "CSF2RA", "JAK2", "IFNAR2", "STAT3", "JAK1")
PEPTIDYL-TYROSINE PHOSPHORYLATION%GOBP%GO:0018108	0.0238385	0.253008	0.352488	0.466305	1.49913	57	c("FGFR3", "KDR", "LYN", "NTRK1", "FGFR4", "EFEMP1", "FLT1", "RELN", "PDGFRB", "CSF1R", "FES", "FGFR2", "JAK2", "FYN", "PKDCC", "PDGFRA", "JAK1")
GLIAL CELL DEVELOPMENT%GOBP%GO:0021782	0.0318181	0.294181	0.321776	0.465946	1.45034	49	c("SOX10", "PLP1", "DLL1", "HES5", "ZNF488", "MYRF", "ADGRG6", "SIRT2", "B4GALT6", "TENM4", "CNTNAP1", "CDK6", "TLR2", "GPM6B", "SOD1", "SKI", "EIF2B2", "ARHGEF10", "DICER1", "PARD3")
FICOLIN-1-RICH GRANULE LUMEN%GOCC%GO:1904813	0.000923751	0.0443813	0.477271	0.465798	1.67771	111	c("LRG1", "SERPINA1", "CRISPLD2", "APAF1", "OSTF1", "TNFAIP6", "GYG1", "ASAH1", "PLEKHO2", "CTSB", "AMPD3", "GSDMD", "NME2", "ALDOA", "IDH1", "GSN", "ALDOC", "PGM1", "PYGL", "VCL", "GSTP1", "ARPC5", "CFD", "CST3", "PGM2", "MAPK14", "PKM", "MVP", "GPI", "ARSB", "MIF", "COTL1", "HSP90AA1", "PSMC2", "PSMC3", "KCMF1", "PGAM1", "CTSS", "CAT", "GLB1", "PRDX4", "ATG7", "HSPA6", "PSMB1", "ALAD", "CAB39",…
REGULATION OF NEUROBLAST PROLIFERATION%GOBP%GO:1902692	0.197432	0.648044	0.122108	0.465523	1.23155	22	c("SIX3", "DCT", "ACAN", "HAPLN1", "BCAN", "VCAN", "DRD2", "DISC1", "CTNNB1")
ACYLGLYCEROL BIOSYNTHETIC PROCESS%GOBP%GO:0046463	0.236334	0.668692	0.110122	0.465435	1.1872	18	c("PLA2G4A", "PLCE1", "LPIN2", "LPGAT1", "ANG", "GK", "GPAT2", "LPIN1")
NEUTRAL LIPID BIOSYNTHETIC PROCESS%GOBP%GO:0046460	0.236334	0.668692	0.110122	0.465435	1.1872	18	c("PLA2G4A", "PLCE1", "LPIN2", "LPGAT1", "ANG", "GK", "GPAT2", "LPIN1")
AMINOGLYCAN CATABOLIC PROCESS%GOBP%GO:0006026	0.199352	0.648946	0.122108	0.464979	1.22198	21	c("CHI3L1", "CHIT1", "CEMIP", "CHI3L2", "CTBS", "GLB1", "CD44", "CEMIP2")
MORPHOGENESIS OF A BRANCHING EPITHELIUM%GOBP%GO:0061138	0.0440457	0.356503	0.276501	0.464834	1.4317	46	c("CITED1", "SOX9", "KDR", "PKHD1", "TIE1", "PAX2", "SALL1", "SIX1", "NRP1", "FGF10", "SEMA3E", "NKX3-1", "TGFBR2", "FGFR2", "CTNNB1", "TCF21", "NOTCH4", "FGF1", "FOXD1")
CELLULAR COMPONENT ASSEMBLY INVOLVED IN MORPHOGENESIS%GOBP%GO:0010927	0.00725784	0.149634	0.407018	0.464759	1.56184	71	c("CAPN3", "PMP22", "MYOZ2", "ZPBP2", "ACTC1", "PDGFRB", "PLN", "PFN4", "FHOD3", "OBSL1", "EPB41L3", "TMOD2", "WDR1", "TTN", "LMOD3", "ACRBP", "TENM4", "CNTNAP1", "TPM1", "PDGFRA", "LMOD1", "CSRP1", "TNNT2", "SYNPO2L", "NEB", "MYL9", "KLHL41", "ANKRD1", "DICER1", "SIX4", "OBSCN", "MEF2A", "MYH7", "CSRP2", "PROX1")
POSITIVE REGULATION OF PHOSPHOPROTEIN PHOSPHATASE ACTIVITY%GOBP%GO:0032516	0.279621	0.696893	0.09855	0.464752	1.14925	16	c("PTPRC", "ITGA1", "PDGFRB", "MAGI2")
NEGATIVE REGULATION OF EPITHELIAL CELL DIFFERENTIATION%GOBP%GO:0030857	0.23955	0.668925	0.10925	0.464597	1.18507	18	c("DLL1", "OSR1", "CAV1", "NOTCH4", "SPRY2", "SPRED2", "SPRED1", "GRHL2", "STAT1", "MMP9", "SPRY1")
NEGATIVE REGULATION OF ACTIN FILAMENT BUNDLE ASSEMBLY%GOBP%GO:0032232	0.130435	0.554882	0.154191	0.464458	1.31486	28	c("ARHGAP28", "TMEFF2", "PIK3R1", "DLC1", "TACSTD2", "ARHGAP6", "PFN1", "ARAP1", "PPFIA1", "CLASP1", "INPP5K", "TJP1", "WASF2", "PRKN")
PHOSPHATIDIC ACID METABOLIC PROCESS%GOBP%GO:0046473	0.098546	0.499436	0.179782	0.464212	1.34491	33	c("PLA2G2A", "AGPAT1", "ACP6", "PLD1", "LPCAT1", "DGKH", "GPAT2", "PLA2G3", "AGPAT5")
NOTCH SIGNALING PATHWAY%GOBP%GO:0007219	0.0723684	0.44403	0.213928	0.4641	1.37769	39	c("HEY1", "HEY2", "SNAI2", "DLL1", "HES5", "SUSD5", "MAML2", "HEYL", "GMDS", "SORBS2", "NOTCH2")
NEGATIVE REGULATION OF STRIATED MUSCLE CELL DIFFERENTIATION%GOBP%GO:0051154	0.269108	0.689886	0.101351	0.464011	1.16332	17	c("SOX6", "NKX2-5", "XBP1", "HDAC4", "FZD7", "SMAD4", "HDAC5")
INTERMEDIATE FILAMENT CYTOSKELETON ORGANIZATION%GOBP%GO:0045104	0.0951613	0.49333	0.183024	0.463762	1.35516	35	c("GFAP", "FAM83H", "SYNM", "BFSP1", "KRT23", "DST", "TCHH", "DES", "KRT10", "SOD1", "PKP2")
LIGAND-GATED MONOATOMIC ANION CHANNEL ACTIVITY%GOMF%GO:0099095	0.28278	0.698963	0.0978773	0.463759	1.14679	16	c("GABRB1", "GABRB2", "GABRG3", "GABRA5", "GABRG1", "GABRA1", "GABRA2")
SKELETAL MUSCLE TISSUE DEVELOPMENT%GOBP%GO:0007519	0.0723684	0.44403	0.213928	0.463631	1.3763	39	c("DLL1", "POPDC3", "DMD", "MYOZ2", "RYR1", "MEF2C", "SIX1", "SVIL", "LMOD3", "BVES", "CAV1", "FOXL2", "TCF21", "SKI", "MEGF10", "KLHL41", "SIX4", "PPP3CB", "MYL6B", "MYL6", "ZBTB18", "MYORG")
REGULATION OF OLIGODENDROCYTE DIFFERENTIATION%GOBP%GO:0048713	0.28278	0.698963	0.0978773	0.463415	1.14594	16	c("DAAM2", "SOX1", "HES5", "PTPRZ1", "TENM4")
BRUSH BORDER MEMBRANE%GOCC%GO:0031526	0.100162	0.504181	0.17822	0.463291	1.34224	33	c("ATP6V0A4", "LRP2", "SLC26A4", "SLC17A4", "ABCG2", "CUBN", "SLC28A3", "SLC34A2", "LIMA1")
STEROID CATABOLIC PROCESS%GOBP%GO:0006706	0.28278	0.698963	0.0978773	0.463285	1.14562	16	c("CYP27A1", "STS", "SPP1", "CYP1A2")
DNA-TEMPLATED TRANSCRIPTION TERMINATION%GOBP%GO:0006353	0.270701	0.691334	0.100991	0.463174	1.16122	17	c("SMN2", "TTF2", "MED18", "SSU72", "CAVIN1", "MAZ", "SCAF8", "SETX", "PCF11", "PRMT5", "XRN2")
POSITIVE REGULATION OF CELL CYCLE G2/M PHASE TRANSITION%GOBP%GO:1902751	0.164474	0.607947	0.137251	0.463132	1.27152	25	c("PHOX2B", "STOX1", "CDK1", "CDC7", "CDC25C", "DTL", "CDK4")
RECEPTOR RECYCLING%GOBP%GO:0001881	0.245981	0.675852	0.107554	0.463081	1.1812	18	c("PHETA2", "REP15", "EHD3", "USP9X", "PEX2", "ARFGEF2", "PLEKHA3", "PEX10", "PEX12")
INTEGRIN-MEDIATED SIGNALING PATHWAY%GOBP%GO:0007229	0.00313512	0.090723	0.431708	0.463071	1.58537	79	c("FYB1", "PRKD1", "ITGA8", "ITGA4", "ITGB4", "CEACAM1", "MADCAM1", "ITGA1", "NEDD9", "ITGAV", "FN1", "ITGA9", "NRP1", "FERMT2", "CD47", "DAB2", "DST", "ITGA6", "BCAR1", "PRAM1", "FBLN1", "ITGB5", "ISG15", "NME2", "ITGAL")
CHAPERONE COFACTOR-DEPENDENT PROTEIN REFOLDING%GOBP%GO:0051085	0.16913	0.611207	0.135002	0.46294	1.25978	24	c("HSPA1L", "GAK", "HSPA5", "HSPE1", "SDF2L1", "DNAJB4", "ST13", "HSPA14", "HSPA6", "DNAJB1")
PURINE NUCLEOSIDE TRIPHOSPHATE BIOSYNTHETIC PROCESS%GOBP%GO:0009145	0.00532817	0.127426	0.407018	0.462668	1.57377	75	c("NDUFA6", "MT-ATP8", "MT-ATP6", "ALDOA", "MT-ND6", "ATP5ME", "ATP5MC1", "ATP5MF", "MT-ND3", "MT-ND4", "NDUFA3", "NDUFB8", "ATP5F1E", "ATP5MG", "NDUFB2", "ATP5MC3", "MT-ND4L", "NDUFA9", "NDUFAB1", "ATP5F1C", "NDUFS6", "NDUFA1", "ATP5PD", "ATP5PO", "NDUFA11", "NDUFS5", "MT-ND5", "NDUFB10", "NDUFA2", "SDHD", "NDUFB7", "ATP5F1D", "ATP5PF", "NDUFA8", "NDUFC1", "NDUFV2", "SDHB", "ATP5MJ", "NDUFV3", "…
PURINE RIBONUCLEOSIDE TRIPHOSPHATE BIOSYNTHETIC PROCESS%GOBP%GO:0009206	0.00532817	0.127426	0.407018	0.462668	1.57377	75	c("NDUFA6", "MT-ATP8", "MT-ATP6", "ALDOA", "MT-ND6", "ATP5ME", "ATP5MC1", "ATP5MF", "MT-ND3", "MT-ND4", "NDUFA3", "NDUFB8", "ATP5F1E", "ATP5MG", "NDUFB2", "ATP5MC3", "MT-ND4L", "NDUFA9", "NDUFAB1", "ATP5F1C", "NDUFS6", "NDUFA1", "ATP5PD", "ATP5PO", "NDUFA11", "NDUFS5", "MT-ND5", "NDUFB10", "NDUFA2", "SDHD", "NDUFB7", "ATP5F1D", "ATP5PF", "NDUFA8", "NDUFC1", "NDUFV2", "SDHB", "ATP5MJ", "NDUFV3", "…
NEGATIVE REGULATION OF STEROID BIOSYNTHETIC PROCESS%GOBP%GO:0010894	0.247588	0.676345	0.10714	0.462588	1.17994	18	c("BMP5", "SNAI2", "SOD1")
PATTERN RECOGNITION RECEPTOR ACTIVITY%GOMF%GO:0038187	0.272293	0.692935	0.100633	0.462269	1.15895	17	c("TLR9", "TLR4", "IFIH1", "NOD1", "RIGI", "TLR3", "TLR2", "CLEC4E", "DHX16", "CLEC7A", "CARD8", "SCARB1")
METALLOCARBOXYPEPTIDASE ACTIVITY%GOMF%GO:0004181	0.204214	0.653703	0.120433	0.462214	1.21471	21	c("FOLH1", "CPXM2", "AEBP1", "CPZ", "CPM", "PEPD", "CPXM1", "VASH1", "ACE2", "CPA4")
PTERIDINE-CONTAINING COMPOUND METABOLIC PROCESS%GOBP%GO:0042558	0.170772	0.612844	0.134273	0.461844	1.2568	24	c("SHMT1", "MTHFD1L", "SPR", "MTR", "TYMS", "MTHFD2", "MTHFS")
POSITIVE REGULATION OF PHOSPHATIDYLINOSITOL 3-KINASE ACTIVITY%GOBP%GO:0043552	0.209076	0.655329	0.118815	0.461792	1.21361	21	c("FGFR3", "PRKD1", "FLT1", "TNFAIP8L3", "PDGFRB")
REGULATION OF INSULIN-LIKE GROWTH FACTOR RECEPTOR SIGNALING PATHWAY%GOBP%GO:0043567	0.290679	0.703086	0.0962406	0.461538	1.1413	16	c("BMP5", "IGFBP5", "IGFBP3", "IGFBP6", "NKX3-1")
MECHANOSENSITIVE MONOATOMIC ION CHANNEL ACTIVITY%GOMF%GO:0008381	0.293839	0.703086	0.0956031	0.461364	1.14087	16	c("TMC1", "TMC5", "TRPV4", "KCNK4", "TMC8", "PIEZO1", "TMC6", "PIEZO2", "NALF1")
POSITIVE CHEMOTAXIS%GOBP%GO:0050918	0.295419	0.703717	0.095288	0.460963	1.13988	16	c("SEMA5A", "SCG2", "NRP1", "FGF10", "GPNMB", "FGF7", "PLXNB3")
NADH DEHYDROGENASE (UBIQUINONE) ACTIVITY%GOMF%GO:0008137	0.0686275	0.429996	0.21925	0.460872	1.38444	41	c("NDUFA6", "MT-ND6", "NDUFA4", "MT-ND3", "MT-ND4", "NDUFA3", "NDUFB8", "NDUFB2", "MT-ND4L", "NDUFA9", "NDUFS6", "NDUFA1", "NDUFS5", "MT-ND5", "NDUFB10", "NDUFA2", "NDUFB7", "NDUFA8", "NDUFC1", "NDUFV2", "NDUFV3", "NDUFB4", "NDUFB6", "NDUFB1")
MYOTUBE DIFFERENTIATION%GOBP%GO:0014902	0.101613	0.508809	0.176694	0.460716	1.34266	34	c("ERVFRD-1", "ADAMTS15", "RYR1", "MEF2C", "ADGRB3", "NOS1", "SIX1", "LMOD3", "CACNA1H", "DOCK2", "SKI", "ERVW-1", "SIX4", "PPP3CB", "ADAM12", "PTGFRN")
POSITIVE REGULATION OF IMMUNOGLOBULIN PRODUCTION%GOBP%GO:0002639	0.123177	0.544525	0.159647	0.46044	1.30584	29	c("HLA-E", "TNFSF4", "TLR9", "PTPRC")
HIPPOCAMPUS DEVELOPMENT%GOBP%GO:0021766	0.172697	0.612844	0.133555	0.460415	1.26406	25	c("HSD3B1", "HSD3B2", "MKKS", "RELN", "TMEM108", "FGF13", "CDK6", "KIF14")
SIGNALING RECEPTOR COMPLEX ADAPTOR ACTIVITY%GOMF%GO:0030159	0.0767974	0.455619	0.206588	0.46031	1.37611	40	c("ROPN1B", "SORBS1", "PIK3R1", "DLG5", "SH2B3", "TRADD", "SH2B2", "BLNK", "RGS14", "NCK2", "PTPN11", "MAGI2", "GNB5", "LRRK2", "GNB4", "SPAG9", "MMS19", "IRS1", "GNB2", "GAB2")
POSITIVE REGULATION OF DENDRITE MORPHOGENESIS%GOBP%GO:0050775	0.255627	0.680063	0.105125	0.460125	1.17366	18	c("IL1RAPL1", "PTPRD", "RELN", "OBSL1", "GPRASP3")
PHOTOTRANSDUCTION%GOBP%GO:0007602	0.298578	0.70653	0.0946646	0.459693	1.13674	16	c("NR2E3", "PLEKHB1", "GNAT2", "RP1", "ABCA4", "GNAQ", "PDE6B")
REGULATION OF TOLL-LIKE RECEPTOR SIGNALING PATHWAY%GOBP%GO:0034121	0.2443	0.673451	0.10882	0.4596	1.17918	19	c("TLR9", "BIRC3", "TYRO3", "IRAK3", "LGR4", "TLR3", "TLR2", "BIRC2", "GPS2", "IRF1", "OTUD4")
MESENCHYMAL CELL DIFFERENTIATION%GOBP%GO:0048762	0.000466517	0.0321837	0.498493	0.459517	1.65778	118	c("PHOX2B", "HEY1", "SOX10", "HEY2", "SNAI2", "HAND2", "SOX9", "LEF1", "FOXF2", "OSR1", "SEMA5A", "PAX2", "MEF2C", "FOXC1", "TGFBR3", "EFNA1", "FN1", "NRP1", "RANBP3L", "WNT5A", "HMGA2", "DLG5", "HGF", "SEMA3E", "HAS2", "HEYL", "NOG", "FGFR2", "LOXL2", "LRP6", "SEMA6A", "S100A4", "ROCK2", "CTNNB1", "TBX3", "TCF21", "ACVRL1", "NRTN", "NOTCH4", "SEMA7A", "SEMA4B")
HEART TRABECULA MORPHOGENESIS%GOBP%GO:0061384	0.255627	0.680063	0.105125	0.459379	1.17176	18	c("BMP5", "HEY1", "ADGRG6", "TGFBR3", "NOG")
CELLULAR PIGMENTATION%GOBP%GO:0033059	0.014745	0.205021	0.38073	0.459264	1.45889	54	c("TYRP1", "POMC", "AP1S2", "HPS5", "MKKS", "BLOC1S1", "RAB27A", "BLOC1S4", "MLPH", "DTNBP1", "HPS3", "AP1S3", "BLOC1S3", "CD63", "BBS5", "RAB32", "PIKFYVE", "SNAPIN", "KIF13A", "AP3S1", "MYO5A", "BBS7")
PHOSPHOTRANSFERASE ACTIVITY, FOR OTHER SUBSTITUTED PHOSPHATE GROUPS%GOMF%GO:0016780	0.218801	0.656187	0.115734	0.459015	1.20631	21	c("GNPTAB", "CRLS1", "SGMS2", "SGMS1", "PTDSS2", "PTDSS1", "DPAGT1", "CHPT1", "PIGO", "CEPT1")
PHOSPHATE ION TRANSPORT%GOBP%GO:0006817	0.283439	0.698986	0.0982123	0.458933	1.15058	17	c("SLC17A4", "SLC17A8", "SLC34A2", "SLC17A6", "SLC25A11", "SLC37A3", "SLC25A10", "SLC20A1")
PHOSPHATIDYLINOSITOL PHOSPHOLIPASE C ACTIVITY%GOMF%GO:0004435	0.258842	0.683766	0.104344	0.458553	1.16965	18	c("CHRM5", "CHRM3", "CCR1", "PLCE1", "PLCB1", "EDNRA")
NEGATIVE REGULATION OF LYMPHOCYTE PROLIFERATION%GOBP%GO:0050672	0.123779	0.545051	0.159647	0.458502	1.30902	30	c("PLA2G2A", "TNFRSF13B", "LYN", "VTCN1", "DLG5", "VSIR", "GPNMB", "CEBPB", "CD274")
NEGATIVE REGULATION OF MONONUCLEAR CELL PROLIFERATION%GOBP%GO:0032945	0.123779	0.545051	0.159647	0.458502	1.30902	30	c("PLA2G2A", "TNFRSF13B", "LYN", "VTCN1", "DLG5", "VSIR", "GPNMB", "CEBPB", "CD274")
NEGATIVE REGULATION OF B CELL ACTIVATION%GOBP%GO:0050869	0.303318	0.711206	0.0937465	0.458409	1.13356	16	c("TNFRSF13B", "BANK1", "LYN", "FOXJ1", "ID2", "SFRP1", "ATM")
FOLIC ACID-CONTAINING COMPOUND METABOLIC PROCESS%GOBP%GO:0006760	0.24918	0.676345	0.107972	0.458309	1.1857	20	c("SHMT1", "MTHFD1L", "MTR", "TYMS", "MTHFD2", "MTHFS")
REGULATION OF MYELOID LEUKOCYTE MEDIATED IMMUNITY%GOBP%GO:0002886	0.149278	0.588298	0.142901	0.458259	1.27733	26	c("HLA-E", "LYN", "CD84", "FES", "RIGI", "STXBP2", "CAMK4", "UNC13D", "PLA2G3")
REGULATION OF CHEMOKINE PRODUCTION%GOBP%GO:0032642	0.0404531	0.352801	0.287857	0.458088	1.44271	52	c("TNFSF4", "SNAI2", "TLR9", "APOD", "IL6R", "C1QTNF3", "CD84", "TLR4", "CSF1R", "WNT5A", "OAS1", "ADCYAP1", "OAS3", "TWIST1", "PYCARD", "TLR3", "GSTP1", "TLR2")
GLIOGENESIS%GOBP%GO:0042063	0.00170511	0.062844	0.45506	0.457392	1.62259	101	c("PHOX2B", "SOX10", "PLP1", "SOX6", "ACAN", "SOX9", "DLL1", "HES5", "HAPLN1", "LAMB1", "ZNF488", "RELN", "PAX2", "MYRF", "BCAN", "ADGRG6", "SIRT2", "FGF10", "ANXA1", "VCAN", "B4GALT6", "SLC8A3", "PTPRZ1", "TENM4", "CNTNAP1", "STAT3", "CDK6", "TLR2", "GPM6B", "SOD1", "SKI", "SRGAP2C", "TGFB2", "EIF2B2", "SRGAP2", "ARHGEF10", "DICER1", "PARD3", "ERBB3", "SOX2")
NEURAL TUBE FORMATION%GOBP%GO:0001841	0.106796	0.517914	0.172324	0.457372	1.34322	36	c("BMP5", "LRP2", "PAX2", "MTHFD1L", "DLC1")
PRIMARY NEURAL TUBE FORMATION%GOBP%GO:0014020	0.106796	0.517914	0.172324	0.457372	1.34322	36	c("BMP5", "LRP2", "PAX2", "MTHFD1L", "DLC1")
RESPONSE TO INTERLEUKIN-1%GOBP%GO:0070555	0.00742027	0.151027	0.407018	0.45724	1.55044	74	c("CITED1", "TNFRSF11A", "SOX9", "CHI3L1", "SNCA", "GBP1", "IL1RAP", "CD47", "PTGIS", "PLCB1", "ANXA1", "HAS2", "NKX3-1", "IRAK3", "CCL25", "RPS6KA4", "GBP2", "PYCARD", "PRKCA", "TNIP2", "SFRP1")
MODIFIED AMINO ACID TRANSMEMBRANE TRANSPORTER ACTIVITY%GOMF%GO:0072349	0.127036	0.54774	0.157403	0.457006	1.30475	30	c("SLC6A20", "SLC6A13", "PDPN", "SLC47A1", "SLC16A12", "SLC6A14", "SLC16A9", "SLC6A8", "SLC25A32", "SLC5A6")
REGULATION OF RECEPTOR RECYCLING%GOBP%GO:0001919	0.306477	0.714106	0.0931455	0.456546	1.12896	16	c("SNCA", "ANXA2", "BVES", "VAMP3", "KIF16B", "LAMTOR1")
MODIFIED AMINO ACID TRANSPORT%GOMF%GO:0072337	0.119935	0.538258	0.161979	0.456321	1.31409	31	c("SLC6A20", "SLC6A13", "PDPN", "SLC47A1", "SLC16A12", "SLC6A14", "SLC16A9", "SLC6A8", "SLC25A32", "SLC5A6")
RESPONSE TO GAMMA RADIATION%GOBP%GO:0010332	0.197749	0.648044	0.122108	0.456289	1.2257	23	c("CRYAB", "MAP3K20", "TMEM109", "HRAS", "DCUN1D3", "ATM", "YAP1", "MYC", "XRCC6", "RPL26")
POSITIVE REGULATION OF EXTRACELLULAR MATRIX ORGANIZATION%GOBP%GO:1903055	0.213483	0.655329	0.116739	0.456279	1.2071	22	c("PDPN", "EMILIN1", "CARMIL2", "RUNX1", "RGCC", "DAG1", "CLASP1", "RB1", "IER3IP1", "PHLDB1", "SMAD3", "EFEMP2")
VITAMIN BINDING%GOMF%GO:0019842	0.0246912	0.254528	0.352488	0.45609	1.42873	51	c("TKTL1", "ALDH1A2", "SHMT1", "RBP1", "PYGB", "ACCS", "CYP27C1", "PC", "TKT", "OAT", "PYGM", "PYGL", "TCN1", "TYMS", "SEC14L2", "MTHFS", "PHYH")
NEGATIVE REGULATION OF PROTEIN LOCALIZATION TO NUCLEUS%GOBP%GO:1900181	0.226904	0.66448	0.113313	0.455684	1.19755	21	c("APOD", "MDFIC", "LATS2", "OTUD7B", "FLCN", "UFM1", "CTNNA1")
OXIDOREDUCTASE ACTIVITY, ACTING ON NAD(P)H, QUINONE OR SIMILAR COMPOUND AS ACCEPTOR%GOMF%GO:0016655	0.0342771	0.312619	0.321776	0.455661	1.46284	56	c("CBR3", "CBR1", "NQO1", "NDUFA6", "AIFM2", "MT-ND6", "NQO2", "TP53I3", "NDUFA4", "MT-ND3", "MT-ND4", "DHRS4", "NDUFA3", "NDUFB8", "NDUFB2", "MT-ND4L", "NDUFA9", "NDUFS6", "NDUFA1", "NDUFS5", "MT-ND5", "DCXR", "NDUFB10", "NDUFA2", "NDUFB7", "NDUFA8", "NDUFC1")
REGULATION OF INTERLEUKIN-4 PRODUCTION%GOBP%GO:0032673	0.270096	0.690774	0.101714	0.455517	1.16191	18	c("HLA-E", "TNFSF4", "PRKCQ", "LEF1", "CEBPB")
PEPTIDYL-TYROSINE MODIFICATION%GOBP%GO:0018212	0.0227917	0.2526	0.352488	0.455407	1.47855	59	c("FGFR3", "KDR", "LYN", "NTRK1", "FGFR4", "EFEMP1", "FLT1", "RELN", "PDGFRB", "CSF1R", "FES", "FGFR2", "JAK2", "FYN", "PKDCC", "PDGFRA", "JAK1")
CELLULAR RESPONSE TO GAMMA RADIATION%GOBP%GO:0071480	0.289809	0.703086	0.0968878	0.455372	1.14166	17	c("CRYAB", "MAP3K20", "TMEM109", "HRAS", "ATM", "YAP1", "XRCC6", "RPL26")
NEGATIVE REGULATION OF EPITHELIAL CELL PROLIFERATION%GOBP%GO:0050680	0.00684676	0.14545	0.407018	0.45487	1.53275	73	c("SNAI2", "SOX9", "CEACAM1", "FLT1", "SULF1", "MEF2C", "TGFBR3", "KLF9", "ATOH8", "SCG2", "MARVELD3", "MCC", "RGCC", "NKX3-1", "FGFR2", "MMRN2", "CAV1", "GDF5", "CNMD", "CDK6", "GATA3", "SFRP1")
MHC PROTEIN BINDING%GOMF%GO:0042287	0.202572	0.652849	0.120433	0.454681	1.22138	23	c("HLA-E", "TAPBP", "TUBB", "COL2A1", "TAP1")
RETICULOPHAGY%GOBP%GO:0061709	0.294586	0.703581	0.0959207	0.454631	1.1398	17	c("SNX7", "UFM1", "TEX264", "RETREG1", "DDRGK1", "ATG2B", "UBA5", "RB1CC1", "SNX30", "UFL1")
KINASE INHIBITOR ACTIVITY%GOMF%GO:0019210	0.0097517	0.170672	0.38073	0.454542	1.51942	69	c("SOCS3", "KAT2B", "SPRY4", "PKIG", "SNCA", "CAMK2N2", "CDK1", "CIT", "DUSP19", "PKIA", "CDKN2C", "PRKAR2B", "SH3BP5", "LRP6", "PARVA", "DNAJC3", "TRIB1", "WARS1", "IBTK", "PRKAR1A", "SOCS1", "SPRY2", "CDKN1C", "CIB1", "MAPK8IP1", "SPRED2", "CDKN2D", "SPRED1")
EPITHELIAL TUBE FORMATION%GOBP%GO:0072175	0.0473856	0.360494	0.266351	0.454535	1.4004	47	c("BMP5", "LRP2", "SOX9", "OSR1", "PAX2", "MTHFD1L", "CEP290", "SIX1", "DLC1", "FGFR2")
MONOATOMIC ANION:MONOATOMIC CATION SYMPORTER ACTIVITY%GOMF%GO:0015296	0.262215	0.687326	0.104344	0.454494	1.16608	19	c("SLC18A1", "SLC18A2", "SLC6A13", "SLC6A12", "SLC12A8")
REGULATION OF EPITHELIAL TO MESENCHYMAL TRANSITION%GOBP%GO:0010717	0.00446172	0.114873	0.407018	0.454378	1.57548	87	c("BMP5", "LRG1", "BAMBI", "LEF1", "CRB2", "PDPN", "FOXA2", "TGFB1I1", "FOXC1", "EFNA1", "FERMT2", "ALX1", "DAB2", "VASN", "RGCC", "TGFBR2", "NOG", "MCRIP1", "LOXL2", "TWIST1", "TCF7L2", "ACVR1", "CTNNB1", "DAG1", "EMP2", "GATA3", "SFRP1", "WWTR1", "ZNF703", "TGFB2", "ENG", "SPRY2", "USF3", "APLF")
ENDOCARDIAL CUSHION MORPHOGENESIS%GOBP%GO:0003203	0.117932	0.532824	0.16318	0.454348	1.31633	33	c("BMP5", "HEY1", "HEY2", "SNAI2", "SOX9", "TBX2", "ROBO2", "HEYL", "TGFBR2", "NOG", "ACVR1", "TBX3", "ACVRL1")
NEURAL CREST CELL DIFFERENTIATION%GOBP%GO:0014033	0.0173823	0.217714	0.352488	0.453681	1.44115	54	c("PHOX2B", "SOX10", "SNAI2", "HAND2", "SOX9", "SEMA5A", "MEF2C", "FN1", "NRP1", "SEMA3E", "LRP6", "SEMA6A", "NRTN", "SEMA7A", "SEMA4B")
NAD METABOLIC PROCESS%GOBP%GO:0019674	0.131922	0.55678	0.154191	0.453626	1.2951	30	c("CD38", "NAMPT", "PARP9", "KYNU", "PTGIS", "MDH1", "NMRK2", "PC", "NMRK1", "MDH1B", "ME1", "NNMT", "HAAO")
CELLULAR RESPONSE TO CYTOKINE STIMULUS%GOMF%GO:0071345	0.00913006	0.164862	0.38073	0.453571	1.53217	72	c("GPR17", "IL31RA", "TNFRSF11A", "IL7R", "GHR", "CRLF2", "LIFR", "TNFRSF19", "IL10RA", "IL6R", "CCR1", "IL1RAP", "OSMR", "CSF1R", "CSF3R", "IL18R1", "IL13RA1", "CSF2RA", "ACKR2", "IFNGR2", "IL6ST", "IFNAR2", "IL17RE", "IL4R", "IL17RC", "IL21R", "GPR75")
CYTOKINE-MEDIATED SIGNALING PATHWAY%GOMF%GO:0019221	0.00913006	0.164862	0.38073	0.453571	1.53217	72	c("GPR17", "IL31RA", "TNFRSF11A", "IL7R", "GHR", "CRLF2", "LIFR", "TNFRSF19", "IL10RA", "IL6R", "CCR1", "IL1RAP", "OSMR", "CSF1R", "CSF3R", "IL18R1", "IL13RA1", "CSF2RA", "ACKR2", "IFNGR2", "IL6ST", "IFNAR2", "IL17RE", "IL4R", "IL17RC", "IL21R", "GPR75")
RESPONSE TO CYTOKINE%GOMF%GO:0034097	0.00913006	0.164862	0.38073	0.453571	1.53217	72	c("GPR17", "IL31RA", "TNFRSF11A", "IL7R", "GHR", "CRLF2", "LIFR", "TNFRSF19", "IL10RA", "IL6R", "CCR1", "IL1RAP", "OSMR", "CSF1R", "CSF3R", "IL18R1", "IL13RA1", "CSF2RA", "ACKR2", "IFNGR2", "IL6ST", "IFNAR2", "IL17RE", "IL4R", "IL17RC", "IL21R", "GPR75")
GLYCOSPHINGOLIPID METABOLIC PROCESS%GOBP%GO:0006687	0.050571	0.373282	0.257206	0.453434	1.39659	46	c("UGT8", "ST8SIA6", "HEXB", "LARGE1", "B3GALT1", "ST8SIA3", "ST8SIA5", "B4GALT6", "GALC", "B3GALNT1", "ST3GAL1", "GAL3ST1", "GBA1", "GLTP", "CERK", "UGCG", "B3GALT4", "ST6GALNAC5", "GLB1")
RESPIRATORY ELECTRON TRANSPORT CHAIN%GOBP%GO:0022904	0.00279843	0.0818388	0.431708	0.45341	1.57928	89	c("NDUFA6", "MT-ND6", "MT-CO2", "COX6B1", "GPD2", "NDUFA4", "MT-ND3", "MT-ND4", "COX8A", "NDUFA3", "NDUFB8", "NDUFB2", "MT-ND4L", "COX7A2", "NDUFA9", "NDUFAB1", "NDUFS6", "COX6C", "NDUFA1", "UQCR11", "NDUFS5", "MT-ND5", "NDUFB10", "COX7C", "NDUFA2", "SDHD", "COX5A", "NDUFB7", "COX15", "UQCR10", "NDUFA8", "MT-CYB", "NDUFC1", "COX5B", "UQCRQ", "UQCRH", "NDUFV2", "UQCRB", "COX7B", "SDHB", "MT-CO1", …
CORTICAL ACTIN CYTOSKELETON%GOCC%GO:0030864	0.0457516	0.356503	0.271289	0.453297	1.40383	48	c("SPTBN5", "EPB41L2", "TRPV4", "SHROOM4", "DLC1", "WDR1", "ACTN4", "RTKN", "ANLN", "MLPH", "GSN", "RDX", "ACTN1", "SPTBN1", "FLOT2", "COTL1", "AKAP13", "SPTBN4", "CAPN2", "LLGL2", "EEF1A1", "MYADM", "MYZAP")
INSULIN RECEPTOR SIGNALING PATHWAY%GOBP%GO:0008286	0.0473856	0.360494	0.266351	0.453146	1.39612	47	c("SORBS1", "FOXC2", "NAMPT", "PIK3R1", "BCAR1", "SH2B2", "RARRES2", "ZNF106", "PIK3CA", "IDE", "FOXO4", "INSR", "STXBP4", "IRS2", "FOXO1", "AP3S1", "PHIP", "GPLD1", "PTPN2", "APPL1", "IGF1R", "IRS4", "RHOQ", "IRS1")
NEGATIVE REGULATION OF LEUKOCYTE APOPTOTIC PROCESS%GOBP%GO:2000107	0.241491	0.670713	0.10925	0.452889	1.19021	21	c("HCLS1", "PRKCQ", "BCL6", "AURKB", "MERTK", "CXCL12")
PROTEIN KINASE A REGULATORY SUBUNIT BINDING%GOMF%GO:0034237	0.224719	0.663674	0.113313	0.452714	1.19767	22	c("KCNQ1", "AKAP9", "PJA2", "ARFGEF1", "WASF3", "ACBD3", "ARFGEF2", "SPATC1L", "AKAP14", "AKAP5", "WASF2")
MONOCARBOXYLIC ACID TRANSMEMBRANE TRANSPORTER ACTIVITY%GOMF%GO:0008028	0.0473856	0.360494	0.266351	0.452705	1.402	48	c("SLCO1A2", "ABCG2", "SLC6A13", "SLC16A4", "CEACAM1", "SLCO1C1", "SLC6A12", "ABCB11", "SLC16A10", "SLC10A4", "SLC16A3", "SLC16A12", "SLC16A1", "SLC32A1", "SLC16A5", "SLC16A11", "SLC16A2", "SLC10A3", "SLC16A9", "SLC10A7")
REGULATION OF MYOBLAST DIFFERENTIATION%GOBP%GO:0045661	0.0455285	0.356503	0.271289	0.452675	1.41803	51	c("MSTN", "SOX9", "DLL1", "MEF2C", "RANBP3L", "PLCB1", "IGFBP3", "SMARCA2", "TBX3", "BOC", "MAPK14", "FLOT2", "KLHL41", "ACTB", "ACTL6B", "ZFP36L1", "ARID1B", "RIPOR2")
CELL SURFACE PATTERN RECOGNITION RECEPTOR SIGNALING PATHWAY%GOBP%GO:0002752	0.241491	0.670713	0.10925	0.452476	1.18912	21	c("NMI", "COLEC11", "TLR4", "PIK3AP1", "OAS1", "MBL2", "TNIP3", "TNIP2")
RENAL TUBULE MORPHOGENESIS%GOBP%GO:0061333	0.138436	0.565624	0.15017	0.452417	1.29164	30	c("CITED1", "SOX9", "OSR1", "PAX2", "SALL1", "MEF2C", "SIX1", "WNK4", "GATA3", "TCF21", "FGF1", "FOXD1")
POSITIVE REGULATION OF STEM CELL PROLIFERATION%GOBP%GO:2000648	0.317536	0.72007	0.0911073	0.452095	1.11795	16	c("CITED1", "PTPRC", "FERMT2", "HMGA2")
METANEPHRIC NEPHRON DEVELOPMENT%GOBP%GO:0072210	0.317536	0.72007	0.0911073	0.451985	1.11768	16	c("SOX9", "OSR1", "PAX2", "SALL1", "PDGFRB", "PDGFRA", "TCF21")
NEGATIVE REGULATION OF RHO PROTEIN SIGNAL TRANSDUCTION%GOBP%GO:0035024	0.284566	0.70016	0.09855	0.451935	1.15277	18	c("KANK1", "DLC1", "HEG1", "FLCN", "RIPOR2", "ARHGAP35", "SCAI")
REGULATION OF PLATELET-DERIVED GROWTH FACTOR RECEPTOR SIGNALING PATHWAY%GOBP%GO:0010640	0.284566	0.70016	0.09855	0.451873	1.15261	18	c("F7", "APOD", "SNCA", "CBLB", "PTPN2", "F3")
INTERMEDIATE FILAMENT-BASED PROCESS%GOBP%GO:0045103	0.11165	0.523337	0.168238	0.451494	1.32596	36	c("GFAP", "FAM83H", "SYNM", "BFSP1", "KRT23", "DST", "TCHH", "DES", "KRT10", "SOD1", "PKP2")
PHOSPHOLIPID TRANSPORT%GOMF%GO:0015914	0.0390049	0.343511	0.321776	0.451414	1.44921	56	c("ABCB4", "MTTP", "ABCB1", "TNFAIP8L3", "OSBPL10", "ATP10B", "PRELID2", "PITPNC1", "PLSCR1", "OSBPL5", "PLTP", "CERT1", "PRELID1", "BLTP1", "PLEKHA8", "VMP1", "PITPNA", "GLTP", "TMEM30B")
PHOSPHOLIPID TRANSPORTER ACTIVITY%GOMF%GO:0005548	0.0390049	0.343511	0.321776	0.451414	1.44921	56	c("ABCB4", "MTTP", "ABCB1", "TNFAIP8L3", "OSBPL10", "ATP10B", "PRELID2", "PITPNC1", "PLSCR1", "OSBPL5", "PLTP", "CERT1", "PRELID1", "BLTP1", "PLEKHA8", "VMP1", "PITPNA", "GLTP", "TMEM30B")
TRANSMEMBRANE RECEPTOR PROTEIN TYROSINE KINASE ACTIVITY%GOMF%GO:0004714	0.0228632	0.2526	0.352488	0.451137	1.46824	60	c("MUSK", "NRP2", "FGFR3", "INSRR", "KDR", "NTRK1", "FGFR4", "EFEMP1", "TIE1", "FLT1", "ROR2", "PDGFRB", "EPHB1", "NRP1", "CSF1R", "MERTK", "ROR1", "TYRO3", "FGFR2", "CRIM1", "PDGFRA", "NTRK2")
REGULATION OF OSTEOCLAST DIFFERENTIATION%GOBP%GO:0045670	0.124394	0.546042	0.158514	0.45111	1.30695	33	c("TNFRSF11A", "LRRC17", "CCR1", "NEDD9", "IL23A", "TNFAIP6", "TLR4", "TNFSF11", "CEBPB", "TMEM178A", "TLR3", "CAMK4", "CSF1", "FBN1", "MAFB")
'DE NOVO' POST-TRANSLATIONAL PROTEIN FOLDING%GOBP%GO:0051084	0.158833	0.600047	0.138805	0.451028	1.27915	29	c("HSPA1L", "GAK", "HSPA5", "HSPE1", "SDF2L1", "DNAJB4", "ST13", "CHCHD4", "HSPA14", "UGGT1", "HSPA6", "DNAJB1")
CYTOKINE RECEPTOR ACTIVITY%GOMF%GO:0004896	0.0170812	0.216268	0.352488	0.450916	1.48022	63	c("GPR17", "IL31RA", "IL7R", "GHR", "CRLF2", "LIFR", "IL10RA", "IL6R", "CCR1", "IL1RAP", "OSMR", "CSF3R", "IL18R1", "IL13RA1", "CSF2RA", "ACKR2", "IFNGR2", "IL6ST", "IFNAR2", "IL17RE", "IL4R", "IL17RC", "IL21R", "GPR75")
NEPHRON TUBULE MORPHOGENESIS%GOBP%GO:0072078	0.172581	0.612844	0.132147	0.45069	1.26174	27	c("CITED1", "SOX9", "OSR1", "PAX2", "SALL1", "SIX1", "WNK4", "GATA3", "TCF21", "FGF1", "FOXD1")
POSITIVE REGULATION OF GLYCOPROTEIN BIOSYNTHETIC PROCESS%GOBP%GO:0010560	0.34019	0.736677	0.0873098	0.450547	1.09387	15	c("RAMP1", "PLCB1", "TCF7L2", "SLC51B", "CTNNB1", "SOAT1", "ALG10B")
NEGATIVE REGULATION OF TRANSPOSITION%GOBP%GO:0010529	0.229535	0.665192	0.111918	0.450363	1.19145	22	c("APOBEC3B", "MYBL1", "APOBEC3D", "PIWIL4", "APOBEC3C", "APOBEC3G", "APOBEC3F", "ZNF91", "TDRD12", "SPOCD1")
REGULATION OF TRANSPOSITION%GOBP%GO:0010528	0.229535	0.665192	0.111918	0.450363	1.19145	22	c("APOBEC3B", "MYBL1", "APOBEC3D", "PIWIL4", "APOBEC3C", "APOBEC3G", "APOBEC3F", "ZNF91", "TDRD12", "SPOCD1")
MITOTIC METAPHASE PLATE CONGRESSION%GOBP%GO:0007080	0.0453074	0.356503	0.271289	0.449927	1.41701	52	c("KIF2C", "CDCA5", "KIFC1", "ANKRD53", "NDC80", "CDT1", "CHMP4C", "CDCA8", "KIF14", "CEP55", "NUDC", "CHAMP1", "CHMP2A", "CCNB1", "CENPC", "RMDN1", "BECN1", "SPDL1", "BOD1", "EML3", "PSRC1")
CELL GROWTH%GOBP%GO:0016049	0.0453074	0.356503	0.271289	0.449911	1.41696	52	c("S100B", "NRP2", "SOX9", "SLIT3", "FLRT3", "SEMA5A", "TMEM108", "NRP1", "NRN1", "BIN3", "SORBS2", "SSNA1", "CTNNB1", "USP9X", "IQGAP1", "HSP90AA1", "SEMA3A", "EIF2AK4", "AUTS2", "CPNE1", "PRMT2", "PDLIM5", "PPP3CB", "SLIT2")
NICOTINAMIDE NUCLEOTIDE METABOLIC PROCESS%GOBP%GO:0046496	0.0188208	0.227062	0.352488	0.449636	1.4283	54	c("CD38", "NAMPT", "TALDO1", "PARP9", "KYNU", "PTGIS", "FMO2", "MDH1", "NMRK2", "PC", "NMRK1", "IDH1", "TKT", "TP53I3", "MDH1B", "KCNAB2", "ME1", "FMO5", "NNMT")
PYRIDINE NUCLEOTIDE METABOLIC PROCESS%GOBP%GO:0019362	0.0188208	0.227062	0.352488	0.449636	1.4283	54	c("CD38", "NAMPT", "TALDO1", "PARP9", "KYNU", "PTGIS", "FMO2", "MDH1", "NMRK2", "PC", "NMRK1", "IDH1", "TKT", "TP53I3", "MDH1B", "KCNAB2", "ME1", "FMO5", "NNMT")
CELL-CELL RECOGNITION%GOBP%GO:0009988	0.247974	0.676345	0.107554	0.44947	1.18122	21	c("PCDHA7", "ADAM32", "ZPBP2", "ALDOA")
TBP-CLASS PROTEIN BINDING%GOMF%GO:0017025	0.313694	0.719447	0.0922597	0.449373	1.12662	17	c("AHR", "TAF12", "GTF2A1", "DR1", "DRAP1", "YEATS2", "RUVBL1", "THRA", "ESR1", "TAF1B", "GTF2A2", "RUVBL2", "TAF13", "GTF2B", "TAF11")
POSITIVE REGULATION OF ORGANIC ACID TRANSPORT%GOBP%GO:0032892	0.275244	0.694839	0.101351	0.449266	1.15267	19	c("TNFRSF11A", "SLC17A8", "TRH", "ABCB11", "TNFSF11")
EMBRYONIC CRANIAL SKELETON MORPHOGENESIS%GOBP%GO:0048701	0.346519	0.743495	0.0862866	0.448992	1.09009	15	c("HOXA1", "MTHFD1L", "SIX1", "TGFBR2", "TFAP2A", "FGFR2", "TWIST1", "PDGFRA")
RESCUE OF STALLED RIBOSOME%GOBP%GO:0072344	0.23114	0.666116	0.111463	0.448973	1.18777	22	c("PELO", "SKIC3", "SKIC8", "ABCE1", "ASCC2", "RNF14", "ASCC3", "MTRFR", "LTN1", "MTRES1", "NEMF", "PTRH1", "RACK1", "RCHY1", "RNF25", "GCN1", "HBS1L", "USP10", "KLHDC10", "SKIC2", "ANKZF1")
NEGATIVE REGULATION OF ALPHA-BETA T CELL DIFFERENTIATION%GOBP%GO:0046639	0.290997	0.703086	0.0972151	0.448718	1.14456	18	c("TNFSF4", "RUNX1", "ANXA1", "GLI3", "SOCS1", "FOXP3", "RC3H1", "SOCS5", "CBFB", "SMAD7", "RC3H2")
CARDIAC CHAMBER MORPHOGENESIS%GOBP%GO:0003206	0.00907045	0.164862	0.38073	0.448332	1.52501	75	c("BMP5", "HEY1", "HEY2", "LRP2", "NKX2-5", "NRP2", "SLIT3", "NPY5R", "TBX2", "GATA6", "MEF2C", "CITED2", "ADGRG6", "TGFBR3", "ROBO2", "MESP1", "NRP1", "SMAD6", "HEYL", "TGFBR2", "NOG", "FGFR2", "NOTCH2", "PARVA", "ACVR1")
REGULATION OF SPROUTING ANGIOGENESIS%GOBP%GO:1903670	0.134087	0.562372	0.152145	0.448268	1.29267	32	c("S100A1", "PPP1R16B", "DLL1", "CEACAM1", "RHOJ", "FGF18", "SEMA6A", "JAK1", "GLUL", "FGF1", "PKM")
CYTOSKELETAL ANCHOR ACTIVITY%GOMF%GO:0008093	0.232745	0.667946	0.111011	0.44815	1.18559	22	c("OBSL1", "ANK2", "EPB41L3", "BIN3", "SORBS2", "NCK2", "SYN1", "GAS2L1", "MAP1A", "SPTBN4", "SDCBP", "BICD1", "GAS2L3", "NCK1", "INSC", "GAS2", "GAS2L2")
BRANCHING MORPHOGENESIS OF AN EPITHELIAL TUBE%GOBP%GO:0048754	0.0678514	0.429996	0.21925	0.448099	1.36498	44	c("CITED1", "KDR", "PKHD1", "TIE1", "PAX2", "SALL1", "SIX1", "NRP1", "FGF10", "SEMA3E", "NKX3-1", "TGFBR2", "FGFR2", "CTNNB1", "TCF21", "NOTCH4", "FGF1", "FOXD1")
ATPASE ACTIVATOR ACTIVITY%GOMF%GO:0001671	0.212219	0.655329	0.11725	0.44808	1.20365	23	c("DNAJC15", "CDK1", "ATP1B3", "ATP1B2", "DNAJB4", "ATP1B1", "AHSA1", "DNAJB1", "DNAJC1", "DNAJA1")
MITOCHONDRIAL RESPIRATORY CHAIN COMPLEX I%GOCC%GO:0005747	0.0455285	0.356503	0.271289	0.448067	1.4036	51	c("NDUFA6", "MT-ND6", "NDUFA4", "MT-ND3", "MT-ND4", "NDUFA3", "NDUFB8", "NDUFB2", "MT-ND4L", "NDUFA9", "NDUFAB1", "NDUFS6", "NDUFA1", "NDUFA11", "NDUFS5", "MT-ND5", "NDUFB10", "NDUFA2", "DMAC1", "NDUFB7", "FOXRED1", "NDUFA8", "NDUFC1", "NDUFV2", "NDUFV3", "NDUFA13", "NDUFB4", "NDUFB6", "NDUFB1")
NADH DEHYDROGENASE COMPLEX%GOCC%GO:0030964	0.0455285	0.356503	0.271289	0.448067	1.4036	51	c("NDUFA6", "MT-ND6", "NDUFA4", "MT-ND3", "MT-ND4", "NDUFA3", "NDUFB8", "NDUFB2", "MT-ND4L", "NDUFA9", "NDUFAB1", "NDUFS6", "NDUFA1", "NDUFA11", "NDUFS5", "MT-ND5", "NDUFB10", "NDUFA2", "DMAC1", "NDUFB7", "FOXRED1", "NDUFA8", "NDUFC1", "NDUFV2", "NDUFV3", "NDUFA13", "NDUFB4", "NDUFB6", "NDUFB1")
RESPIRATORY CHAIN COMPLEX I%GOCC%GO:0045271	0.0455285	0.356503	0.271289	0.448067	1.4036	51	c("NDUFA6", "MT-ND6", "NDUFA4", "MT-ND3", "MT-ND4", "NDUFA3", "NDUFB8", "NDUFB2", "MT-ND4L", "NDUFA9", "NDUFAB1", "NDUFS6", "NDUFA1", "NDUFA11", "NDUFS5", "MT-ND5", "NDUFB10", "NDUFA2", "DMAC1", "NDUFB7", "FOXRED1", "NDUFA8", "NDUFC1", "NDUFV2", "NDUFV3", "NDUFA13", "NDUFB4", "NDUFB6", "NDUFB1")
EAR DEVELOPMENT%GOBP%GO:0043583	0.0274853	0.268733	0.352488	0.447777	1.45377	59	c("PHOX2B", "KCNQ1", "ZIC1", "SOX9", "OSR1", "HOXA1", "PAX2", "ATP6V1B1", "SOBP", "CEP290", "SIX1", "TBX18", "ROR1", "PLS1", "NOG", "TFAP2A", "FGFR2", "STRA6", "LHX3", "TWIST1")
POSITIVE REGULATION OF SYNAPSE ASSEMBLY%GOBP%GO:0051965	0.137318	0.564588	0.15017	0.447577	1.29671	33	c("CLSTN2", "NLGN1", "IL1RAPL1", "SRPX2", "GRID2", "PTPRD", "IL1RAP", "GPRASP3", "EPHB1", "SLITRK3", "DLG5")
POSITIVE REGULATION OF CELL MORPHOGENESIS INVOLVED IN DIFFERENTIATION%GOBP%GO:0010770	0.276873	0.695868	0.100991	0.44749	1.14811	19	c("IL1RAPL1", "PTPRD", "RELN", "OBSL1", "GPRASP3")
REGULATION OF CELL MORPHOGENESIS INVOLVED IN DIFFERENTIATION%GOBP%GO:0010769	0.276873	0.695868	0.100991	0.44749	1.14811	19	c("IL1RAPL1", "PTPRD", "RELN", "OBSL1", "GPRASP3")
MAINTENANCE OF CELL POLARITY%GOBP%GO:0030011	0.352848	0.745163	0.0852885	0.447437	1.08631	15	c("CRB2", "DLG5", "DST", "WDR1")
POSITIVE REGULATION OF PROTEIN IMPORT INTO NUCLEUS%GOBP%GO:0042307	0.170692	0.612844	0.132846	0.447172	1.26593	28	c("HCLS1", "ZIC1", "PIK3R1", "BAG3")
POSITIVE REGULATION OF STRESS FIBER ASSEMBLY%GOBP%GO:0051496	0.0694669	0.433142	0.216543	0.44696	1.36151	44	c("GPR65", "S100A10", "NRP1", "FERMT2", "CD47", "RGCC", "CCDC88A", "CARMIL1", "ROCK2", "CCN2", "TPM1", "SFRP1", "RHOC", "SYNPO2L", "LIMCH1", "ARHGEF10", "RAC1", "WNT11", "ARHGEF5", "LPAR1", "SORBS3", "NF2", "PXN")
CHONDROCYTE DIFFERENTIATION%GOBP%GO:0002062	0.138934	0.566366	0.149208	0.446681	1.28809	32	c("SOX6", "FGFR3", "SOX9", "HES5", "OSR1", "SULF1", "MEF2C", "HMGA2", "SOX5", "SCX", "WNT10B", "CREB3L2")
POLYPEPTIDE N-ACETYLGALACTOSAMINYLTRANSFERASE ACTIVITY%GOMF%GO:0004653	0.278502	0.696383	0.100633	0.446616	1.14587	19	c("GALNT15", "GALNT3", "GALNT6", "GALNT18", "GALNT1", "GALNT4", "GALNT10")
GASTRULATION%GOBP%GO:0007369	0.0077953	0.156517	0.407018	0.446316	1.53117	80	c("OTX2", "CER1", "ITGA8", "ITGA4", "CRB2", "APELA", "ITGB4", "EYA2", "LAMB1", "FOXA2", "MKKS", "PAX2", "VTN", "ATOH8", "ITGAV", "MESP1", "FN1", "UGDH", "HMGA2", "TBX19", "COL11A1", "DUSP5", "SCX", "ITGB5", "LAMA3")
CD4-POSITIVE, ALPHA-BETA T CELL ACTIVATION%GOBP%GO:0035710	0.170692	0.612844	0.132846	0.446235	1.26327	28	c("TNFSF4", "SOCS3", "LEF1", "CDH26", "ATP7A", "STAT3", "JAK1", "GATA3", "CTSL", "TOX")
POSITIVE REGULATION OF G1/S TRANSITION OF MITOTIC CELL CYCLE%GOBP%GO:1900087	0.137763	0.564588	0.15017	0.446138	1.28476	31	c("RRM2", "STOX1", "PLCB1", "RGCC", "FGF10", "ANXA1", "CDC6", "RDX", "SASS6", "LSM11", "MBLAC1", "ADAMTS1", "STIL")
CATENIN COMPLEX%GOCC%GO:0016342	0.137763	0.564588	0.15017	0.445973	1.28429	31	c("CDH20", "CDH19", "CDH6", "CDH12", "CDH7", "CDH26", "CDH18", "CDH13", "CDHR3", "CDH11", "CTNNB1")
CELL-CELL SIGNALING BY WNT%GOMF%GO:0198738	0.254457	0.679986	0.10592	0.445816	1.17162	21	c("FZD8", "ROR2", "NID1", "ROR1", "FZD5", "LRP6", "GPC6", "FZD1", "FZD6", "LRP5", "FZD7")
WNT SIGNALING PATHWAY%GOMF%GO:0016055	0.254457	0.679986	0.10592	0.445816	1.17162	21	c("FZD8", "ROR2", "NID1", "ROR1", "FZD5", "LRP6", "GPC6", "FZD1", "FZD6", "LRP5", "FZD7")
DEVELOPMENT OF PRIMARY MALE SEXUAL CHARACTERISTICS%GOBP%GO:0046546	0.121359	0.542387	0.160801	0.445589	1.30861	36	c("LRP2", "ADAM32", "SOX9", "GATA6", "WNT5A", "SCX", "MEA1", "AR", "BIK", "LHFPL2", "GATA3", "TCF21", "KITLG", "TGFB2", "ING2", "RAB13", "SIX4")
PROTEASOME COMPLEX%GOCC%GO:0000502	0.0539216	0.381651	0.248911	0.445546	1.37983	48	c("PSMB3", "PSMB8", "PSMB10", "PSMA7", "PSMD10", "PSMC2", "PSMA1", "PSMC3", "ADRM1", "PSMB4", "PSMD8", "PSMB1", "PSMC1", "PSMD5", "PSMD4", "VCP", "PSMB6", "PSMD13", "PSMB2", "PSMD1", "PSMD2", "PSMA6", "PSMA5", "PSMD7", "PSME2", "PSMF1", "PSMC6", "PSMB7", "PSMA2", "HSPB1", "PSMC5", "PSMD6", "PSMD3", "PSME3", "PSME4", "PSMC4", "PSMD9", "PSMD14", "PSMD11", "UBQLN4")
FOCAL ADHESION ASSEMBLY%GOBP%GO:0048041	0.256078	0.680136	0.105521	0.445389	1.1705	21	c("SORBS1", "FERMT2", "DLC1", "TESK2", "ARHGEF7", "CDH11", "ACTN1", "TRIP6", "WHAMM", "RHOD", "CTTN")
POLY(A) BINDING%GOMF%GO:0008143	0.211823	0.655329	0.118815	0.444722	1.21021	24	c("PABPC1L2B", "KHDRBS2", "RBPMS", "LARP4", "RBMS1", "PABPC4", "PABPC1", "EIF4A3", "DDX3X", "TIA1")
CARDIAC CHAMBER DEVELOPMENT%GOBP%GO:0003205	0.00697476	0.14545	0.407018	0.444559	1.54143	87	c("BMP5", "HEY1", "HEY2", "LRP2", "NKX2-5", "NRP2", "SLIT3", "NPY5R", "TBX2", "GATA6", "SALL1", "MEF2C", "CITED2", "ADGRG6", "TGFBR3", "ROBO2", "MESP1", "NRP1", "ANK2", "SMAD6", "HEYL", "TGFBR2", "NOG", "FGFR2", "STRA6", "NOTCH2", "PARVA", "ACVR1", "SCN5A", "TPM1", "GATA3")
'DE NOVO' PROTEIN FOLDING%GOBP%GO:0006458	0.145396	0.578913	0.145516	0.444505	1.28781	33	c("HSPA1L", "GAK", "HSPA5", "HSPE1", "SDF2L1", "DNAJB4", "ST13", "CHCHD4", "HSPA14", "UGGT1", "HSPA6", "DNAJB1", "HSPD1")
RRNA BINDING%GOMF%GO:0019843	0.0571895	0.395288	0.24134	0.444503	1.3766	48	c("RPS9", "RPLP0P6", "MRPS6", "MRPS18A", "MAP3K20", "GTF3A", "ANG", "CAVIN1", "MRPL18", "RPL12", "RPS5", "RPLP0", "RPS13", "SBDS", "RPF2", "MRPL16", "ERAL1", "RPL11", "RPL23", "NPM1", "RPS3", "ERI1")
REGULATION OF MITOTIC CELL CYCLE SPINDLE ASSEMBLY CHECKPOINT%GOBP%GO:0090266	0.280328	0.696893	0.100633	0.444489	1.14995	20	c("AURKB", "NDC80", "CDCA8", "BIRC5", "LCMT1", "MAD2L1", "PCID2", "CCNB1", "DUSP1", "TPR")
REGULATION OF MITOTIC SPINDLE CHECKPOINT%GOBP%GO:1903504	0.280328	0.696893	0.100633	0.444489	1.14995	20	c("AURKB", "NDC80", "CDCA8", "BIRC5", "LCMT1", "MAD2L1", "PCID2", "CCNB1", "DUSP1", "TPR")
REGULATION OF SPINDLE CHECKPOINT%GOBP%GO:0090231	0.280328	0.696893	0.100633	0.444489	1.14995	20	c("AURKB", "NDC80", "CDCA8", "BIRC5", "LCMT1", "MAD2L1", "PCID2", "CCNB1", "DUSP1", "TPR")
REGULATION OF DEFENSE RESPONSE TO VIRUS BY HOST%GOBP%GO:0050691	0.14378	0.576944	0.146416	0.444472	1.28172	32	c("DTX3L", "CGAS", "IL23A", "PARP9", "APOBEC3G", "TRAF3IP2", "APOBEC3F", "RIGI", "ZDHHC11")
METAPHASE PLATE CONGRESSION%GOBP%GO:0051310	0.0271002	0.266593	0.352488	0.444292	1.44596	60	c("KIF2C", "CDCA5", "KIFC1", "ANKRD53", "NDC80", "CDT1", "CHMP4C", "CDCA8", "KIF14", "CEP55", "NUDC", "TRAPPC12", "CHAMP1", "CHMP2A", "CCNB1", "CENPC", "GEM", "RMDN1", "BECN1", "SPDL1", "BOD1", "EML3", "PSRC1")
INTEGRIN BINDING%GOMF%GO:0005178	0.00127333	0.0531173	0.45506	0.444272	1.61171	123	c("ITGA8", "KDR", "ITGA4", "ADAM23", "CCN4", "UTRN", "ITGB4", "EMILIN1", "MADCAM1", "ITGA1", "CDH26", "VTN", "ITGAV", "SPP1", "FN1", "EGFL6", "ITGA9", "FERMT2", "DST", "ITGA6", "ICAM5", "LCP1", "GPNMB", "ACTN4", "FBLN1", "ITGB5", "ISG15", "FAP", "ADAM22", "CD226", "FRMD5", "TLN2", "ICAM3", "TSPAN4", "CXCL12", "CALR", "ITGAL", "TLN1", "PTPRZ1", "ICAM1", "LGALS8", "CCN2", "PRKCA", "ITGB3", "EMP2", …
NEGATIVE REGULATION OF ANGIOGENESIS%GOBP%GO:0016525	0.0131052	0.193023	0.38073	0.444091	1.48449	69	c("ECSCR", "SPINK5", "ISM1", "EMILIN1", "DCN", "SULF1", "FOXC1", "THBS2", "RGCC", "SEMA3E", "AMOT", "PDE3B", "PGK1", "SEMA6A", "SERPINF1", "ROCK2", "CTNNB1", "CNMD", "ANGPT4", "NIBAN2", "NPPB", "FOXO4", "TGFB2", "VASH1", "SPRY2", "SLC12A2", "NPR1")
TRANSFORMING GROWTH FACTOR BETA RECEPTOR SIGNALING PATHWAY%GOBP%GO:0007179	0.0155362	0.208383	0.38073	0.444027	1.49138	70	c("GDF10", "CITED1", "FOS", "WFIKKN2", "BAMBI", "HPGD", "ID1", "TGFBR3", "FERMT2", "SMAD9", "SMAD6", "TGFBR2", "ITGB5", "PSG9", "COL1A2", "ACVR1", "GDF5", "STAT3", "WFIKKN1", "FURIN", "ACVRL1", "USP9X", "LEFTY1", "SKI", "TGFB2", "ENG")
METALLOEXOPEPTIDASE ACTIVITY%GOMF%GO:0008235	0.0652529	0.421897	0.224966	0.443895	1.36721	46	c("FOLH1", "CPXM2", "MMP17", "MMP16", "AEBP1", "ENPEP", "CPQ", "CPZ", "CPM", "PEPD", "ERAP1", "CPXM1", "VASH1", "XPNPEP1", "LAP3", "ACE2", "CPA4", "METAP1D", "RNPEP")
ACUTE INFLAMMATORY RESPONSE%GOBP%GO:0002526	0.302251	0.710844	0.0949752	0.443738	1.13186	18	c("TNFSF4", "IL6R", "MBL2", "CEBPB", "F12", "PLSCR1")
VITAMIN METABOLIC PROCESS%GOBP%GO:0006766	0.00889745	0.164526	0.38073	0.443701	1.5139	76	c("RPE65", "LRP2", "CYP27A1", "CBR1", "TKTL1", "ALDH1A2", "CUBN", "SHMT1", "LRAT", "RBP1", "NQO1", "GSTO1", "AIFM2", "TPK1", "CYP11A1", "MTR", "MTHFD2", "ACP3", "MTHFS", "PDXP", "NNMT")
BRANCHED-CHAIN AMINO ACID CATABOLIC PROCESS%GOBP%GO:0009083	0.303859	0.711206	0.0946646	0.443596	1.1315	18	c("HIBADH", "ALDH6A1", "MCCC2", "BCKDHB", "IVD", "HSD17B10", "BCKDK", "ACADSB", "DBT", "ECHS1", "ACAT1", "DLD", "HMGCL")
ADP BINDING%GOMF%GO:0043531	0.184591	0.629875	0.126876	0.443124	1.23515	26	c("GLUD2", "PGK1", "TAP1", "MYH10", "ME1", "ERN1", "ATP5F1D", "ABCD1", "MSH6")
NEGATIVE REGULATION OF COLD-INDUCED THERMOGENESIS%GOBP%GO:0120163	0.0818331	0.467125	0.199915	0.443061	1.33966	43	c("ALDH1A1", "FOXC2", "ID1", "TLR4", "IL18R1", "LAMA4", "ABHD6", "LGR4", "WNT10B", "FLCN", "PLCL2", "PLCL1", "RHEB", "ACOT13", "DOCK7", "PCTP", "ARRDC3", "ATF4", "RB1", "NR1H2", "NRDC")
TRANSLATION REPRESSOR ACTIVITY%GOMF%GO:0030371	0.18871	0.635449	0.12564	0.443027	1.24028	27	c("SHMT1", "NANOS1", "TRIM2", "CPEB2", "NHLRC1", "TYMS", "IFRD2", "SAMD4A", "CPEB1", "SERBP1", "PAIP2B", "FMR1")
MESENCHYMAL CELL MIGRATION%GOBP%GO:0090497	0.133871	0.561903	0.152145	0.442783	1.29386	35	c("PHOX2B", "SOX10", "SEMA5A", "FN1", "NRP1", "SEMA3E", "SEMA6A", "NRTN", "SEMA7A", "SEMA4B", "SEMA3D", "SEMA3A", "SEMA6D")
NEURAL CREST CELL MIGRATION%GOBP%GO:0001755	0.133871	0.561903	0.152145	0.442783	1.29386	35	c("PHOX2B", "SOX10", "SEMA5A", "FN1", "NRP1", "SEMA3E", "SEMA6A", "NRTN", "SEMA7A", "SEMA4B", "SEMA3D", "SEMA3A", "SEMA6D")
INNER EAR DEVELOPMENT%GOBP%GO:0048839	0.0604575	0.404558	0.234393	0.442638	1.37915	50	c("PHOX2B", "KCNQ1", "ZIC1", "SOX9", "HOXA1", "PAX2", "ATP6V1B1", "SOBP", "CEP290", "SIX1", "TBX18", "ROR1", "PLS1", "TFAP2A", "FGFR2", "LHX3")
DEVELOPMENT OF PRIMARY SEXUAL CHARACTERISTICS%GOBP%GO:0045137	0.0131173	0.193023	0.38073	0.442591	1.45886	65	c("LRP2", "ADAM32", "SOX9", "SLIT3", "MKKS", "GATA6", "SALL1", "TNFAIP6", "ROBO2", "WNT5A", "SCX", "CEBPB", "MEA1", "AR", "BIK", "LHFPL2", "FOXL2", "PDGFRA", "GATA3", "TCF21", "ANG", "KITLG", "SOD1", "PTPRN", "TGFB2", "ING2", "EIF2B2", "RAB13", "SIX4", "INHBB", "NUP107", "MAMLD1", "SLIT2")
CELLULAR RESPONSE TO DSRNA%GOBP%GO:0071359	0.329618	0.727512	0.0894367	0.442432	1.10921	17	c("IFIT1", "CGAS", "IFIH1", "RIGI", "CAV1", "ZCCHC3", "MAVS", "NPM1", "RALB", "DHX9", "PQBP1", "PDE12", "COLEC12")
CELL FATE DETERMINATION%GOBP%GO:0001709	0.310289	0.717519	0.0934449	0.442195	1.12793	18	c("DLL1", "TBX2", "PAX2", "MEF2C", "MESP1", "NOTCH2", "GATA3", "NOTCH4")
SENSORY PERCEPTION OF SOUND%GOBP%GO:0007605	0.00936267	0.166823	0.38073	0.44185	1.50758	76	c("P2RX2", "ATP6V0A4", "LRP2", "SLC26A4", "KCNQ1", "SNAI2", "PCDH15", "TMC1", "GRM7", "HOXA1", "CEMIP", "MKKS", "ATP6V1B1", "COL11A1", "ROR1", "COL2A1", "WDR1", "EYA1", "TFAP2A")
REGULATION OF INTERFERON-BETA PRODUCTION%GOBP%GO:0032648	0.0604575	0.404558	0.234393	0.441849	1.36838	48	c("TLR9", "OAS2", "TLR4", "IFIH1", "OAS1", "OAS3", "RNF135", "PPM1B", "ISG15", "PYCARD", "RIGI", "RELB", "TLR3", "PTPN11", "TLR2", "POLR3G", "HSP90AA1", "REL")
REGULATION OF MYELINATION%GOBP%GO:0031641	0.217105	0.656187	0.11725	0.441705	1.21269	25	c("NKX6-2", "HES5", "MYRF", "SIRT2", "PTPRZ1", "TENM4", "KIF14", "DICER1", "PARD3", "RNF10", "EIF2AK3")
CHAPERONE-MEDIATED PROTEIN COMPLEX ASSEMBLY%GOBP%GO:0051131	0.294788	0.703717	0.0972151	0.44155	1.13287	19	c("MKKS", "PFDN6", "HOPX", "HSP90AA1", "BBS12", "HSPA4", "HSPD1", "PSMG1", "PTGES3L", "HSP90AB1")
CEREBRAL CORTEX DEVELOPMENT%GOBP%GO:0021987	0.0604575	0.404558	0.234393	0.441282	1.36662	48	c("LAMB1", "MKKS", "RELN", "NOTCH2NLA", "PLCB1", "CNTNAP2", "BTBD3", "FGF13", "NOTCH2NLB", "NTRK2", "KIF14", "NDE1", "LHX6", "NOTCH2NLC", "SRGAP2C", "SRGAP2")
NEGATIVE REGULATION OF PROTEIN TYROSINE KINASE ACTIVITY%GOBP%GO:0061099	0.228296	0.664699	0.112379	0.441149	1.18503	23	c("PTPRC", "ERRFI1", "CBLC", "SH3BP5", "CAV1", "MVP", "CBLB")
POSITIVE REGULATION OF TELOMERE CAPPING%GOBP%GO:1904355	0.340764	0.737295	0.0875697	0.441075	1.10581	17	c("PRKCQ", "AURKB", "MAP3K4", "NEK2")
EMBRYONIC DIGIT MORPHOGENESIS%GOBP%GO:0042733	0.311897	0.718766	0.0931455	0.441051	1.12501	18	c("OSR1", "TBX2", "SALL1", "NOG", "MAP3K20", "TWIST1", "WDPCP", "GLI3", "MSX1", "TBX3")
NEGATIVE REGULATION OF STEROID METABOLIC PROCESS%GOBP%GO:0045939	0.281967	0.698963	0.100279	0.441023	1.14098	20	c("BMP5", "SNAI2", "SOD1")
DEVELOPMENTAL CELL GROWTH%GOBP%GO:0048588	0.0536585	0.380919	0.248911	0.440905	1.38116	51	c("S100B", "NRP2", "SOX9", "SLIT3", "FLRT3", "SEMA5A", "TMEM108", "NRP1", "NRN1", "SORBS2", "SSNA1", "CTNNB1", "USP9X", "IQGAP1", "HSP90AA1", "SEMA3A", "EIF2AK4", "AUTS2", "CPNE1", "PRMT2", "PDLIM5", "PPP3CB", "SLIT2")
NEGATIVE REGULATION OF PEPTIDYL-THREONINE PHOSPHORYLATION%GOBP%GO:0010801	0.371835	0.756464	0.0824344	0.440583	1.06967	15	c("PPEF2", "SIRT2", "SPRY2", "PARD3", "SPRED2", "SPRED1", "INPP5K", "SMAD7", "CADM4")
NEGATIVE REGULATION OF BLOOD VESSEL MORPHOGENESIS%GOBP%GO:2000181	0.0189886	0.227062	0.352488	0.439958	1.47771	70	c("ECSCR", "SPINK5", "ISM1", "EMILIN1", "DCN", "SULF1", "FOXC1", "THBS2", "RGCC", "SEMA3E", "AMOT", "PDE3B", "PGK1", "SEMA6A", "SERPINF1", "ROCK2", "CTNNB1", "CNMD", "ANGPT4", "NIBAN2", "NPPB", "FOXO4", "TGFB2", "VASH1", "SPRY2", "SLC12A2", "NPR1")
GONAD DEVELOPMENT%GOBP%GO:0008406	0.0248606	0.2554	0.352488	0.439908	1.44408	63	c("LRP2", "ADAM32", "SOX9", "SLIT3", "MKKS", "GATA6", "SALL1", "TNFAIP6", "ROBO2", "WNT5A", "SCX", "CEBPB", "MEA1", "AR", "BIK", "FOXL2", "PDGFRA", "GATA3", "TCF21", "ANG", "KITLG", "SOD1", "PTPRN", "TGFB2", "ING2", "EIF2B2", "RAB13", "SIX4", "INHBB", "NUP107", "MAMLD1", "SLIT2")
CYCLASE ACTIVITY%GOMF%GO:0009975	0.301303	0.71079	0.0959207	0.43983	1.12846	19	c("ADCY2", "BST1", "GUCY1B1", "DGLUCY", "ADCY10", "GUCY1A1")
EXTRINSIC APOPTOTIC SIGNALING PATHWAY IN ABSENCE OF LIGAND%GOBP%GO:0097192	0.373418	0.757963	0.0822055	0.439751	1.06765	15	c("BCL2", "ITGAV", "BCL2A1", "ERBB3", "BOK")
SIGNAL TRANSDUCTION IN ABSENCE OF LIGAND%GOBP%GO:0038034	0.373418	0.757963	0.0822055	0.439751	1.06765	15	c("BCL2", "ITGAV", "BCL2A1", "ERBB3", "BOK")
CORTICAL CYTOSKELETON ORGANIZATION%GOBP%GO:0030865	0.135484	0.562964	0.151149	0.43972	1.28147	34	c("NLGN1", "TRPV4", "FHOD3", "EPB41L3", "FMNL2", "LCP1", "RTKN", "ANLN", "ROCK2", "IQGAP3", "RAB13", "IQGAP1", "RAC1", "RHOQ", "LLGL2", "NCKAP1", "RHOG")
SARCOPLASMIC RETICULUM MEMBRANE%GOCC%GO:0033017	0.222039	0.659015	0.115734	0.439693	1.20716	25	c("RYR1", "ITPR2", "PLN", "NOS1AP", "CASQ2", "SLN", "ATP2A2", "KLHL41")
STRUCTURAL CONSTITUENT OF RIBOSOME%GOMF%GO:0003735	0.000558342	0.0337577	0.477271	0.439457	1.62688	146	c("RPS9", "RPLP0P6", "MRPS6", "MRPS18A", "RPSA", "RPL22L1", "RPL14", "MRPL23", "RPL38", "RPLP1", "RPS27", "RPS16", "RPS2", "RPS29", "RPL27A", "RPL35", "RPL30", "FAU", "MRPL54", "RPL3", "RPL27", "MRPL18", "RPL35A", "RPL12", "RPS6", "RPS3A", "RPL31", "RPS20", "RPS10", "RPL32", "RPS12", "MRPS24", "RPS8", "RPL8", "MRPL55", "RPS4X", "RPS21", "RPL41", "MRPL13", "RPS27L", "MRPL27", "MRPL41", "RPS18", "R…
GLOMERULUS DEVELOPMENT%GOBP%GO:0032835	0.13871	0.565881	0.149208	0.439208	1.28341	35	c("OSR1", "ENPEP", "SULF1", "PLCE1", "MEF2C", "PDGFRB", "FOXC1", "MYO1E", "KLF15", "FOXJ1", "PDGFRA", "TCF21", "MAGI2", "MPV17", "IQGAP1")
DNA DEALKYLATION%GOBP%GO:0035510	0.262561	0.687326	0.103958	0.438842	1.15329	21	c("APOBEC3B", "APOBEC2", "APOBEC3D", "APOBEC3C", "APOBEC3G", "APOBEC3F", "TET1", "MPG", "APEX1", "ASCC2")
POSITIVE REGULATION OF RECEPTOR SIGNALING PATHWAY VIA STAT%GOBP%GO:1904894	0.191248	0.640254	0.125033	0.43884	1.24459	29	c("IL7R", "GHR", "CRLF2", "HES5", "IL10RA", "JAK2")
REGULATION OF PROTEIN IMPORT INTO NUCLEUS%GOBP%GO:0042306	0.12623	0.546893	0.158514	0.438833	1.29622	38	c("HCLS1", "ZIC1", "APOD", "MDFIC", "PIK3R1", "BAG3", "UFM1")
AMEBOIDAL-TYPE CELL MIGRATION%GOBP%GO:0001667	0.00134047	0.0546446	0.45506	0.438778	1.58296	118	c("PHOX2B", "SOX10", "CER1", "LRG1", "DAAM2", "EGR3", "KDR", "STARD13", "ITGA4", "CRB2", "APELA", "SEMA5A", "ID1", "NANOS1", "KANK1", "SCG2", "FN1", "NRP1", "SEMA3E", "AMOT", "CDH13", "FAP", "LOXL2", "ZEB2", "SEMA6A", "ANLN", "DPP4", "AMOTL1", "LGALS8", "TNFSF12", "PIK3CA", "AMOTL2", "EMP2", "NRTN", "SEMA7A", "SEMA4B", "SEMA3D", "ADGRA2", "ARSB", "RAB13", "IQGAP1", "SRGAP2")
POSITIVE REGULATION OF INTERLEUKIN-12 PRODUCTION%GOBP%GO:0032735	0.203852	0.652934	0.119888	0.438657	1.22269	26	c("IL16", "TNFSF4", "TLR9", "IL23A", "TLR4", "PLCB1", "TLR3", "TLR2", "MAPK14")
NEGATIVE REGULATION OF BLOOD COAGULATION%GOBP%GO:0030195	0.17101	0.612844	0.133555	0.43851	1.25194	30	c("SERPINB2", "PLAT", "SERPINE2", "CEACAM1", "VTN", "PROC", "PRKG1", "SH2B3", "F12", "PDGFRA")
NEGATIVE REGULATION OF HEMOSTASIS%GOBP%GO:1900047	0.17101	0.612844	0.133555	0.43851	1.25194	30	c("SERPINB2", "PLAT", "SERPINE2", "CEACAM1", "VTN", "PROC", "PRKG1", "SH2B3", "F12", "PDGFRA")
PURINE NUCLEOSIDE METABOLIC PROCESS%GOBP%GO:0042278	0.348726	0.743799	0.0862866	0.43851	1.09938	17	c("HPRT1", "GNMT", "PGM2", "ACP3", "MACROD2", "ADAL", "DGUOK", "PNP")
RECEPTOR METABOLIC PROCESS%GOBP%GO:0043112	0.156704	0.598029	0.1396	0.438389	1.27009	33	c("PHETA2", "NEDD4", "REP15", "EHD3", "SMURF1", "RNF43", "GPRASP1", "USP9X", "KIF16B", "PEX2", "SH3GLB1", "LGMN", "BECN1", "ARFGEF2", "PLEKHA3", "PEX10", "PEX12", "UVRAG")
MYOFIBRIL ASSEMBLY%GOBP%GO:0030239	0.0653595	0.421897	0.224966	0.438388	1.35766	48	c("CAPN3", "MYOZ2", "ACTC1", "PDGFRB", "FHOD3", "OBSL1", "TMOD2", "WDR1", "TTN", "LMOD3", "TPM1", "PDGFRA", "LMOD1", "CSRP1", "TNNT2", "SYNPO2L", "NEB", "MYL9", "KLHL41", "ANKRD1", "SIX4", "OBSCN", "MEF2A", "MYH7", "CSRP2", "PROX1")
CYTOCHROME COMPLEX%GOCC%GO:0070069	0.163695	0.607947	0.13649	0.438329	1.26227	31	c("MT-CO2", "COX6B1", "NDUFA4", "COX8A", "COX7A2", "COX6C", "UQCR11", "COX7C", "COX5A", "COX15", "UQCR10", "MT-CYB", "COX5B", "UQCRQ", "UQCRH", "UQCRB", "COX7B", "MT-CO1", "MT-CO3", "UQCRHL", "CYC1", "UQCRC1")
REGULATION OF TRANSCRIPTION FROM RNA POLYMERASE II PROMOTER IN RESPONSE TO STRESS%GOBP%GO:0043618	0.203852	0.652934	0.119888	0.438157	1.2213	26	c("STOX1", "CITED2", "SIRT2", "CEBPB", "BAG3", "NFE2L2", "HSPA5")
POSITIVE REGULATION OF CARDIAC MUSCLE TISSUE GROWTH%GOBP%GO:0055023	0.378165	0.76328	0.0815265	0.438088	1.06362	15	c("TBX2", "MEF2C", "TGFBR3", "FGFR2")
REGULATION OF SMOOTH MUSCLE CONTRACTION%GOBP%GO:0006940	0.223317	0.661524	0.11524	0.438068	1.1921	24	c("CHRM3", "PLCE1", "TACR2", "ATP2B1", "CHRNA3", "CAV1", "DOCK4", "SOD1", "SPHK1", "CNN1", "SETD3", "GPER1", "CTTN", "SPX", "SRF", "DAPK3")
DETECTION OF MECHANICAL STIMULUS%GOBP%GO:0050982	0.190016	0.63795	0.125033	0.437913	1.23972	28	c("TMC1", "MKKS", "COL11A1", "KCNK4", "TTN", "PIEZO1", "PKD1L2", "CTNNB1", "PKDREJ", "PIEZO2")
REGULATION OF ANOIKIS%GOBP%GO:2000209	0.288525	0.703086	0.0988903	0.437852	1.13277	20	c("BCL2", "SNAI2", "CAV1", "PIK3CA")
MUSCLE ORGAN DEVELOPMENT%GOBP%GO:0007517	0.000668434	0.0382643	0.477271	0.437646	1.60574	132	c("MSTN", "HEY2", "LRP2", "SGCD", "SOX6", "NKX2-5", "CAPN3", "EGR3", "DLL1", "POPDC3", "COL6A3", "DMD", "MYOZ2", "UTRN", "VAMP5", "RYR1", "TEAD4", "ACTC1", "MEF2C", "TGFBR3", "SIX1", "LARGE1", "SGCA", "DES", "TTN", "NOG", "FGFR2", "SGCG", "STRA6", "SVIL", "LMOD3", "SRI", "COPRS", "BVES", "CAV1", "FOXL2", "CACNA1H", "DAG1", "TPM1", "TCF21", "SGCE", "MYLK", "TAGLN", "PKP2", "TNNT2", "SKI", "KY", "M…
TRANSCRIPTION COREGULATOR BINDING%GOMF%GO:0001221	0.00398444	0.107167	0.407018	0.437633	1.5435	96	c("EHMT2", "SIX3", "FOS", "ETS1", "HAND2", "PGR", "LEF1", "GATA6", "BCL6", "EPAS1", "GATA2", "CIT", "NEK6", "TWIST1", "ENO1", "AR", "AHR", "ZBTB16", "CTNNB1", "LMO2", "FAM89B")
RETINOIC ACID METABOLIC PROCESS%GOBP%GO:0042573	0.35861	0.747069	0.0843144	0.437268	1.08128	16	c("DHRS9", "ALDH1A2", "CYP27C1", "CYP3A5", "ALDH8A1")
POSITIVE REGULATION OF NATURAL KILLER CELL MEDIATED CYTOTOXICITY%GOBP%GO:0045954	0.382911	0.767089	0.0808589	0.437222	1.06151	15	c("HLA-E", "KLRK1", "KLRC4", "CD226")
REGULATION OF NUCLEAR-TRANSCRIBED MRNA CATABOLIC PROCESS, DEADENYLATION-DEPENDENT DECAY%GOBP%GO:1900151	0.222039	0.659015	0.115734	0.436843	1.19934	25	c("NANOS1", "ZFP36", "ZFP36L2", "PAIP1", "ZFP36L1", "TNRC6B", "PABPC1", "YBX1", "RC3H1", "HNRNPD", "HNRNPU", "DHX9", "CSDE1", "TNRC6C")
FOREBRAIN CELL MIGRATION%GOBP%GO:0021885	0.223317	0.661524	0.11524	0.436603	1.18811	24	c("SLIT3", "LAMB1", "RELN", "TYRO3", "FGF13", "DRD2", "LHX6", "SRGAP2C", "SRGAP2", "ARL13B", "LRRK2", "SLIT2")
MESONEPHRIC TUBULE MORPHOGENESIS%GOBP%GO:0072171	0.277147	0.695953	0.100633	0.43653	1.14722	21	c("CITED1", "OSR1", "PAX2", "SALL1", "SIX1", "GATA3", "TCF21", "FGF1", "FOXD1")
PROTEIN KINASE INHIBITOR ACTIVITY%GOMF%GO:0004860	0.0410095	0.354209	0.282013	0.435907	1.43133	64	c("SOCS3", "KAT2B", "SPRY4", "PKIG", "SNCA", "CAMK2N2", "CIT", "DUSP19", "PKIA", "CDKN2C", "PRKAR2B", "SH3BP5", "PARVA", "DNAJC3", "TRIB1", "IBTK", "PRKAR1A", "SOCS1", "SPRY2", "CDKN1C", "CIB1", "MAPK8IP1", "SPRED2", "CDKN2D", "SPRED1")
TOLL-LIKE RECEPTOR 4 SIGNALING PATHWAY%GOBP%GO:0034142	0.387658	0.770022	0.0802023	0.435471	1.05726	15	c("NMI", "TLR4", "PIK3AP1", "OAS1", "TNIP3")
NEGATIVE REGULATION OF LEUKOCYTE DIFFERENTIATION%GOBP%GO:1902106	0.066343	0.422476	0.222056	0.435408	1.37129	52	c("TMEM176B", "TNFSF4", "LRRC17", "CEACAM1", "TNFAIP6", "TLR4", "RUNX1", "ANXA1", "FOXJ1", "ID2", "TMEM178A", "GLI3", "TLR3", "CDK6", "SFRP1", "FBN1", "MAFB", "SOCS1")
SULFUR COMPOUND TRANSPORT%GOMF%GO:0072348	0.15	0.588612	0.142901	0.435373	1.2688	34	c("SLC26A4", "ABCG2", "SLC6A13", "SLC13A1", "SLC47A1", "SLC26A1", "SLC13A4", "SLC25A11")
CORECEPTOR ACTIVITY%GOMF%GO:0015026	0.168013	0.610648	0.134273	0.435358	1.25544	32	c("ITGA4", "ROR2", "IL1RAP", "TGFBR3", "ITGAV", "NRP1", "RAMP1", "ROR1", "IL6ST", "LRP6", "GPC6", "RGMB", "IL17RC", "ITGB3")
RIBOSOMAL SMALL SUBUNIT ASSEMBLY%GOBP%GO:0000028	0.355096	0.745933	0.0852885	0.435346	1.09145	17	c("RPSA", "RPS27", "RPS27L", "RPS5", "RPS19", "PWP2", "RPS15", "ERAL1", "PRKDC", "RPS28")
MICROTUBULE PLUS-END BINDING%GOMF%GO:0051010	0.31759	0.72007	0.0928481	0.435264	1.11674	19	c("KIF2C", "DST", "TBCB", "CLASP1", "TTBK2", "STIM1", "APC")
MITOCHONDRIA-ASSOCIATED ENDOPLASMIC RETICULUM MEMBRANE%GOCC%GO:0044233	0.355096	0.745933	0.0852885	0.435112	1.09086	17	c("RAB32", "TOMM40", "STX17", "BCAP31", "AHCYL1", "RAB38", "VPS13A", "PDZD8", "CLCC1", "TMX2", "TOMM20", "TMEM41B", "ZFYVE1")
MALE GONAD DEVELOPMENT%GOBP%GO:0008584	0.143548	0.576944	0.146416	0.435104	1.27141	35	c("LRP2", "ADAM32", "SOX9", "GATA6", "WNT5A", "SCX", "MEA1", "AR", "BIK", "GATA3", "TCF21", "KITLG", "TGFB2", "ING2", "RAB13", "SIX4")
REGULATION OF INTERFERON-ALPHA PRODUCTION%GOBP%GO:0032647	0.271268	0.692087	0.101351	0.435076	1.151	22	c("TLR9", "TLR4", "IFIH1", "RIGI", "TLR3")
ROUGH ENDOPLASMIC RETICULUM MEMBRANE%GOCC%GO:0030867	0.363349	0.75085	0.0835991	0.434903	1.07544	16	c("SEC61G", "RPS29", "SEC61B", "RPL27", "SRPRB", "SSR4", "RPS28", "SEC61A1", "SRPRA")
G PROTEIN-COUPLED ACETYLCHOLINE RECEPTOR SIGNALING PATHWAY%GOBP%GO:0007213	0.389241	0.771081	0.0799859	0.434831	1.05571	15	c("CHRM5", "CHRM3", "PLCB1")
RESPIRATORY CHAIN COMPLEX%GOCC%GO:0098803	0.0118236	0.18388	0.38073	0.434649	1.49397	83	c("NDUFA6", "MT-ND6", "MT-CO2", "COX6B1", "NDUFA4", "MT-ND3", "MT-ND4", "COX8A", "NDUFA3", "NDUFB8", "NDUFB2", "MT-ND4L", "COX7A2", "NDUFA9", "NDUFAB1", "NDUFS6", "COX6C", "NDUFA1", "NDUFA11", "UQCR11", "NDUFS5", "MT-ND5", "NDUFB10", "COX7C", "NDUFA2", "SDHD", "DMAC1", "COX5A", "NDUFB7", "UQCR10", "FOXRED1", "NDUFA8", "MT-CYB", "NDUFC1", "COX5B", "UQCRQ", "UQCRH", "NDUFV2", "UQCRB", "COX7B", "SDH…
WNT RECEPTOR ACTIVITY%GOMF%GO:0042813	0.355096	0.745933	0.0852885	0.434646	1.08969	17	c("FZD8", "NID1", "ROR1", "FZD5", "LRP6", "FZD1", "FZD6", "LRP5", "FZD7")
NEGATIVE REGULATION OF BIOMINERAL TISSUE DEVELOPMENT%GOBP%GO:0070168	0.324104	0.722225	0.0916795	0.434477	1.11472	19	c("HEY1", "HEY2", "SOX9", "CCR1", "RFLNA", "ROCK2")
NEURON PROJECTION EXTENSION%GOBP%GO:1990138	0.114379	0.528304	0.166934	0.434424	1.30499	41	c("S100B", "NRP2", "SLIT3", "FLRT3", "SEMA5A", "TMEM108", "NRP1", "NRN1", "SSNA1", "CTNNB1", "USP9X", "IQGAP1", "HSP90AA1", "SEMA3A", "EIF2AK4", "AUTS2", "CPNE1", "PPP3CB", "SLIT2")
RAC PROTEIN SIGNAL TRANSDUCTION%GOBP%GO:0016601	0.356688	0.745933	0.0850427	0.434294	1.08881	17	c("EPS8", "FARP2", "CDH13", "RAC1", "NCKAP1", "RHOG", "GARRE1", "DBNL", "HACE1", "CYFIP1", "ABI2")
AXON EXTENSION%GOBP%GO:0048675	0.231908	0.666968	0.112843	0.434255	1.19224	25	c("NRP2", "SLIT3", "SEMA5A", "NRP1", "SSNA1", "USP9X", "HSP90AA1", "SEMA3A", "AUTS2", "PPP3CB", "SLIT2")
DIGESTION%GOBP%GO:0007586	0.122549	0.543603	0.160801	0.434122	1.29782	40	c("KCNQ1", "SERPINA3", "TLR9", "SOX9", "IL10RA", "CHIT1", "SLC2A5", "TLR4", "PIR", "SST", "LIMA1")
DNA CATABOLIC PROCESS%GOBP%GO:0006308	0.366509	0.753165	0.0831291	0.434102	1.07345	16	c("FOXL2", "ISG20", "DICER1", "DNASE2", "APEX1", "DNASE1L1", "FBH1", "CECR2", "REXO4", "MUS81", "ENDOG", "SETMAR")
PROTEIN LOCALIZATION TO CELL SURFACE%GOBP%GO:0034394	0.231908	0.666968	0.112843	0.433912	1.19129	25	c("PRRT1", "ANK2", "FGF10", "SMURF1", "CTNNB1", "FGF7", "MESD", "VCL", "EMP2", "JAM3", "WNT11", "GGA2")
EMBRYONIC APPENDAGE MORPHOGENESIS%GOBP%GO:0035113	0.156452	0.598029	0.1396	0.433858	1.26439	34	c("OSR1", "TBX2", "SALL1", "RARG", "NOG", "TFAP2A", "MAP3K20", "TWIST1", "WDPCP", "GLI3", "CTNNB1", "MSX1", "TBX3", "ZNF358", "SKI", "AFF3", "TGFB2", "FBXW4")
EMBRYONIC LIMB MORPHOGENESIS%GOBP%GO:0030326	0.156452	0.598029	0.1396	0.433858	1.26439	34	c("OSR1", "TBX2", "SALL1", "RARG", "NOG", "TFAP2A", "MAP3K20", "TWIST1", "WDPCP", "GLI3", "CTNNB1", "MSX1", "TBX3", "ZNF358", "SKI", "AFF3", "TGFB2", "FBXW4")
REGULATION OF NATURAL KILLER CELL ACTIVATION%GOBP%GO:0032814	0.306557	0.714106	0.095288	0.433056	1.12037	20	c("HLA-E", "PRDM1", "IL23A", "MICA", "JAK2")
POSITIVE REGULATION OF ENDOTHELIAL CELL PROLIFERATION%GOBP%GO:0001938	0.0178828	0.219712	0.352488	0.433025	1.46277	72	c("LRG1", "NRP2", "PPP1R16B", "EGR3", "PRKD1", "KDR", "ITGA4", "APELA", "PGF", "SEMA5A", "SCG2", "GATA2", "NRP1", "WNT5A", "CDH13", "JCAD", "PRKCA", "TNFSF12", "ITGB3", "PLXNB3", "ANG")
MITOCHONDRIAL RESPIRASOME%GOCC%GO:0005746	0.00794219	0.156546	0.38073	0.432993	1.50817	89	c("NDUFA6", "MT-ND6", "MT-CO2", "COX6B1", "NDUFA4", "MT-ND3", "MT-ND4", "COX8A", "NDUFA3", "NDUFB8", "NDUFB2", "MT-ND4L", "COX7A2", "NDUFA9", "NNT", "NDUFAB1", "NDUFS6", "COX6C", "NDUFA1", "RAB5IF", "NDUFA11", "UQCR11", "NDUFS5", "MT-ND5", "NDUFB10", "COX7C", "NDUFA2", "SDHD", "DMAC1", "COX5A", "NDUFB7", "COX15", "UQCR10", "FOXRED1", "NDUFA8", "MT-CYB", "NDUFC1", "COX5B", "UQCRQ", "UQCRH", "NDUFV…
RESPIRASOME%GOCC%GO:0070469	0.00794219	0.156546	0.38073	0.432993	1.50817	89	c("NDUFA6", "MT-ND6", "MT-CO2", "COX6B1", "NDUFA4", "MT-ND3", "MT-ND4", "COX8A", "NDUFA3", "NDUFB8", "NDUFB2", "MT-ND4L", "COX7A2", "NDUFA9", "NNT", "NDUFAB1", "NDUFS6", "COX6C", "NDUFA1", "RAB5IF", "NDUFA11", "UQCR11", "NDUFS5", "MT-ND5", "NDUFB10", "COX7C", "NDUFA2", "SDHD", "DMAC1", "COX5A", "NDUFB7", "COX15", "UQCR10", "FOXRED1", "NDUFA8", "MT-CYB", "NDUFC1", "COX5B", "UQCRQ", "UQCRH", "NDUFV…
PYRIDINE-CONTAINING COMPOUND METABOLIC PROCESS%GOBP%GO:0072524	0.0410095	0.354209	0.282013	0.432887	1.40585	61	c("CD38", "NAMPT", "TALDO1", "PARP9", "KYNU", "PTGIS", "FMO2", "MDH1", "NMRK2", "PC", "NMRK1", "IDH1", "TKT", "TP53I3", "MDH1B", "KCNAB2", "ME1", "PDXP", "FMO5", "NNMT", "HAAO", "NNT", "NAXD", "PNPO", "PNP", "NMNAT3", "PGD", "RPE", "VCP", "G6PD", "PGLS", "NUDT17")
ESTABLISHMENT OF PROTEIN LOCALIZATION TO MEMBRANE%GOMF%GO:0090150	0.356688	0.745933	0.0850427	0.432648	1.08468	17	c("MTCH2", "EMC4", "EMC9", "EMC7", "COX18", "EMC2", "MTCH1", "GET3", "EMC8", "EMC3", "OXA1L", "EMC1", "MMGT1")
LOCALIZATION WITHIN MEMBRANE%GOMF%GO:0051668	0.356688	0.745933	0.0850427	0.432648	1.08468	17	c("MTCH2", "EMC4", "EMC9", "EMC7", "COX18", "EMC2", "MTCH1", "GET3", "EMC8", "EMC3", "OXA1L", "EMC1", "MMGT1")
MEMBRANE INSERTASE ACTIVITY%GOMF%GO:0032977	0.356688	0.745933	0.0850427	0.432648	1.08468	17	c("MTCH2", "EMC4", "EMC9", "EMC7", "COX18", "EMC2", "MTCH1", "GET3", "EMC8", "EMC3", "OXA1L", "EMC1", "MMGT1")
PROTEIN LOCALIZATION TO MEMBRANE%GOMF%GO:0072657	0.356688	0.745933	0.0850427	0.432648	1.08468	17	c("MTCH2", "EMC4", "EMC9", "EMC7", "COX18", "EMC2", "MTCH1", "GET3", "EMC8", "EMC3", "OXA1L", "EMC1", "MMGT1")
TRABECULA MORPHOGENESIS%GOBP%GO:0061383	0.276083	0.694977	0.100279	0.43257	1.14437	22	c("BMP5", "HEY1", "ADGRG6", "TGFBR3", "NOG")
PROTEIN LOCALIZATION TO CHROMOSOME, CENTROMERIC REGION%GOBP%GO:0071459	0.308197	0.716065	0.0949752	0.432266	1.11832	20	c("AURKB", "CENPA", "CDK1", "TTK", "CHAMP1", "SPDL1", "IK", "RB1", "BOD1")
CEREBRAL CORTEX CELL MIGRATION%GOBP%GO:0021795	0.356688	0.745933	0.0850427	0.43221	1.08359	17	c("LAMB1", "RELN", "FGF13", "LHX6", "SRGAP2C", "SRGAP2", "SLIT2")
REGULATION OF CD8-POSITIVE, ALPHA-BETA T CELL ACTIVATION%GOBP%GO:2001185	0.382306	0.767089	0.0808589	0.432179	1.0687	16	c("HLA-E", "RUNX1", "VSIR", "CD274", "HFE", "SH3RF1", "SOCS1", "MAPK8IP1", "IRF1")
POSITIVE REGULATION OF MIRNA TRANSCRIPTION%GOBP%GO:1902895	0.144262	0.577857	0.147331	0.431875	1.27567	38	c("FOS", "ETS1", "ATOH8", "GATA2", "KLF5", "AR", "STAT3", "NR3C1", "GATA3", "TGFB2", "FOSL1", "RELA", "TEAD1", "MYC", "POU2F1", "SMAD3", "HIF1A")
MEMBRANE ASSEMBLY%GOBP%GO:0071709	0.0679612	0.429996	0.21925	0.431826	1.36001	52	c("NLGN1", "IL1RAPL1", "TLCD2", "PTPRD", "S100A10", "ANXA2", "SIRT2", "NLGN4X", "CAV1", "CHMP4C", "EMP2", "SPTBN1", "UBXN2A", "BANF1", "RCC1", "CHMP2A", "UGCG", "STX2", "DMKN")
STRIATED MUSCLE CELL DEVELOPMENT%GOBP%GO:0055002	0.0807754	0.467125	0.199915	0.431769	1.34396	49	c("CAPN3", "MYOZ2", "ACTC1", "PDGFRB", "FHOD3", "OBSL1", "TMOD2", "WDR1", "TTN", "LMOD3", "TPM1", "PDGFRA", "LMOD1", "CSRP1", "TNNT2", "SYNPO2L", "NEB", "MYL9", "KLHL41", "ANKRD1", "SIX4", "OBSCN", "MEF2A", "MYH7", "CSRP2", "PROX1")
REGULATION OF IMMUNOGLOBULIN PRODUCTION%GOBP%GO:0002637	0.159677	0.602119	0.138022	0.431408	1.25724	34	c("HLA-E", "TNFSF4", "TLR9", "PTPRC")
TISSUE REGENERATION%GOBP%GO:0042246	0.210273	0.655329	0.117766	0.431301	1.20219	26	c("MSTN", "APOD", "CPQ", "LARGE1", "RUNX1", "ANXA1", "GAP43")
ACTOMYOSIN STRUCTURE ORGANIZATION%GOBP%GO:0031032	0.00923194	0.165836	0.38073	0.43108	1.50974	92	c("CAPN3", "SORBS1", "MYOZ2", "EPB41L2", "ACTC1", "PDGFRB", "FHOD3", "OBSL1", "EPB41L3", "TMOD2", "WDR1", "TTN", "MYH10", "ITGB5", "RTKN", "FRMD5", "ANLN", "LMOD3", "ROCK2", "TPM1", "PDGFRA", "LMOD1", "IQGAP3", "FHDC1", "CSRP1", "TNNT2", "SYNPO2L", "CDC42BPA", "NEB", "MYL9", "KLHL41", "IQGAP1", "ANKRD1", "PDLIM1", "SIX4", "OBSCN", "EPB41L4B", "MEF2A")
INTRACELLULAR CHLORIDE CHANNEL ACTIVITY%GOMF%GO:0061778	0.383886	0.767089	0.0806388	0.431076	1.06597	16	c("OCA2", "ANO3", "ANO4", "ANO7", "TTYH2")
STEROID DEHYDROGENASE ACTIVITY%GOMF%GO:0016229	0.219355	0.656187	0.11524	0.431022	1.20667	27	c("HSD3B1", "HSD3B2", "DHRS9", "HSD17B2", "HSD17B8", "HSD17B7", "HSD17B1", "HSD17B4")
REGULATION OF CARDIAC MUSCLE CONTRACTION%GOBP%GO:0055117	0.0620032	0.411392	0.227987	0.430882	1.3795	55	c("KCNQ1", "NKX2-5", "ADRA1A", "DMD", "PLN", "NOS1", "GSTO1", "ANK2", "AKAP9", "FGF13", "CASQ2", "DSC2", "CTNNA3", "SRI", "SCN5A", "CAV1", "PKP2", "ATP2A2", "ATP1B1", "CAMK2D", "SLC8A1", "RANGRF", "STC1")
PROTEIN O-LINKED GLYCOSYLATION%GOBP%GO:0006493	0.00859767	0.160609	0.38073	0.430541	1.5155	94	c("GALNT15", "ST8SIA6", "CHST4", "B3GNT7", "POGLUT3", "CRPPA", "GALNT3", "LARGE1", "ST6GALNAC2", "PLOD3", "GALNT6", "B3GALT1", "GALNT18", "GCNT3", "B3GALNT1", "PGM3", "TMTC1", "GALNT1", "RXYLT1", "GCNT4", "GXYLT1", "GCNT1", "C1GALT1C1", "ST3GAL4", "ST3GAL1", "B3GNT9", "GALNT4", "GXYLT2", "TET1", "GALNT10", "B3GALT5", "B3GNT2")
CELL MIGRATION INVOLVED IN SPROUTING ANGIOGENESIS%GOBP%GO:0002042	0.350482	0.743799	0.08654	0.430523	1.09815	18	c("EGR3", "KDR", "NRP1", "GPLD1", "MIA3", "SLIT2", "EFNB2", "GREM1")
CRANIAL SKELETAL SYSTEM DEVELOPMENT%GOBP%GO:1904888	0.268489	0.689591	0.10208	0.430325	1.15596	23	c("HOXA1", "MTHFD1L", "SIX1", "TGFBR2", "TFAP2A", "FGFR2", "TWIST1", "MSX2", "PDGFRA", "CEP55", "TGFB2")
POSITIVE REGULATION OF EPIDERMIS DEVELOPMENT%GOBP%GO:0045684	0.311475	0.718409	0.0943564	0.430306	1.11325	20	c("PLAAT4", "FOXC1", "NME2", "KRT10", "KDF1")
SULFUR COMPOUND TRANSMEMBRANE TRANSPORTER ACTIVITY%GOMF%GO:1901682	0.0929853	0.49091	0.186433	0.430189	1.32499	46	c("SLC26A4", "ABCG2", "SLC6A13", "ABCC2", "SLC13A1", "SLC47A1", "SLC26A1", "ATP7A", "SLC13A4")
POSITIVE REGULATION OF WOUND HEALING%GOBP%GO:0090303	0.100162	0.504181	0.17822	0.430121	1.31022	44	c("EMILIN2", "SMOC2", "PLAT", "FOXC2", "EMILIN1", "KANK1", "VTN", "FERMT2", "ANXA1", "F12", "HRAS", "ST3GAL4", "MYLK")
RESPONSE TO TUMOR NECROSIS FACTOR%GOBP%GO:0034612	0.0042124	0.110034	0.407018	0.429921	1.53821	108	c("UBD", "PLVAP", "TRAF1", "TNFRSF11A", "CHI3L1", "GBP1", "ASAH1", "TNFSF11", "BIRC3", "CASP8", "HAS2", "NKX3-1", "CCL25", "ACTN4", "TXNDC17", "JAK2", "GBP2", "TRADD", "RRAGA", "PYCARD", "NFE2L2", "ZFP36", "YBX3", "MAP4K3", "GATA3", "SFRP1", "SPHK1", "NFKBIA", "GBA1", "BIRC2", "AFF3", "CD58", "ANKRD1", "ZFP36L2", "LRRK2", "CIB1", "RIPK1", "ZFP36L1", "ILK")
REGULATION OF TYPE I INTERFERON-MEDIATED SIGNALING PATHWAY%GOBP%GO:0060338	0.17609	0.618097	0.130777	0.429896	1.24548	33	c("SAMHD1", "WNT5A", "OAS1", "OAS3", "ISG15", "IKBKE", "PTPN11", "ZBP1", "STAT2", "PTPN2", "FADD", "USP27X", "UBE2K", "MAVS", "PTPN6", "CDC37", "TTLL12", "PTPN1", "NLRC5", "TRIM6", "YTHDF3", "METTL3", "RNF185", "MUL1", "USP18", "CNOT7", "STING1")
EPIBOLY INVOLVED IN WOUND HEALING%GOBP%GO:0090505	0.25	0.676345	0.107972	0.42986	1.18017	25	c("LRG1", "MMP12", "PDPN", "CEACAM1", "TMEFF2", "CARMIL2", "LCP1", "CCN1", "ACVRL1", "RHOC")
WOUND HEALING, SPREADING OF CELLS%GOBP%GO:0044319	0.25	0.676345	0.107972	0.42986	1.18017	25	c("LRG1", "MMP12", "PDPN", "CEACAM1", "TMEFF2", "CARMIL2", "LCP1", "CCN1", "ACVRL1", "RHOC")
REGULATION OF HEART GROWTH%GOBP%GO:0060420	0.25	0.676345	0.107972	0.429832	1.18009	25	c("TBX2", "MEF2C", "TGFBR3", "TP73", "RUNX1", "NOG", "FGFR2")
SENSORY PERCEPTION OF MECHANICAL STIMULUS%GOBP%GO:0050954	0.0157543	0.208803	0.352488	0.429607	1.47833	82	c("P2RX2", "ATP6V0A4", "LRP2", "SLC26A4", "KCNQ1", "SNAI2", "PCDH15", "TMC1", "GRM7", "HOXA1", "CEMIP", "MKKS", "ATP6V1B1", "COL11A1", "ROR1", "KCNK4", "COL2A1", "WDR1", "EYA1", "TFAP2A", "EML2", "TBL1X", "BIRC5", "CACNA1D", "PIEZO2", "SOD1", "MARVELD2")
PHOSPHOLIPASE C ACTIVITY%GOMF%GO:0004629	0.296596	0.705084	0.096563	0.429522	1.1288	21	c("CHRM5", "CHRM3", "CCR1", "PLCE1", "PLCB1", "EDNRA", "PLCB4", "PDIA3")
BRANCHED-CHAIN AMINO ACID METABOLIC PROCESS%GOBP%GO:0009081	0.241379	0.670713	0.110122	0.429448	1.16864	24	c("HIBADH", "ALDH6A1", "BCAT1", "MCCC2", "BCKDHB", "PCCA", "IVD", "HSD17B10", "PCCB", "ILVBL", "BCKDK", "ACADSB", "DBT", "ECHS1", "ACAT1", "DLD", "HMGCL")
MICROTUBULE PLUS-END%GOCC%GO:0035371	0.241379	0.670713	0.110122	0.429398	1.1685	24	c("KIF2C", "KIF18B", "DST", "SLAIN1", "GAS2L1", "TBCB")
HEART VALVE DEVELOPMENT%GOBP%GO:0003170	0.0425868	0.356503	0.276501	0.429286	1.40179	62	c("HEY1", "HEY2", "NKX2-5", "SNAI2", "SOX9", "SLIT3", "EMILIN1", "TIE1", "MEF2C", "EFNA1", "ROBO2", "SMAD6", "HEYL", "TGFBR2", "SCX", "STRA6", "TWIST1", "CDH11", "NOTCH2", "ACVR1", "ROCK2")
RESPONSE TO EXOGENOUS DSRNA%GOBP%GO:0043330	0.298217	0.706297	0.0962406	0.429164	1.12786	21	c("IFIT1", "CGAS", "IFIH1", "IRAK3", "RIGI", "CAV1", "TLR3", "ZCCHC3")
MICROTUBULE END%GOCC%GO:1990752	0.162903	0.607472	0.13649	0.428955	1.2501	34	c("KIF2C", "KIF18B", "DST", "SLAIN1", "SVIL", "ASPM", "GAS2L1", "TBCB", "SPRY2")
CARDIAC MUSCLE CELL DEVELOPMENT%GOBP%GO:0055013	0.205835	0.655329	0.119888	0.428895	1.21638	29	c("HEY2", "NKX2-5", "ACTC1", "PDGFRB", "FHOD3", "OBSL1", "TBX18", "TTN", "SORBS2", "PDGFRA", "TBX3")
REGULATION OF STRIATED MUSCLE CONTRACTION%GOBP%GO:0006942	0.0473934	0.360494	0.261664	0.428783	1.41334	65	c("KCNQ1", "NKX2-5", "ADRA1A", "DMD", "PLN", "NOS1", "GSTO1", "ANK2", "AKAP9", "FGF13", "CASQ2", "DSC2", "CTNNA3", "SLC8A3", "SRI", "SCN5A", "CAV1", "KCNJ2", "C12orf57", "PKP2", "ATP2A2", "ATP1B1", "CAMK2D", "SLC8A1", "RANGRF", "STC1", "MYH7", "BIN1")
POSITIVE REGULATION OF DENDRITE EXTENSION%GOBP%GO:1903861	0.394945	0.775337	0.0791317	0.42874	1.0602	16	c("CPNE9", "SYT17", "SMURF1", "CPNE5")
RETINOL METABOLIC PROCESS%GOBP%GO:0042572	0.367834	0.753165	0.0833634	0.428661	1.07469	17	c("RDH10", "DHRS9", "DHRS3", "LRAT", "CYP27C1", "CYP1A2")
HYDRO-LYASE ACTIVITY%GOMF%GO:0016836	0.0849673	0.47626	0.195789	0.428577	1.32728	48	c("CA2", "CA3", "ECHDC3", "ENO4", "TBXAS1", "CA14", "CA12", "DGLUCY", "GMDS", "ENO1", "AUH", "ACO1", "CA5B", "CA13", "HACD2", "PARK7", "HSD17B4", "ENO2", "ALAD", "NAXD")
NEGATIVE REGULATION OF HEMOPOIESIS%GOBP%GO:1903707	0.0784314	0.458342	0.204295	0.428571	1.35296	53	c("TMEM176B", "TNFSF4", "LRRC17", "CEACAM1", "TNFAIP6", "TLR4", "RUNX1", "ANXA1", "FOXJ1", "ID2", "TMEM178A", "GLI3", "TLR3", "CDK6", "SFRP1", "FBN1", "MAFB", "SOCS1")
SYNTAXIN-1 BINDING%GOMF%GO:0017075	0.367834	0.753165	0.0833634	0.428341	1.07389	17	c("SNAP23", "STXBP2", "VAMP3", "STXBP5", "LRRK2", "DAPK1")
POSITIVE REGULATION OF TRANSCRIPTION FROM RNA POLYMERASE II PROMOTER INVOLVED IN CELLULAR RESPONSE TO CHEMICAL STIMULUS%GOBP%GO:1901522	0.411392	0.786116	0.0770737	0.428324	1.03991	15	c("RUNX2", "SMAD9", "NFE2L2", "XBP1", "SMAD1", "RELA", "SMAD5", "SMAD4", "ATF4", "CREB3", "HIF1A")
REGULATION OF HORMONE BIOSYNTHETIC PROCESS%GOBP%GO:0046885	0.367834	0.753165	0.0833634	0.428288	1.07375	17	c("BMP5", "ADM")
PSEUDOURIDINE SYNTHESIS%GOBP%GO:0001522	0.367834	0.753165	0.0833634	0.428258	1.07368	17	c("TSR3", "PUSL1", "TRUB2", "NHP2", "DKC1", "NOP10", "PUS3", "RPUSD1", "PUS7L", "PUS7", "GAR1", "NAF1")
[truncated: 3,173 more rows]

## Sheet: C) GSEA_DOWN_PATH
pathway	pval	padj	log2err	ES	NES	size	leadingEdge
[truncated: 1,389 more rows]

## Sheet: D)GSEA_UP_LE
Pathway	Ontology	GOID	Name_GeneSymbol	Value_LogDiffExp	Significane_pvalue
[truncated: 4,417 more rows]

[truncated: 3 more sheets: E)GSEA_DOWN_LE, F) EnrichR_UP_PATH, G) EnrichR_DOWN_PATH]
