# Supplementary material for: Proinflammatory transcriptomic and kinomic alterations in astrocytes derived from patients with familial Alzheimer's disease
Source: Brain Behav Immun Health. 2025 Jun 21;47:101044. doi: 10.1016/j.bbih.2025.101044 (PMC12246863; doi:10.1016/j.bbih.2025.101044)
Supplement: Multimedia component 3 [file mmc3.xlsx]

## Sheet: fAD-iA_Kinograte-Supplement
GOID	Cluster	Term	enrichR	GSEA
GO:0006468	regulation of phosphorylation	protein phosphorylation	2.91512	1.83895
GO:0016310	regulation of phosphorylation	phosphorylation	2.7752	1.79358
GO:0018105	regulation of phosphorylation	peptidyl-serine phosphorylation	2.84833	1.81071
GO:0018209	regulation of phosphorylation	peptidyl-serine modification	2.80813	0
GO:0036211	regulation of phosphorylation	protein modification process	2.3527	0
GO:0007169	regulation of MAPK cascade	transmembrane receptor protein tyrosine kinase signaling pathway	2.55927	2.34442
GO:0030334	regulation of cell migration	regulation of cell migration	2.40014	2.23658
GO:0018107	regulation of phosphorylation	peptidyl-threonine phosphorylation	2.98273	2.13118
GO:0030335	regulation of cell migration	positive regulation of cell migration	2.48197	2.15252
GO:1902531	regulation of MAPK cascade	regulation of intracellular signal transduction	2.4466	2.3718
GO:0046777	regulation of phosphorylation	protein autophosphorylation	2.60449	0
GO:0018210	regulation of phosphorylation	peptidyl-threonine modification	2.87352	1.94046
GO:0051056	regulation of MAPK cascade	regulation of small GTPase mediated signal transduction	2.65137	2.68599
GO:0018108	regulation of phosphorylation	peptidyl-tyrosine phosphorylation	2.78863	2.23518
GO:0045765	circulatory system development	regulation of angiogenesis	2.41089	2.1475
GO:2000147	regulation of cell migration	positive regulation of cell motility	2.29745	2.15811
GO:0014066	regulation of MAPK cascade	regulation of phosphatidylinositol 3-kinase signaling	2.54895	0
GO:0018212	regulation of phosphorylation	peptidyl-tyrosine modification	2.72229	2.20665
GO:1902533	regulation of MAPK cascade	positive regulation of intracellular signal transduction	2.08578	2.21635
GO:0043066	regulation of cell migration	negative regulation of apoptotic process	2.09101	2.47409
GO:0042127	regulation of cell migration	regulation of cell population proliferation	1.9876	2.52283
GO:0071363	cellular response to hormone stimulus	cellular response to growth factor stimulus	2.30979	2.13294
GO:0048762	circulatory system development	mesenchymal cell differentiation	2.62991	2.53585
GO:0007167	regulation of MAPK cascade	enzyme-linked receptor protein signaling pathway	2.36083	2.31371
GO:0051347	transmembrane receptor protein tyrosine kinase activity	positive regulation of transferase activity	2.31175	1.73518
GO:0001934	regulation of phosphorylation	positive regulation of protein phosphorylation	2.06825	1.95882
GO:0014068	regulation of MAPK cascade	positive regulation of phosphatidylinositol 3-kinase signaling	2.52323	0
GO:0001932	regulation of phosphorylation	regulation of protein phosphorylation	2.14105	1.9576
GO:0042981	regulation of cell migration	regulation of apoptotic process	1.93678	2.20044
GO:0008284	regulation of cell migration	positive regulation of cell population proliferation	2.00827	2.60599
GO:0001837	circulatory system development	epithelial to mesenchymal transition	2.64392	2.43873
GO:0003180	circulatory system development	aortic valve morphogenesis	2.73337	2.63122
GO:0043549	transmembrane receptor protein tyrosine kinase activity	regulation of kinase activity	2.44052	1.81061
GO:0042327	regulation of phosphorylation	positive regulation of phosphorylation	2.1517	1.94555
GO:0030155	regulation of cell migration	regulation of cell adhesion	2.23826	2.51032
GO:0038127	regulation of MAPK cascade	ERBB signaling pathway	2.53115	2.79979
GO:0060828	regulation of MAPK cascade	regulation of canonical Wnt signaling pathway	2.12856	1.97951
GO:0007173	regulation of MAPK cascade	epidermal growth factor receptor signaling pathway	2.57166	2.76042
GO:0048522	regulation of cell migration	positive regulation of cellular process	1.88445	2.03603
GO:0043069	regulation of cell migration	negative regulation of programmed cell death	1.9634	2.35241
GO:0030178	regulation of MAPK cascade	negative regulation of Wnt signaling pathway	2.18997	2.16184
GO:0003176	circulatory system development	aortic valve development	2.55001	2.49353
GO:0010634	regulation of cell migration	positive regulation of epithelial cell migration	2.26632	1.89132
GO:0043410	regulation of MAPK cascade	positive regulation of MAPK cascade	1.9454	2.32201
GO:0010604	regulation of cell migration	positive regulation of macromolecule metabolic process	1.90421	1.76499
GO:0009968	regulation of MAPK cascade	negative regulation of signal transduction	1.96523	2.39217
GO:0010628	regulation of cell migration	positive regulation of gene expression	1.83532	2.04075
GO:0050679	regulation of cell migration	positive regulation of epithelial cell proliferation	2.14088	2.33855
GO:0043408	regulation of MAPK cascade	regulation of MAPK cascade	2.01195	2.03916
GO:0045597	circulatory system development	positive regulation of cell differentiation	1.91212	2.37271
GO:0071560	cellular response to hormone stimulus	cellular response to transforming growth factor beta stimulus	2.167	2.69614
GO:0060070	regulation of MAPK cascade	canonical Wnt signaling pathway	2.27692	2.66833
GO:0051128	regulation of cell junction assembly	regulation of cellular component organization	2.03946	2.03627
GO:0048010	regulation of MAPK cascade	vascular endothelial growth factor receptor signaling pathway	2.56694	2.26124
GO:0010975	circulatory system development	regulation of neuron projection development	2.00674	1.89286
GO:0009967	regulation of MAPK cascade	positive regulation of signal transduction	1.90663	2.19164
GO:0070372	regulation of MAPK cascade	regulation of ERK1 and ERK2 cascade	1.92022	2.32363
GO:0006355	regulation of phosphorylation	regulation of DNA-templated transcription	1.57223	1.61662
GO:0045766	circulatory system development	positive regulation of angiogenesis	2.08254	1.99657
GO:0010595	regulation of cell migration	positive regulation of endothelial cell migration	2.16762	0
GO:0070168	circulatory system development	negative regulation of biomineral tissue development	2.64191	2.60772
GO:0033674	transmembrane receptor protein tyrosine kinase activity	positive regulation of kinase activity	2.10181	1.82391
GO:1904018	circulatory system development	positive regulation of vasculature development	2.10181	1.98129
GO:0007043	regulation of cell junction assembly	cell-cell junction assembly	2.20645	2.15946
GO:0010594	regulation of cell migration	regulation of endothelial cell migration	2.13962	1.79963
GO:0050730	regulation of phosphorylation	regulation of peptidyl-tyrosine phosphorylation	2.12143	2.18169
GO:0008286	cellular response to hormone stimulus	insulin receptor signaling pathway	2.29275	2.51924
GO:0034329	regulation of cell junction assembly	cell junction assembly	2.07751	2.3807
GO:0051493	regulation of cell junction assembly	regulation of cytoskeleton organization	2.02626	2.14013
GO:0032148	transmembrane receptor protein tyrosine kinase activity	activation of protein kinase B activity	2.49537	0
GO:0070167	circulatory system development	regulation of biomineral tissue development	2.49537	0
GO:0045893	regulation of phosphorylation	positive regulation of DNA-templated transcription	1.55467	1.79847
GO:0070374	regulation of MAPK cascade	positive regulation of ERK1 and ERK2 cascade	1.90451	2.50726
GO:0000165	regulation of MAPK cascade	MAPK cascade	2.05213	0
GO:0001558	regulation of cell junction assembly	regulation of cell growth	1.84638	2.04817
GO:0032869	cellular response to hormone stimulus	cellular response to insulin stimulus	2.04382	2.13912
GO:0071559	cellular response to hormone stimulus	response to transforming growth factor beta	2.31998	2.7041
GO:0045216	regulation of cell junction assembly	cell-cell junction organization	2.12587	2.28557
GO:2000145	regulation of cell migration	regulation of cell motility	1.96297	2.29127
GO:0007265	regulation of MAPK cascade	Ras protein signal transduction	1.9225	2.7601
GO:0051893	regulation of cell junction assembly	regulation of focal adhesion assembly	2.18273	0
GO:0032970	regulation of cell migration	regulation of actin filament-based process	2.10269	2.30447
GO:1903508	regulation of phosphorylation	positive regulation of nucleic acid-templated transcription	1.62877	0
GO:0030111	regulation of MAPK cascade	regulation of Wnt signaling pathway	1.96453	2.12029
GO:0032956	regulation of cell junction assembly	regulation of actin cytoskeleton organization	2.00628	2.20896
GO:0070849	cellular response to hormone stimulus	response to epidermal growth factor	2.34773	1.99526
GO:0072359	circulatory system development	circulatory system development	1.90341	2.29065
GO:0007264	regulation of MAPK cascade	small GTPase mediated signal transduction	1.94195	2.65136
GO:0051897	regulation of MAPK cascade	positive regulation of protein kinase B signaling	1.98851	2.59042
GO:1901655	cellular response to hormone stimulus	cellular response to ketone	2.20395	2.70065
GO:0090090	regulation of MAPK cascade	negative regulation of canonical Wnt signaling pathway	1.92717	1.9815
GO:0014065	regulation of MAPK cascade	phosphatidylinositol 3-kinase signaling	2.29634	0
GO:2000209	regulation of cell migration	regulation of anoikis	2.44927	2.13326
GO:0010631	regulation of cell migration	epithelial cell migration	2.16887	0
GO:0043536	regulation of cell migration	positive regulation of blood vessel endothelial cell migration	2.16887	0
GO:0071902	transmembrane receptor protein tyrosine kinase activity	positive regulation of protein serine/threonine kinase activity	1.90541	0
GO:0048015	regulation of MAPK cascade	phosphatidylinositol-mediated signaling	2.07301	0
GO:0070102	cellular response to hormone stimulus	interleukin-6-mediated signaling pathway	2.63	2.41342
GO:0038083	regulation of phosphorylation	peptidyl-tyrosine autophosphorylation	2.63	0
GO:0032147	transmembrane receptor protein tyrosine kinase activity	activation of protein kinase activity	1.98514	1.95019
GO:0034332	regulation of cell junction assembly	adherens junction organization	2.22545	2.53577
GO:0001952	regulation of cell migration	regulation of cell-matrix adhesion	2.03531	0
GO:0043491	regulation of MAPK cascade	protein kinase B signaling	2.34081	2.18507
GO:0090263	regulation of MAPK cascade	positive regulation of canonical Wnt signaling pathway	1.94592	1.94987
GO:0051240	regulation of cell migration	positive regulation of multicellular organismal process	1.60784	2.11797
GO:0046579	regulation of MAPK cascade	positive regulation of Ras protein signal transduction	2.0874	2.11934
GO:0005979	regulation of phosphorylation	regulation of glycogen biosynthetic process	2.30814	2.35956
GO:0031401	regulation of phosphorylation	positive regulation of protein modification process	1.69838	1.82436
GO:0007160	regulation of cell migration	cell-matrix adhesion	1.85706	2.90579
GO:0030177	regulation of MAPK cascade	positive regulation of Wnt signaling pathway	1.85706	2.01743
GO:0071375	cellular response to hormone stimulus	cellular response to peptide hormone stimulus	1.90829	2.32436
GO:0048660	regulation of cell migration	regulation of smooth muscle cell proliferation	2.04217	2.07216
GO:0043535	regulation of cell migration	regulation of blood vessel endothelial cell migration	2.04217	0
GO:0050678	regulation of cell migration	regulation of epithelial cell proliferation	1.89002	2.25899
GO:0007399	circulatory system development	nervous system development	1.55458	1.76073
GO:2000811	regulation of cell migration	negative regulation of anoikis	2.45004	2.3027
GO:0002862	regulation of cell migration	negative regulation of inflammatory response to antigenic stimulus	2.45004	0
GO:0014742	regulation of cell migration	positive regulation of muscle hypertrophy	2.45004	2.4172
GO:0035023	regulation of MAPK cascade	regulation of Rho protein signal transduction	1.94208	2.50871
GO:0071364	cellular response to hormone stimulus	cellular response to epidermal growth factor stimulus	2.247	0
GO:1901653	cellular response to hormone stimulus	cellular response to peptide	2.01333	2.30644
GO:0001936	regulation of cell migration	regulation of endothelial cell proliferation	1.87208	2.15992
GO:0010543	regulation of cell migration	regulation of platelet activation	2.21828	2.36271
GO:0007044	regulation of cell junction assembly	cell-substrate junction assembly	2.21828	2.48513
GO:0048146	regulation of cell migration	positive regulation of fibroblast proliferation	2.21828	2.36428
GO:0006357	regulation of phosphorylation	regulation of transcription by RNA polymerase II	1.33131	1.78779
GO:0002861	regulation of cell migration	regulation of inflammatory response to antigenic stimulus	2.39969	0
GO:0035909	circulatory system development	aorta morphogenesis	2.39969	0
GO:0010613	regulation of cell migration	positive regulation of cardiac muscle hypertrophy	2.39969	2.4172
GO:0016055	regulation of MAPK cascade	Wnt signaling pathway	1.90947	2.72019
GO:2000181	circulatory system development	negative regulation of blood vessel morphogenesis	1.89885	0
GO:0001938	regulation of cell migration	positive regulation of endothelial cell proliferation	1.89885	2.1125
GO:2000351	regulation of cell migration	regulation of endothelial cell apoptotic process	2.06361	0
GO:0032868	cellular response to hormone stimulus	response to insulin	1.87797	2.17459
GO:0045944	regulation of phosphorylation	positive regulation of transcription by RNA polymerase II	1.39718	1.94411
GO:0009966	regulation of MAPK cascade	regulation of signal transduction	1.66369	2.4165
GO:0035025	regulation of MAPK cascade	positive regulation of Rho protein signal transduction	2.13833	2.54911
GO:1902745	regulation of cell junction assembly	positive regulation of lamellipodium organization	2.13833	0
GO:0048145	regulation of cell migration	regulation of fibroblast proliferation	2.01057	2.34738
GO:0051900	regulation of cell migration	regulation of mitochondrial depolarization	2.57515	2.47008
GO:0061041	regulation of cell migration	regulation of wound healing	1.99364	0
GO:0010718	circulatory system development	positive regulation of epithelial to mesenchymal transition	1.99364	0
GO:0038096	regulation of MAPK cascade	Fc-gamma receptor signaling pathway involved in phagocytosis	2.26804	0
GO:0031098	regulation of MAPK cascade	stress-activated protein kinase signaling cascade	2.26804	0
GO:0071417	cellular response to hormone stimulus	cellular response to organonitrogen compound	1.77078	2.5707
GO:1901701	cellular response to hormone stimulus	cellular response to oxygen-containing compound	1.48952	2.23704
GO:0001570	circulatory system development	vasculogenesis	2.08942	2.39988
GO:0045667	circulatory system development	regulation of osteoblast differentiation	1.81797	2.52283
GO:0007229	regulation of MAPK cascade	integrin-mediated signaling pathway	1.81797	2.11472
GO:0048523	regulation of cell migration	negative regulation of cellular process	1.44181	1.92387
GO:0016525	circulatory system development	negative regulation of angiogenesis	1.80832	0
GO:0051100	transmembrane receptor protein tyrosine kinase activity	negative regulation of binding	1.80832	0
GO:0007178	regulation of MAPK cascade	transmembrane receptor protein serine/threonine kinase signaling pathway	1.70669	1.98402
GO:0050731	regulation of phosphorylation	positive regulation of peptidyl-tyrosine phosphorylation	1.70669	2.04272
GO:0048041	regulation of cell junction assembly	focal adhesion assembly	2.22924	2.37731
GO:0090109	regulation of cell junction assembly	regulation of cell-substrate junction assembly	2.22924	0
GO:1904646	cellular response to hormone stimulus	cellular response to amyloid-beta	2.0661	2.47517
GO:0035924	cellular response to hormone stimulus	cellular response to vascular endothelial growth factor stimulus	2.0661	2.00529
GO:0034110	regulation of cell migration	regulation of homotypic cell-cell adhesion	2.49001	2.38468
GO:0071493	cellular response to hormone stimulus	cellular response to UV-B	2.49001	0
GO:0051094	circulatory system development	positive regulation of developmental process	1.57879	2.21259
GO:0043547	transmembrane receptor protein tyrosine kinase activity	positive regulation of GTPase activity	1.57467	2.06993
GO:0060326	cellular response to hormone stimulus	cell chemotaxis	1.94481	1.98292
GO:0051093	circulatory system development	negative regulation of developmental process	1.73911	2.08522
GO:0033993	cellular response to hormone stimulus	response to lipid	1.73134	2.0686
GO:0046328	regulation of MAPK cascade	regulation of JNK cascade	1.73134	0
GO:0002431	regulation of MAPK cascade	Fc receptor mediated stimulatory signaling pathway	2.19248	0
GO:0017015	cellular response to hormone stimulus	regulation of transforming growth factor beta receptor signaling pathway	1.72363	2.01832
GO:2001237	regulation of cell migration	negative regulation of extrinsic apoptotic signaling pathway	1.83453	2.12956
GO:0007266	regulation of MAPK cascade	Rho protein signal transduction	1.91377	2.86964
GO:1900180	regulation of cell migration	regulation of protein localization to nucleus	1.91377	0
GO:0034446	regulation of cell migration	substrate adhesion-dependent cell spreading	2.02147	2.26395
GO:0051896	regulation of MAPK cascade	regulation of protein kinase B signaling	1.66724	2.36567
GO:0043406	transmembrane receptor protein tyrosine kinase activity	positive regulation of MAP kinase activity	1.76144	0
GO:0031532	regulation of cell junction assembly	actin cytoskeleton reorganization	1.89866	0
GO:0048514	circulatory system development	blood vessel morphogenesis	1.89866	2.14491
GO:0071354	cellular response to hormone stimulus	cellular response to interleukin-6	2.15754	2.30415
GO:0150117	regulation of cell junction assembly	positive regulation of cell-substrate junction organization	2.15754	2.17952
GO:0010611	regulation of cell migration	regulation of cardiac muscle hypertrophy	2.15754	2.50441
GO:0043405	transmembrane receptor protein tyrosine kinase activity	regulation of MAP kinase activity	1.70081	0
GO:0007179	cellular response to hormone stimulus	transforming growth factor beta receptor signaling pathway	1.81165	2.57414
GO:0007162	regulation of cell migration	negative regulation of cell adhesion	1.81165	2.57933
GO:1902744	regulation of cell junction assembly	negative regulation of lamellipodium organization	2.88343	0
GO:0090521	regulation of cell migration	podocyte cell migration	2.88343	2.32326
GO:1904036	regulation of cell migration	negative regulation of epithelial cell apoptotic process	1.97925	0
GO:0070371	regulation of MAPK cascade	ERK1 and ERK2 cascade	2.12422	0
GO:0038094	regulation of MAPK cascade	Fc-gamma receptor signaling pathway	2.12422	0
GO:1903846	cellular response to hormone stimulus	positive regulation of cellular response to transforming growth factor beta stimulus	2.12422	0
GO:0030511	cellular response to hormone stimulus	positive regulation of transforming growth factor beta receptor signaling pathway	2.12422	0
GO:0043434	cellular response to hormone stimulus	response to peptide hormone	1.86921	2.40355
GO:0038128	regulation of MAPK cascade	ERBB2 signaling pathway	2.34805	2.56133
GO:2001212	circulatory system development	regulation of vasculogenesis	2.34805	0
GO:0031346	regulation of cell junction assembly	positive regulation of cell projection organization	1.6711	2.12358
GO:0051492	regulation of cell junction assembly	regulation of stress fiber assembly	1.77834	2.22335
GO:0010468	regulation of cell migration	regulation of gene expression	1.28198	1.5237
GO:0032330	circulatory system development	regulation of chondrocyte differentiation	2.09237	0
GO:0035330	regulation of MAPK cascade	regulation of hippo signaling	2.09237	0
GO:0090330	regulation of cell migration	regulation of platelet aggregation	2.09237	2.29856
GO:0030032	regulation of cell junction assembly	lamellipodium assembly	2.09237	2.56586
GO:0007507	circulatory system development	heart development	1.57324	2.22817
GO:0048568	circulatory system development	embryonic organ development	1.75676	2.14903
GO:0010557	regulation of cell migration	positive regulation of macromolecule biosynthetic process	1.64216	1.88437
GO:0006939	regulation of cell migration	smooth muscle contraction	2.28728	0
GO:0097061	regulation of cell junction assembly	dendritic spine organization	2.06184	0
GO:2000352	regulation of cell migration	negative regulation of endothelial cell apoptotic process	2.06184	0
GO:0008285	regulation of cell migration	negative regulation of cell population proliferation	1.41643	2.0812
GO:0031328	regulation of phosphorylation	positive regulation of cellular biosynthetic process	1.55721	1.86763
GO:0003007	circulatory system development	heart morphogenesis	1.81312	2.13759
GO:1905477	regulation of cell migration	positive regulation of protein localization to membrane	1.73564	1.83281
GO:0007077	regulation of cell junction assembly	mitotic nuclear membrane disassembly	2.67567	0
GO:1905208	circulatory system development	negative regulation of cardiocyte differentiation	2.67567	0
GO:0090316	regulation of cell migration	positive regulation of intracellular protein transport	1.61394	0
GO:0051149	circulatory system development	positive regulation of muscle cell differentiation	2.23164	0
GO:1904645	cellular response to hormone stimulus	response to amyloid-beta	1.88246	2.42021
GO:0001954	regulation of cell migration	positive regulation of cell-matrix adhesion	1.88246	0
GO:0071407	cellular response to hormone stimulus	cellular response to organic cyclic compound	1.56801	2.28849
GO:0042325	regulation of phosphorylation	regulation of phosphorylation	1.7048	1.96658
GO:0120035	regulation of cell junction assembly	regulation of plasma membrane bounded cell projection organization	2.00431	1.99553
GO:1903507	regulation of phosphorylation	negative regulation of nucleic acid-templated transcription	1.36064	0
GO:0031399	regulation of phosphorylation	regulation of protein modification process	1.84672	1.83663
GO:0043392	transmembrane receptor protein tyrosine kinase activity	negative regulation of DNA binding	1.97711	0
GO:0120033	regulation of cell junction assembly	negative regulation of plasma membrane bounded cell projection assembly	1.97711	0
GO:1903140	circulatory system development	regulation of establishment of endothelial barrier	2.18026	0
GO:0010224	cellular response to hormone stimulus	response to UV-B	2.18026	0
GO:0014911	regulation of cell migration	positive regulation of smooth muscle cell migration	2.18026	2.19201
GO:1903829	regulation of cell migration	positive regulation of protein localization	1.67487	1.91818
GO:0043087	transmembrane receptor protein tyrosine kinase activity	regulation of GTPase activity	1.46765	1.89038
GO:0072540	circulatory system development	T-helper 17 cell lineage commitment	2.5235	2.37308
GO:2000739	circulatory system development	regulation of mesenchymal stem cell differentiation	2.5235	2.24113
GO:0097581	regulation of cell junction assembly	lamellipodium organization	1.95084	2.26758
GO:0050777	regulation of cell migration	negative regulation of immune response	1.7226	0
GO:0060396	cellular response to hormone stimulus	growth hormone receptor signaling pathway	2.13248	0
GO:0050728	regulation of cell migration	negative regulation of inflammatory response	1.5926	0
GO:0097191	regulation of MAPK cascade	extrinsic apoptotic signaling pathway	1.71035	2.222
GO:0043687	regulation of phosphorylation	post-translational protein modification	1.79576	0
GO:0031175	circulatory system development	neuron projection development	1.46477	1.77971
GO:0014033	circulatory system development	neural crest cell differentiation	2.08778	2.27791
GO:0051894	regulation of cell junction assembly	positive regulation of focal adhesion assembly	2.08778	2.20011
GO:0003184	circulatory system development	pulmonary valve morphogenesis	2.08778	2.29862
GO:0051099	transmembrane receptor protein tyrosine kinase activity	positive regulation of binding	1.61751	0
GO:0010632	regulation of cell migration	regulation of epithelial cell migration	1.76339	1.92345
GO:0031345	regulation of cell junction assembly	negative regulation of cell projection organization	1.76339	2.0098
GO:0010976	circulatory system development	positive regulation of neuron projection development	1.60824	0
GO:1901550	circulatory system development	regulation of endothelial cell development	2.40244	0
GO:0072539	circulatory system development	T-helper 17 cell differentiation	2.40244	2.37308
GO:0051081	regulation of cell junction assembly	nuclear membrane disassembly	2.40244	0
GO:0038066	regulation of MAPK cascade	p38MAPK cascade	2.40244	0
GO:0051247	regulation of phosphorylation	positive regulation of protein metabolic process	1.44501	1.7109
GO:0010591	regulation of cell junction assembly	regulation of lamellipodium assembly	1.87696	0
GO:1902003	regulation of phosphorylation	regulation of amyloid-beta formation	1.87696	0
GO:0010811	regulation of cell migration	positive regulation of cell-substrate adhesion	1.66288	0
GO:0003181	circulatory system development	atrioventricular valve morphogenesis	2.04576	0
GO:0014910	regulation of cell migration	regulation of smooth muscle cell migration	2.04576	0
GO:0051402	regulation of cell migration	neuron apoptotic process	2.04576	0
GO:0043393	transmembrane receptor protein tyrosine kinase activity	regulation of protein binding	1.53912	0
GO:0043551	regulation of phosphorylation	regulation of phosphatidylinositol 3-kinase activity	1.85379	0
GO:0048699	circulatory system development	generation of neurons	1.45392	1.88269
GO:0030182	circulatory system development	neuron differentiation	1.44846	1.94194
GO:0097306	cellular response to hormone stimulus	cellular response to alcohol	1.71694	2.1133
GO:0001667	regulation of cell migration	ameboidal-type cell migration	2.00607	2.18104
GO:0051146	circulatory system development	striated muscle cell differentiation	2.00607	0
GO:0045445	circulatory system development	myoblast differentiation	2.00607	0
GO:0010518	transmembrane receptor protein tyrosine kinase activity	positive regulation of phospholipase activity	2.00607	0
GO:0003177	circulatory system development	pulmonary valve development	2.00607	0
GO:0033629	regulation of cell migration	negative regulation of cell adhesion mediated by integrin	2.3014	0
GO:0034105	regulation of cell migration	positive regulation of tissue remodeling	2.3014	0
GO:0051345	transmembrane receptor protein tyrosine kinase activity	positive regulation of hydrolase activity	1.4322	1.88579
GO:0007411	circulatory system development	axon guidance	1.4633	1.87397
GO:0045646	circulatory system development	regulation of erythrocyte differentiation	1.80935	0
GO:0046324	regulation of cell migration	regulation of glucose import	1.80935	0
GO:0097746	regulation of cell migration	blood vessel diameter maintenance	1.80935	2.24104
GO:0010863	transmembrane receptor protein tyrosine kinase activity	positive regulation of phospholipase C activity	1.80935	0
GO:0051726	regulation of phosphorylation	regulation of cell cycle	1.33093	0
GO:0003203	circulatory system development	endocardial cushion morphogenesis	1.96846	2.29362
GO:0034097	cellular response to hormone stimulus	response to cytokine	1.48794	1.89141
GO:0031032	regulation of cell junction assembly	actomyosin structure organization	1.59569	2.13887
GO:0051591	cellular response to hormone stimulus	response to cAMP	1.76719	2.25026
GO:0030879	circulatory system development	mammary gland development	1.93268	0
GO:0061314	regulation of MAPK cascade	Notch signaling involved in heart development	2.21436	0
GO:0002295	circulatory system development	T-helper cell lineage commitment	2.21436	2.37308
GO:2000392	regulation of cell junction assembly	regulation of lamellipodium morphogenesis	2.21436	2.20679
GO:0048009	regulation of MAPK cascade	insulin-like growth factor receptor signaling pathway	2.21436	0
GO:0032332	circulatory system development	positive regulation of chondrocyte differentiation	2.21436	0
GO:0010822	regulation of cell junction assembly	positive regulation of mitochondrion organization	1.64443	0
GO:0051091	regulation of phosphorylation	positive regulation of DNA-binding transcription factor activity	1.32872	0
GO:1903053	regulation of cell junction assembly	regulation of extracellular matrix organization	1.89855	0
GO:0090314	regulation of cell migration	positive regulation of protein targeting to membrane	1.89855	0
GO:1901888	regulation of cell junction assembly	regulation of cell junction assembly	1.89855	2.02138
GO:0000281	regulation of cell migration	mitotic cytokinesis	1.63058	2.36386
GO:0032092	transmembrane receptor protein tyrosine kinase activity	positive regulation of protein binding	1.63058	0
GO:0090303	regulation of cell migration	positive regulation of wound healing	1.72706	0
GO:0010508	regulation of phosphorylation	positive regulation of autophagy	1.4779	0
GO:0051147	circulatory system development	regulation of muscle cell differentiation	1.8659	2.08369
GO:0010800	regulation of phosphorylation	positive regulation of peptidyl-threonine phosphorylation	1.8659	0
GO:1903649	regulation of cell migration	regulation of cytoplasmic transport	2.13771	0
GO:0010464	regulation of cell migration	regulation of mesenchymal cell proliferation	2.13771	0
GO:1900274	transmembrane receptor protein tyrosine kinase activity	regulation of phospholipase C activity	2.13771	0
GO:0070302	regulation of MAPK cascade	regulation of stress-activated protein kinase signaling cascade	2.13771	0
GO:0071378	cellular response to hormone stimulus	cellular response to growth hormone stimulus	2.13771	0
GO:0030834	regulation of cell junction assembly	regulation of actin filament depolymerization	2.13771	0
GO:0071300	cellular response to hormone stimulus	cellular response to retinoic acid	1.70767	0
GO:1901890	regulation of cell junction assembly	positive regulation of cell junction assembly	1.60347	0
GO:0045595	circulatory system development	regulation of cell differentiation	1.3433	2.21636
GO:0051403	regulation of MAPK cascade	stress-activated MAPK cascade	1.68872	0
GO:0051497	regulation of cell junction assembly	negative regulation of stress fiber assembly	1.8346	0
GO:0046326	regulation of cell migration	positive regulation of glucose import	1.8346	0
GO:0000082	regulation of cell migration	G1/S transition of mitotic cell cycle	1.5771	0
GO:0043067	regulation of cell migration	regulation of programmed cell death	1.33317	2.102
GO:0031146	regulation of phosphorylation	SCF-dependent proteasomal ubiquitin-dependent protein catabolic process	1.67017	2.35408
GO:0043954	regulation of cell junction assembly	cellular component maintenance	2.06907	0
GO:0035296	regulation of cell migration	regulation of tube diameter	2.06907	2.24104
GO:0003018	regulation of cell migration	vascular process in circulatory system	2.06907	1.97997
GO:0035331	regulation of MAPK cascade	negative regulation of hippo signaling	2.06907	0
GO:0046434	regulation of phosphorylation	organophosphate catabolic process	2.06907	0
GO:0006915	regulation of cell migration	apoptotic process	1.29532	1.901
GO:0071396	cellular response to hormone stimulus	cellular response to lipid	1.29532	1.93129
GO:0044331	regulation of cell migration	cell-cell adhesion mediated by cadherin	1.80452	2.29159
GO:0046627	cellular response to hormone stimulus	negative regulation of insulin receptor signaling pathway	1.80452	0
GO:0051785	regulation of cell junction assembly	positive regulation of nuclear division	1.80452	2.28503
GO:0043552	regulation of phosphorylation	positive regulation of phosphatidylinositol 3-kinase activity	1.80452	0
GO:0046626	cellular response to hormone stimulus	regulation of insulin receptor signaling pathway	1.652	2.2413
GO:0050921	regulation of cell migration	positive regulation of chemotaxis	1.652	0
GO:2000573	regulation of phosphorylation	positive regulation of DNA biosynthetic process	1.55142	0
GO:1902532	regulation of MAPK cascade	negative regulation of intracellular signal transduction	1.28195	2.14332
GO:1990778	regulation of cell migration	protein localization to cell periphery	1.37171	0
GO:0051972	regulation of phosphorylation	regulation of telomerase activity	1.6342	0
GO:1905114	regulation of MAPK cascade	cell surface receptor signaling pathway involved in cell-cell signaling	1.77556	0
GO:0060412	circulatory system development	ventricular septum morphogenesis	1.77556	2.12031
GO:1900077	cellular response to hormone stimulus	negative regulation of cellular response to insulin stimulus	1.77556	0
GO:0051482	regulation of MAPK cascade	positive regulation of cytosolic calcium ion concentration involved in phospholipase C-activating G protein-coupled signaling pathway	1.77556	0
GO:1903036	regulation of cell migration	positive regulation of response to wounding	1.77556	0
GO:0031330	regulation of phosphorylation	negative regulation of cellular catabolic process	1.52639	0
GO:0001569	circulatory system development	branching involved in blood vessel morphogenesis	2.0068	2.5499
GO:0003214	circulatory system development	cardiac left ventricle morphogenesis	2.0068	0
GO:0062009	circulatory system development	secondary palate development	2.0068	0
GO:0006858	regulation of cell migration	extracellular transport	2.0068	0
GO:0099111	regulation of cell migration	microtubule-based transport	2.0068	0
GO:0061037	circulatory system development	negative regulation of cartilage development	2.0068	0
GO:0045725	regulation of phosphorylation	positive regulation of glycogen biosynthetic process	2.0068	0
GO:0034109	regulation of cell migration	homotypic cell-cell adhesion	1.61674	0
GO:0046890	regulation of phosphorylation	regulation of lipid biosynthetic process	1.74763	0
GO:0090313	regulation of cell migration	regulation of protein targeting to membrane	1.74763	0
GO:0032232	regulation of cell junction assembly	negative regulation of actin filament bundle assembly	1.74763	0
GO:0048812	circulatory system development	neuron projection morphogenesis	1.34577	1.61104
GO:0010629	regulation of cell migration	negative regulation of gene expression	1.19967	0
GO:0048661	regulation of cell migration	positive regulation of smooth muscle cell proliferation	1.59962	2.29868
GO:0045892	regulation of phosphorylation	negative regulation of DNA-templated transcription	1.05802	1.73178
GO:0045859	transmembrane receptor protein tyrosine kinase activity	regulation of protein kinase activity	1.38318	1.8069
GO:0002237	cellular response to hormone stimulus	response to molecule of bacterial origin	1.50196	1.88499
GO:0045596	circulatory system development	negative regulation of cell differentiation	1.27369	2.14336
GO:0002062	circulatory system development	chondrocyte differentiation	1.72064	0
GO:0010950	regulation of phosphorylation	positive regulation of endopeptidase activity	1.72064	0
GO:0050680	regulation of cell migration	negative regulation of epithelial cell proliferation	1.48996	2.0509
GO:2001026	regulation of cell migration	regulation of endothelial cell chemotaxis	1.94974	0
GO:0035994	cellular response to hormone stimulus	response to muscle stretch	1.94974	0
GO:0038084	cellular response to hormone stimulus	vascular endothelial growth factor signaling pathway	1.94974	0
GO:0061180	circulatory system development	mammary gland epithelium development	1.94974	0
GO:0032331	circulatory system development	negative regulation of chondrocyte differentiation	1.94974	0
GO:2001028	regulation of cell migration	positive regulation of endothelial cell chemotaxis	1.94974	0
GO:0070875	regulation of phosphorylation	positive regulation of glycogen metabolic process	1.94974	0
GO:0090100	regulation of MAPK cascade	positive regulation of transmembrane receptor protein serine/threonine kinase signaling pathway	1.41657	1.89912
GO:0032091	transmembrane receptor protein tyrosine kinase activity	negative regulation of protein binding	1.47809	0
GO:0120031	regulation of cell junction assembly	plasma membrane bounded cell projection assembly	1.21151	0
GO:0022008	circulatory system development	neurogenesis	1.5663	1.9647
GO:2000630	regulation of phosphorylation	positive regulation of miRNA metabolic process	1.5663	2.57523
GO:0090218	transmembrane receptor protein tyrosine kinase activity	positive regulation of lipid kinase activity	1.69452	0
GO:0045937	regulation of phosphorylation	positive regulation of phosphate metabolic process	1.69452	2.11788
GO:1900182	regulation of cell migration	positive regulation of protein localization to nucleus	1.46637	0
GO:2000810	regulation of cell junction assembly	regulation of bicellular tight junction assembly	1.89701	2.16102
GO:0006109	regulation of phosphorylation	regulation of carbohydrate metabolic process	1.89701	2.0186
GO:0060429	circulatory system development	epithelium development	1.2953	2.25609
GO:0035987	circulatory system development	endodermal cell differentiation	1.66921	2.36842
GO:0010828	regulation of cell migration	positive regulation of glucose transmembrane transport	1.66921	2.1297
GO:0060395	regulation of MAPK cascade	SMAD protein signal transduction	1.53414	2.04377
GO:0032872	regulation of MAPK cascade	regulation of stress-activated MAPK cascade	1.53414	0
GO:0032210	regulation of phosphorylation	regulation of telomere maintenance via telomerase	1.53414	0
GO:0022603	circulatory system development	regulation of anatomical structure morphogenesis	1.32377	2.10608
GO:0010605	regulation of cell migration	negative regulation of macromolecule metabolic process	1.2514	1.64794
GO:0050769	circulatory system development	positive regulation of neurogenesis	1.43194	2.14112
GO:0048738	circulatory system development	cardiac muscle tissue development	1.51846	2.06513
GO:0051216	circulatory system development	cartilage development	1.51846	2.04004
GO:0044843	regulation of cell migration	cell cycle G1/S phase transition	1.51846	0
GO:0002040	circulatory system development	sprouting angiogenesis	1.51846	0
GO:0045668	circulatory system development	negative regulation of osteoblast differentiation	1.64466	0
GO:0032212	regulation of phosphorylation	positive regulation of telomere maintenance via telomerase	1.64466	0
GO:0001819	regulation of cell migration	positive regulation of cytokine production	1.15224	0
GO:0061311	regulation of MAPK cascade	cell surface receptor signaling pathway involved in heart development	1.84793	0
GO:0097192	regulation of MAPK cascade	extrinsic apoptotic signaling pathway in absence of ligand	1.84793	0
GO:0001944	circulatory system development	vasculature development	1.84793	2.21067
GO:1902430	regulation of phosphorylation	negative regulation of amyloid-beta formation	1.84793	0
GO:1904355	regulation of phosphorylation	positive regulation of telomere capping	1.84793	0
GO:0010737	regulation of MAPK cascade	protein kinase A signaling	1.84793	2.15974
GO:0046330	regulation of MAPK cascade	positive regulation of JNK cascade	1.40959	0
GO:1903670	circulatory system development	regulation of sprouting angiogenesis	1.62081	0
GO:0048017	regulation of MAPK cascade	inositol lipid-mediated signaling	1.62081	0
GO:0051973	regulation of phosphorylation	positive regulation of telomerase activity	1.62081	0
GO:0033628	regulation of cell migration	regulation of cell adhesion mediated by integrin	1.62081	0
GO:0010977	circulatory system development	negative regulation of neuron projection development	1.48785	0
GO:0038134	regulation of MAPK cascade	ERBB2-EGFR signaling pathway	2.30011	2.25459
GO:0120182	regulation of cell junction assembly	regulation of focal adhesion disassembly	2.30011	0
GO:2000465	transmembrane receptor protein tyrosine kinase activity	regulation of glycogen (starch) synthase activity	2.30011	0
GO:1901725	regulation of phosphorylation	regulation of histone deacetylase activity	2.30011	0
GO:0007171	transmembrane receptor protein tyrosine kinase activity	activation of transmembrane receptor protein tyrosine kinase activity	2.30011	0
GO:0044057	regulation of cell migration	regulation of system process	2.30011	0
GO:1990776	cellular response to hormone stimulus	response to angiotensin	2.30011	2.31802
GO:0033574	cellular response to hormone stimulus	response to testosterone	2.30011	2.29223
GO:0038043	cellular response to hormone stimulus	interleukin-5-mediated signaling pathway	2.30011	2.22693
GO:0030835	regulation of cell junction assembly	negative regulation of actin filament depolymerization	2.30011	0
GO:0045719	regulation of phosphorylation	negative regulation of glycogen biosynthetic process	2.30011	0
GO:0120183	regulation of cell junction assembly	positive regulation of focal adhesion disassembly	2.30011	0
GO:1903598	regulation of cell junction assembly	positive regulation of gap junction assembly	2.30011	0
GO:0072657	regulation of cell migration	protein localization to membrane	1.21963	0
GO:0120036	regulation of cell junction assembly	plasma membrane bounded cell projection organization	1.28794	1.66668
GO:0043627	cellular response to hormone stimulus	response to estrogen	1.59761	0
GO:0071526	regulation of MAPK cascade	semaphorin-plexin signaling pathway	1.59761	2.48433
GO:1901216	regulation of cell migration	positive regulation of neuron death	1.59761	0
GO:0032874	regulation of MAPK cascade	positive regulation of stress-activated MAPK cascade	1.32803	0
GO:2000114	regulation of cell migration	regulation of establishment of cell polarity	1.80199	0
GO:0035329	regulation of MAPK cascade	hippo signaling	1.80199	0
GO:0050901	regulation of cell migration	leukocyte tethering or rolling	1.80199	0
GO:0060415	circulatory system development	muscle tissue morphogenesis	1.80199	2.13118
GO:0050918	cellular response to hormone stimulus	positive chemotaxis	1.80199	2.34032
GO:0061036	circulatory system development	positive regulation of cartilage development	1.80199	0
GO:0070665	regulation of cell migration	positive regulation of leukocyte proliferation	1.80199	2.1507
GO:2000738	circulatory system development	positive regulation of stem cell differentiation	1.80199	0
GO:0061035	circulatory system development	regulation of cartilage development	1.80199	0
GO:2000377	regulation of phosphorylation	regulation of reactive oxygen species metabolic process	1.45818	2.1479
GO:0001706	circulatory system development	endoderm formation	1.57503	0
GO:0070527	regulation of cell migration	platelet aggregation	1.57503	0
GO:0045840	regulation of cell junction assembly	positive regulation of mitotic nuclear division	1.57503	2.38403
GO:1904358	regulation of phosphorylation	positive regulation of telomere maintenance via telomere lengthening	1.57503	0
GO:0061640	regulation of cell migration	cytoskeleton-dependent cytokinesis	1.3662	1.98307
GO:0045604	circulatory system development	regulation of epidermal cell differentiation	1.75877	0
GO:0030856	circulatory system development	regulation of epithelial cell differentiation	1.75877	0
GO:0032878	regulation of cell migration	regulation of establishment or maintenance of cell polarity	1.75877	0
GO:1905562	regulation of cell migration	regulation of vascular endothelial cell proliferation	1.75877	0
GO:0072132	circulatory system development	mesenchyme morphogenesis	1.75877	2.26975
GO:1902992	regulation of phosphorylation	negative regulation of amyloid precursor protein catabolic process	1.75877	2.2487
GO:0045821	regulation of phosphorylation	positive regulation of glycolytic process	1.75877	0
GO:1902749	regulation of cell migration	regulation of cell cycle G2/M phase transition	1.75877	0
GO:0072659	regulation of cell migration	protein localization to plasma membrane	1.25302	1.79355
GO:0010799	regulation of phosphorylation	regulation of peptidyl-threonine phosphorylation	1.55302	0
GO:0045639	circulatory system development	positive regulation of myeloid cell differentiation	1.55302	0
GO:0014070	cellular response to hormone stimulus	response to organic cyclic compound	1.42938	2.31362
GO:0010717	circulatory system development	regulation of epithelial to mesenchymal transition	1.34512	0
GO:0007200	regulation of MAPK cascade	phospholipase C-activating G protein-coupled receptor signaling pathway	1.34512	2.76339
GO:0003281	circulatory system development	ventricular septum development	1.53156	2.12602
GO:0044087	regulation of cell migration	regulation of cellular component biogenesis	1.53156	1.84879
GO:1902893	regulation of phosphorylation	regulation of miRNA transcription	1.41528	2.26118
GO:0007010	regulation of cell junction assembly	cytoskeleton organization	1.2778	1.95187
GO:0044772	regulation of cell migration	mitotic cell cycle phase transition	1.2778	0
GO:0090101	regulation of MAPK cascade	negative regulation of transmembrane receptor protein serine/threonine kinase signaling pathway	1.2778	0
GO:0038166	cellular response to hormone stimulus	angiotensin-activated signaling pathway	2.14406	0
GO:0035507	regulation of phosphorylation	regulation of myosin-light-chain-phosphatase activity	2.14406	0
GO:0071355	cellular response to hormone stimulus	cellular response to interleukin-9	2.14406	0
GO:0002934	regulation of cell junction assembly	desmosome organization	2.14406	2.1981
GO:0035995	cellular response to hormone stimulus	detection of muscle stretch	2.14406	0
GO:0035907	circulatory system development	dorsal aorta development	2.14406	0
GO:0035912	circulatory system development	dorsal aorta morphogenesis	2.14406	0
GO:0014909	regulation of cell migration	smooth muscle cell migration	2.14406	0
GO:0038113	cellular response to hormone stimulus	interleukin-9-mediated signaling pathway	2.14406	0
GO:0070874	regulation of phosphorylation	negative regulation of glycogen metabolic process	2.14406	0
GO:0033234	regulation of phosphorylation	negative regulation of protein sumoylation	2.14406	0
GO:0034392	regulation of cell migration	negative regulation of smooth muscle cell apoptotic process	2.14406	0
GO:0060674	circulatory system development	placenta blood vessel development	2.14406	2.13805
GO:1902961	regulation of phosphorylation	positive regulation of aspartic-type endopeptidase activity involved in amyloid precursor protein catabolic process	2.14406	0
GO:2000394	regulation of cell junction assembly	positive regulation of lamellipodium morphogenesis	2.14406	0
GO:1904181	regulation of cell migration	positive regulation of membrane depolarization	2.14406	2.16147
GO:2000641	regulation of cell migration	regulation of early endosome to late endosome transport	1.71792	0
GO:2001044	regulation of MAPK cascade	regulation of integrin-mediated signaling pathway	1.71792	0
GO:0060317	circulatory system development	cardiac epithelial to mesenchymal transition	1.71792	0
GO:1990858	regulation of MAPK cascade	cellular response to lectin	1.71792	0
GO:1900746	cellular response to hormone stimulus	regulation of vascular endothelial growth factor signaling pathway	1.71792	2.25347
GO:0030866	regulation of cell junction assembly	cortical actin cytoskeleton organization	1.71792	2.15367
GO:0070542	cellular response to hormone stimulus	response to fatty acid	1.71792	0
GO:0090162	regulation of cell migration	establishment of epithelial cell polarity	1.71792	0
GO:0002223	regulation of MAPK cascade	stimulatory C-type lectin receptor signaling pathway	1.71792	0
GO:0005977	regulation of phosphorylation	glycogen metabolic process	1.71792	0
GO:0061756	regulation of cell migration	leukocyte adhesion to vascular endothelial cell	1.71792	0
GO:0000122	regulation of phosphorylation	negative regulation of transcription by RNA polymerase II	0.984244	1.86618
GO:0071900	transmembrane receptor protein tyrosine kinase activity	regulation of protein serine/threonine kinase activity	1.26962	1.83044
GO:2001236	regulation of cell migration	regulation of extrinsic apoptotic signaling pathway	1.40137	2.13437
GO:0032526	cellular response to hormone stimulus	response to retinoic acid	1.40137	0
GO:0000086	regulation of cell migration	G2/M transition of mitotic cell cycle	1.5106	0
GO:0016339	regulation of cell migration	calcium-dependent cell-cell adhesion via plasma membrane cell adhesion molecules	1.5106	2.33424
GO:0061448	circulatory system development	connective tissue development	1.5106	0
GO:0061098	regulation of phosphorylation	positive regulation of protein tyrosine kinase activity	1.5106	0
GO:1901990	regulation of cell migration	regulation of mitotic cell cycle phase transition	1.31421	0
GO:0010507	regulation of phosphorylation	negative regulation of autophagy	1.38765	0
GO:2001243	regulation of MAPK cascade	negative regulation of intrinsic apoptotic signaling pathway	1.38765	0
GO:0006996	regulation of cell junction assembly	organelle organization	1.04031	0
GO:0032469	cell-cell junction	endoplasmic reticulum calcium ion homeostasis	1.67918	0
GO:0003351	regulation of cell migration	epithelial cilium movement involved in extracellular fluid movement	1.67918	0
GO:0032515	regulation of phosphorylation	negative regulation of phosphoprotein phosphatase activity	1.67918	0
GO:0090279	regulation of cell migration	regulation of calcium ion import	1.67918	0
GO:1903169	regulation of cell migration	regulation of calcium ion transmembrane transport	1.67918	0
GO:0042593	cellular response to hormone stimulus	glucose homeostasis	1.30408	0
GO:0045428	regulation of phosphorylation	regulation of nitric oxide biosynthetic process	1.49013	2.31978
GO:0010506	regulation of phosphorylation	regulation of autophagy	1.1152	0
GO:0045860	transmembrane receptor protein tyrosine kinase activity	positive regulation of protein kinase activity	1.19885	1.8237
GO:1901215	regulation of cell migration	negative regulation of neuron death	1.29404	0
GO:0045785	regulation of cell migration	positive regulation of cell adhesion	1.29404	2.40283
GO:0120034	regulation of cell junction assembly	positive regulation of plasma membrane bounded cell projection assembly	1.29404	2.087
GO:0031331	regulation of phosphorylation	positive regulation of cellular catabolic process	1.19222	0
GO:0044839	regulation of cell migration	cell cycle G2/M phase transition	1.47011	0
GO:0043542	regulation of cell migration	endothelial cell migration	1.47011	0
GO:1903828	regulation of cell migration	negative regulation of protein localization	1.47011	0
GO:0046686	cellular response to hormone stimulus	response to cadmium ion	1.6423	0
GO:1902993	regulation of phosphorylation	positive regulation of amyloid precursor protein catabolic process	1.6423	0
GO:0090068	regulation of cell migration	positive regulation of cell cycle process	1.22155	0
GO:0060973	circulatory system development	cell migration involved in heart development	2.01972	2.18918
GO:0071352	cellular response to hormone stimulus	cellular response to interleukin-2	2.01972	0
GO:0097062	regulation of cell junction assembly	dendritic spine maintenance	2.01972	2.18425
GO:0060397	cellular response to hormone stimulus	growth hormone receptor signaling pathway via JAK-STAT	2.01972	0
GO:0038110	cellular response to hormone stimulus	interleukin-2-mediated signaling pathway	2.01972	0
GO:0034351	regulation of cell migration	negative regulation of glial cell apoptotic process	2.01972	0
GO:0045019	regulation of phosphorylation	negative regulation of nitric oxide biosynthetic process	2.01972	0
GO:1904406	regulation of phosphorylation	negative regulation of nitric oxide metabolic process	2.01972	0
GO:0140058	circulatory system development	neuron projection arborization	2.01972	0
GO:1905247	regulation of phosphorylation	positive regulation of aspartic-type peptidase activity	2.01972	0
GO:0038089	cellular response to hormone stimulus	positive regulation of cell migration by vascular endothelial growth factor signaling pathway	2.01972	0
GO:0098909	regulation of cell migration	regulation of cardiac muscle cell action potential involved in regulation of contraction	2.01972	0
GO:0032886	regulation of cell migration	regulation of microtubule-based process	1.45052	0
GO:0048863	circulatory system development	stem cell differentiation	1.45052	2.42524
GO:0001501	circulatory system development	skeletal system development	1.17249	1.88902
GO:0001933	regulation of phosphorylation	negative regulation of protein phosphorylation	1.17249	0
GO:0042509	regulation of phosphorylation	regulation of tyrosine phosphorylation of STAT protein	1.33452	0
GO:0048666	circulatory system development	neuron development	1.16597	1.76078
GO:0042113	regulation of cell migration	B cell activation	1.25471	0
GO:0071276	cellular response to hormone stimulus	cellular response to cadmium ion	1.6071	0
GO:1904353	regulation of phosphorylation	regulation of telomere capping	1.6071	0
GO:0097028	circulatory system development	dendritic cell differentiation	1.6071	0
GO:0010721	circulatory system development	negative regulation of cell development	1.6071	2.03525
GO:2001240	regulation of cell migration	negative regulation of extrinsic apoptotic signaling pathway in absence of ligand	1.6071	0
GO:1900181	regulation of cell migration	negative regulation of protein localization to nucleus	1.6071	0
GO:1901099	regulation of MAPK cascade	negative regulation of signal transduction in absence of ligand	1.6071	0
GO:0010922	regulation of phosphorylation	positive regulation of phosphatase activity	1.6071	0
GO:0048754	circulatory system development	branching morphogenesis of an epithelial tube	1.43134	0
GO:0003208	circulatory system development	cardiac ventricle morphogenesis	1.43134	2.22087
GO:0050770	regulation of cell junction assembly	regulation of axonogenesis	1.43134	0
GO:0000302	cellular response to hormone stimulus	response to reactive oxygen species	1.32164	0
GO:0051092	regulation of phosphorylation	positive regulation of NF-kappaB transcription factor activity	1.15301	0
GO:0050767	circulatory system development	regulation of neurogenesis	1.30892	2.1371
GO:0048013	regulation of MAPK cascade	ephrin receptor signaling pathway	1.41255	0
GO:0001678	cellular response to hormone stimulus	intracellular glucose homeostasis	1.41255	0
GO:1902895	regulation of phosphorylation	positive regulation of miRNA transcription	1.41255	2.42987
GO:0006936	regulation of cell migration	muscle contraction	1.23551	0
GO:0198738	regulation of MAPK cascade	cell-cell signaling by wnt	1.5734	2.72019
GO:0044242	regulation of phosphorylation	cellular lipid catabolic process	1.5734	0
GO:0003197	circulatory system development	endocardial cushion development	1.5734	2.12484
GO:0045665	circulatory system development	negative regulation of neuron differentiation	1.5734	0
GO:1903202	regulation of cell migration	negative regulation of oxidative stress-induced cell death	1.5734	0
GO:0010592	regulation of cell junction assembly	positive regulation of lamellipodium assembly	1.5734	0
GO:0097485	circulatory system development	neuron projection guidance	1.17512	1.87397
GO:1903596	regulation of cell junction assembly	regulation of gap junction assembly	1.91579	0
GO:0043276	regulation of cell migration	anoikis	1.91579	0
GO:2000074	circulatory system development	regulation of type B pancreatic cell development	1.91579	0
GO:0038065	regulation of MAPK cascade	collagen-activated signaling pathway	1.91579	2.23954
GO:1902287	circulatory system development	semaphorin-plexin signaling pathway involved in axon guidance	1.91579	0
GO:0003198	circulatory system development	epithelial to mesenchymal transition involved in endocardial cushion formation	1.91579	2.13805
GO:0007260	regulation of phosphorylation	tyrosine phosphorylation of STAT protein	1.91579	0
GO:1902959	regulation of phosphorylation	regulation of aspartic-type endopeptidase activity involved in amyloid precursor protein catabolic process	1.91579	0
GO:0046824	regulation of cell migration	positive regulation of nucleocytoplasmic transport	1.39413	2.19245
GO:0045669	circulatory system development	positive regulation of osteoblast differentiation	1.39413	2.34913
GO:0006644	regulation of phosphorylation	phospholipid metabolic process	1.2839	0
GO:0006897	regulation of cell migration	endocytosis	1.09196	1.76853
GO:1900027	regulation of cell junction assembly	regulation of ruffle assembly	1.54107	2.34729
GO:1901889	regulation of cell junction assembly	negative regulation of cell junction assembly	1.54107	2.18767
GO:0032101	regulation of cell migration	regulation of response to external stimulus	1.15246	1.73144
GO:0006661	regulation of phosphorylation	phosphatidylinositol biosynthetic process	1.19796	0
GO:0042058	regulation of MAPK cascade	regulation of epidermal growth factor receptor signaling pathway	1.35832	2.03105
GO:0051960	circulatory system development	regulation of nervous system development	1.35832	2.00472
GO:0009749	cellular response to hormone stimulus	response to glucose	1.35832	0
GO:1902904	regulation of cell junction assembly	negative regulation of supramolecular fiber organization	1.25944	0
GO:0071331	cellular response to hormone stimulus	cellular response to hexose stimulus	1.50998	0
GO:0030316	circulatory system development	osteoclast differentiation	1.50998	0
GO:0051155	circulatory system development	positive regulation of striated muscle cell differentiation	1.50998	0
GO:1901796	regulation of MAPK cascade	regulation of signal transduction by p53 class mediator	1.3409	0
GO:2000668	regulation of cell migration	regulation of dendritic cell apoptotic process	1.82616	0
GO:0030852	circulatory system development	regulation of granulocyte differentiation	1.82616	0
GO:1904953	regulation of MAPK cascade	Wnt signaling pathway involved in midbrain dopaminergic neuron differentiation	1.82616	0
GO:0070252	regulation of cell migration	actin-mediated cell contraction	1.82616	0
GO:0034333	regulation of cell junction assembly	adherens junction assembly	1.82616	0
GO:0071379	cellular response to hormone stimulus	cellular response to prostaglandin stimulus	1.82616	2.18521
GO:0034616	cellular response to hormone stimulus	response to laminar fluid shear stress	1.82616	0
GO:0061154	circulatory system development	endothelial tube morphogenesis	1.82616	0
GO:0009250	regulation of phosphorylation	glucan biosynthetic process	1.82616	0
GO:0060333	cellular response to hormone stimulus	type II interferon-mediated signaling pathway	1.82616	0
GO:0005978	regulation of phosphorylation	glycogen biosynthetic process	1.82616	0
GO:0060428	circulatory system development	lung epithelium development	1.82616	2.31307
GO:0003183	circulatory system development	mitral valve morphogenesis	1.82616	0
GO:0014812	regulation of cell migration	muscle cell migration	1.82616	0
GO:0010656	regulation of cell migration	negative regulation of muscle cell apoptotic process	1.82616	0
GO:0031953	regulation of phosphorylation	negative regulation of protein autophosphorylation	1.82616	0
GO:1900747	cellular response to hormone stimulus	negative regulation of vascular endothelial growth factor signaling pathway	1.82616	0
GO:0031102	circulatory system development	neuron projection regeneration	1.82616	0
GO:0016322	circulatory system development	neuron remodeling	1.82616	0
GO:0051549	regulation of cell migration	positive regulation of keratinocyte migration	1.82616	0
GO:0002053	regulation of cell migration	positive regulation of mesenchymal cell proliferation	1.82616	0
GO:0035794	regulation of cell migration	positive regulation of mitochondrial membrane permeability	1.82616	0
GO:0030949	cellular response to hormone stimulus	positive regulation of vascular endothelial growth factor receptor signaling pathway	1.82616	0
GO:2001214	circulatory system development	positive regulation of vasculogenesis	1.82616	0
GO:0004674	transmembrane receptor protein tyrosine kinase activity	protein serine/threonine kinase activity	2.98759	1.67575
GO:0004713	transmembrane receptor protein tyrosine kinase activity	protein tyrosine kinase activity	2.85005	2.20792
GO:0004714	transmembrane receptor protein tyrosine kinase activity	transmembrane receptor protein tyrosine kinase activity	2.6929	2.12203
GO:0030695	transmembrane receptor protein tyrosine kinase activity	GTPase regulator activity	2.00336	2.16319
GO:0005085	transmembrane receptor protein tyrosine kinase activity	guanyl-nucleotide exchange factor activity	2.1453	2.34702
GO:0140996	transmembrane receptor protein tyrosine kinase activity	histone H3 kinase activity	3.31714	2.63555
GO:0019199	transmembrane receptor protein tyrosine kinase activity	transmembrane receptor protein kinase activity	2.484	1.89416
GO:0019901	protein kinase binding	protein kinase binding	1.7713	2.05267
GO:0050321	transmembrane receptor protein tyrosine kinase activity	tau-protein kinase activity	2.68427	2.12575
GO:0004715	transmembrane receptor protein tyrosine kinase activity	non-membrane spanning protein tyrosine kinase activity	2.36303	0
GO:0045296	protein kinase binding	cadherin binding	1.7356	0
GO:0097472	regulation of phosphorylation	cyclin-dependent protein kinase activity	2.3751	0
GO:0004693	regulation of phosphorylation	cyclin-dependent protein serine/threonine kinase activity	2.3751	0
GO:0004697	transmembrane receptor protein tyrosine kinase activity	protein kinase C activity	2.5642	0
GO:0032559	protein kinase binding	adenyl ribonucleotide binding	1.62785	0
GO:0048156	protein kinase binding	tau protein binding	2.1403	0
GO:0035639	protein kinase binding	purine ribonucleoside triphosphate binding	1.45084	0
GO:0019902	protein kinase binding	phosphatase binding	1.71597	0
GO:0005080	protein kinase binding	protein kinase C binding	2.02147	2.1161
GO:0070411	protein kinase binding	I-SMAD binding	2.34805	0
GO:0070851	protein kinase binding	growth factor receptor binding	1.71664	2.12824
GO:0005524	protein kinase binding	ATP binding	1.49029	0
GO:0042169	protein kinase binding	SH2 domain binding	1.92543	0
GO:0019903	protein kinase binding	protein phosphatase binding	1.56174	0
GO:0008353	regulation of phosphorylation	RNA polymerase II CTD heptapeptide repeat kinase activity	2.40244	0
GO:0061629	protein kinase binding	RNA polymerase II-specific DNA-binding transcription factor binding	1.40543	1.81521
GO:0019900	protein kinase binding	kinase binding	1.27519	2.05913
GO:1990837	protein kinase binding	sequence-specific double-stranded DNA binding	1.21267	1.5542
GO:0045125	transmembrane receptor protein tyrosine kinase activity	bioactive lipid receptor activity	2.3014	0
GO:0016004	transmembrane receptor protein tyrosine kinase activity	phospholipase activator activity	2.21436	0
GO:0030971	protein kinase binding	receptor tyrosine kinase binding	1.63058	2.5464
GO:0016301	transmembrane receptor protein tyrosine kinase activity	kinase activity	1.48614	1.5974
GO:0140297	protein kinase binding	DNA-binding transcription factor binding	1.29077	1.88983
GO:0004707	transmembrane receptor protein tyrosine kinase activity	MAP kinase activity	2.13771	2.19875
GO:1990782	protein kinase binding	protein tyrosine kinase binding	1.51242	2.46347
GO:0060229	transmembrane receptor protein tyrosine kinase activity	lipase activator activity	2.06907	0
GO:0034236	protein kinase binding	protein kinase A catalytic subunit binding	2.06907	0
GO:0005159	protein kinase binding	insulin-like growth factor receptor binding	2.0068	0
GO:0017081	transmembrane receptor protein tyrosine kinase activity	chloride channel regulator activity	2.0068	2.22671
GO:0031625	protein kinase binding	ubiquitin protein ligase binding	1.22727	1.83658
GO:0030296	transmembrane receptor protein tyrosine kinase activity	protein tyrosine kinase activator activity	1.72064	0
GO:0046872	protein kinase binding	metal ion binding	1.12254	0
GO:0005096	transmembrane receptor protein tyrosine kinase activity	GTPase activator activity	1.25432	2.05574
GO:0005520	protein kinase binding	insulin-like growth factor binding	1.89701	2.45713
GO:0043274	protein kinase binding	phospholipase binding	1.89701	0
GO:0048018	transmembrane receptor protein tyrosine kinase activity	receptor ligand activity	1.15578	2.28483
GO:0042813	regulation of MAPK cascade	Wnt receptor activity	1.84793	2.68874
GO:0005109	protein kinase binding	frizzled binding	1.62081	2.38346
GO:0044389	protein kinase binding	ubiquitin-like protein ligase binding	1.15724	1.73954
GO:0004630	transmembrane receptor protein tyrosine kinase activity	phospholipase D activity	2.30011	2.13685
GO:0017080	transmembrane receptor protein tyrosine kinase activity	sodium channel regulator activity	1.59761	0
GO:0001664	protein kinase binding	G protein-coupled receptor binding	1.23247	2.64014
GO:0031995	protein kinase binding	insulin-like growth factor II binding	2.14406	0
GO:0003690	protein kinase binding	double-stranded DNA binding	0.986828	0
GO:0020037	protein kinase binding	heme binding	1.30408	0
GO:0030295	transmembrane receptor protein tyrosine kinase activity	protein kinase activator activity	1.29404	0
GO:0046875	protein kinase binding	ephrin receptor binding	1.6423	0
GO:0070016	protein kinase binding	armadillo repeat domain binding	2.01972	0
GO:0071936	regulation of MAPK cascade	coreceptor activity involved in Wnt signaling pathway	2.01972	0
GO:0005925	cell-cell junction	focal adhesion	1.94857	1.80788
GO:0030055	cell-cell junction	cell-substrate junction	1.92903	1.77897
GO:0005901	cell-cell junction	caveola	2.31458	2.27615
GO:0005912	cell-cell junction	adherens junction	2.0562	2.16143
GO:1990907	cell-cell junction	beta-catenin-TCF complex	2.96032	2.54935
GO:0005911	cell-cell junction	cell-cell junction	1.79774	2.27619
GO:0031234	cell-cell junction	extrinsic component of cytoplasmic side of plasma membrane	2.02611	0
GO:0044853	cell-cell junction	plasma membrane raft	1.97518	2.14146
GO:0009898	cell-cell junction	cytoplasmic side of plasma membrane	1.85636	1.96469
GO:0045121	cell-cell junction	membrane raft	1.68784	2.26515
GO:0062023	cell-cell junction	collagen-containing extracellular matrix	1.50849	2.03134
GO:0030666	cell-cell junction	endocytic vesicle membrane	1.63941	0
GO:0019005	cell-cell junction	SCF ubiquitin ligase complex	1.78634	2.20027
GO:0016342	cell-cell junction	catenin complex	2.00431	2.85595
GO:0005856	cell-cell junction	cytoskeleton	1.3114	1.60378
GO:0000307	cell-cell junction	cyclin-dependent protein kinase holoenzyme complex	1.72706	0
GO:1902554	cell-cell junction	serine/threonine protein kinase complex	1.61693	0
GO:0030139	cell-cell junction	endocytic vesicle	1.32813	1.76619
GO:0031093	cell-cell junction	platelet alpha granule lumen	1.53882	0
GO:0044291	cell-cell junction	cell-cell contact zone	1.59962	0
GO:0034774	cell-cell junction	secretory granule lumen	1.16643	0
GO:0042383	cell-cell junction	sarcolemma	1.51846	0
GO:0043231	cell-cell junction	intracellular membrane-bounded organelle	0.899803	0
GO:1902911	cell-cell junction	protein kinase complex	1.80199	0
GO:0045334	cell-cell junction	clathrin-coated endocytic vesicle	1.32442	0
GO:0031091	cell-cell junction	platelet alpha granule	1.28409	0
GO:0030659	cell-cell junction	cytoplasmic vesicle membrane	1.02734	0
GO:0031294	regulation of cell migration	lymphocyte costimulation	0	2.83626
GO:0031295	regulation of cell migration	T cell costimulation	0	2.83626
GO:0031589	regulation of cell migration	cell-substrate adhesion	0	2.82468
GO:0003179	circulatory system development	heart valve morphogenesis	0	2.79784
GO:0007165	regulation of MAPK cascade	signal transduction	0	2.68757
GO:0050866	regulation of cell migration	negative regulation of cell activation	0	2.68423
GO:0002695	regulation of cell migration	negative regulation of leukocyte activation	0	2.66898
GO:0023052	regulation of cell migration	signaling	0	2.65177
GO:0007166	regulation of MAPK cascade	cell surface receptor signaling pathway	0	2.64681
GO:0007154	regulation of cell migration	cell communication	0	2.64064
GO:0003170	circulatory system development	heart valve development	0	2.63351
GO:0002116	cell-cell junction	semaphorin receptor complex	0	2.63021
GO:0005102	protein kinase binding	signaling receptor binding	0	2.61813
GO:0006935	cellular response to hormone stimulus	chemotaxis	0	2.61538
GO:0040011	cellular response to hormone stimulus	locomotion	0	2.61538
GO:0042330	cellular response to hormone stimulus	taxis	0	2.61538
GO:1901654	cellular response to hormone stimulus	response to ketone	0	2.60965
GO:0017147	protein kinase binding	Wnt-protein binding	0	2.59873
GO:0048240	circulatory system development	sperm capacitation	0	2.58809
GO:0051250	regulation of cell migration	negative regulation of lymphocyte activation	0	2.57736
GO:0008013	protein kinase binding	beta-catenin binding	0	2.55585
GO:0030036	regulation of cell junction assembly	actin cytoskeleton organization	0	2.54155
GO:0045499	transmembrane receptor protein tyrosine kinase activity	chemorepellent activity	0	2.53895
GO:0004888	transmembrane receptor protein tyrosine kinase activity	transmembrane signaling receptor activity	0	2.53636
GO:0050672	regulation of cell migration	negative regulation of lymphocyte proliferation	0	2.51981
GO:0032945	regulation of cell migration	negative regulation of mononuclear cell proliferation	0	2.51981
GO:0060485	circulatory system development	mesenchyme development	0	2.50514
GO:0014743	regulation of cell migration	regulation of muscle hypertrophy	0	2.50441
GO:0043125	protein kinase binding	ErbB-3 class receptor binding	0	2.49612
GO:0007267	regulation of MAPK cascade	cell-cell signaling	0	2.49405
GO:0017154	regulation of MAPK cascade	semaphorin receptor activity	0	2.48433
GO:0016477	regulation of cell migration	cell migration	0	2.48345
GO:0110061	cellular response to hormone stimulus	regulation of angiotensin-activated signaling pathway	0	2.47709
GO:0022407	regulation of cell migration	regulation of cell-cell adhesion	0	2.47349
GO:0009605	cellular response to hormone stimulus	response to external stimulus	0	2.47154
GO:0071495	cellular response to hormone stimulus	cellular response to endogenous stimulus	0	2.47119
GO:0030877	cell-cell junction	beta-catenin destruction complex	0	2.47024
GO:1901652	cellular response to hormone stimulus	response to peptide	0	2.4681
GO:0035867	cell-cell junction	alphav-beta3 integrin-IGF-1-IGF1R complex	0	2.45781
GO:0031994	protein kinase binding	insulin-like growth factor I binding	0	2.45713
GO:0030029	regulation of cell migration	actin filament-based process	0	2.45311
GO:0005178	protein kinase binding	integrin binding	0	2.45114
GO:1903037	regulation of cell migration	regulation of leukocyte cell-cell adhesion	0	2.45104
GO:0035567	regulation of MAPK cascade	non-canonical Wnt signaling pathway	0	2.44685
GO:0003151	circulatory system development	outflow tract morphogenesis	0	2.4465
GO:0008305	cell-cell junction	integrin complex	0	2.44284
GO:1905314	circulatory system development	semi-lunar valve development	0	2.44221
GO:1901699	cellular response to hormone stimulus	cellular response to nitrogen compound	0	2.4404
GO:0048870	regulation of cell migration	cell motility	0	2.4384
GO:0051716	cellular response to hormone stimulus	cellular response to stimulus	0	2.42893
GO:0030545	transmembrane receptor protein tyrosine kinase activity	signaling receptor regulator activity	0	2.42196
GO:0009897	cell-cell junction	external side of plasma membrane	0	2.42147
GO:0098636	cell-cell junction	protein complex involved in cell adhesion	0	2.42002
GO:0050670	regulation of cell migration	regulation of lymphocyte proliferation	0	2.41404
GO:0140416	regulation of phosphorylation	transcription regulator inhibitor activity	0	2.40972
GO:0007186	regulation of MAPK cascade	G protein-coupled receptor signaling pathway	0	2.40789
GO:0043235	cell-cell junction	receptor complex	0	2.39993
GO:0070741	cellular response to hormone stimulus	response to interleukin-6	0	2.39891
GO:0048841	circulatory system development	regulation of axon extension involved in axon guidance	0	2.39813
GO:0009719	cellular response to hormone stimulus	response to endogenous stimulus	0	2.39707
GO:0010648	regulation of cell migration	negative regulation of cell communication	0	2.39494
GO:0048729	circulatory system development	tissue morphogenesis	0	2.39072
GO:0036293	cellular response to hormone stimulus	response to decreased oxygen levels	0	2.39052
GO:0001666	cellular response to hormone stimulus	response to hypoxia	0	2.39052
GO:0010243	cellular response to hormone stimulus	response to organonitrogen compound	0	2.38935
GO:0023057	regulation of cell migration	negative regulation of signaling	0	2.38682
GO:0035173	transmembrane receptor protein tyrosine kinase activity	histone kinase activity	0	2.38566
GO:0022408	regulation of cell migration	negative regulation of cell-cell adhesion	0	2.38434
GO:0050867	regulation of cell migration	positive regulation of cell activation	0	2.38162
GO:2000628	regulation of phosphorylation	regulation of miRNA metabolic process	0	2.37741
GO:0060411	circulatory system development	cardiac septum morphogenesis	0	2.37738
GO:0060089	transmembrane receptor protein tyrosine kinase activity	molecular transducer activity	0	2.37509
GO:0038023	transmembrane receptor protein tyrosine kinase activity	signaling receptor activity	0	2.37509
GO:0072538	cellular response to hormone stimulus	T-helper 17 type immune response	0	2.37308
GO:0050896	cellular response to hormone stimulus	response to stimulus	0	2.37305
GO:0050863	regulation of cell migration	regulation of T cell activation	0	2.36943
GO:1901698	cellular response to hormone stimulus	response to nitrogen compound	0	2.36871
GO:0071944	cell-cell junction	cell periphery	0	2.36424
GO:0032231	regulation of cell junction assembly	regulation of actin filament bundle assembly	0	2.36287
GO:0150115	regulation of cell junction assembly	cell-substrate junction organization	0	2.3612
GO:0019898	cell-cell junction	extrinsic component of membrane	0	2.36117
GO:0010962	regulation of phosphorylation	regulation of glucan biosynthetic process	0	2.35956
GO:0023051	regulation of cell migration	regulation of signaling	0	2.35847
GO:1903038	regulation of cell migration	negative regulation of leukocyte cell-cell adhesion	0	2.35837
GO:0010646	regulation of cell migration	regulation of cell communication	0	2.3575
GO:0032660	regulation of cell migration	regulation of interleukin-17 production	0	2.35702
GO:0032233	regulation of cell junction assembly	positive regulation of actin filament bundle assembly	0	2.35691
GO:0035556	regulation of MAPK cascade	intracellular signal transduction	0	2.35525
GO:0050870	regulation of cell migration	positive regulation of T cell activation	0	2.35322
GO:0045295	protein kinase binding	gamma-catenin binding	0	2.35319
GO:0042130	regulation of cell migration	negative regulation of T cell proliferation	0	2.34855
GO:0051018	protein kinase binding	protein kinase A binding	0	2.34756
GO:0043296	cell-cell junction	apical junction complex	0	2.34377
GO:0032944	regulation of cell migration	regulation of mononuclear cell proliferation	0	2.34324
GO:0070664	regulation of cell migration	negative regulation of leukocyte proliferation	0	2.34046
GO:0046332	protein kinase binding	SMAD binding	0	2.3327
GO:0001816	regulation of cell migration	cytokine production	0	2.32913
GO:0070369	cell-cell junction	beta-catenin-TCF7L2 complex	0	2.32652
GO:0071664	cell-cell junction	catenin-TCF7L2 complex	0	2.32652
GO:0061549	circulatory system development	sympathetic ganglion development	0	2.32652
GO:0002696	regulation of cell migration	positive regulation of leukocyte activation	0	2.32535
GO:0040012	regulation of cell migration	regulation of locomotion	0	2.32263
GO:1903039	regulation of cell migration	positive regulation of leukocyte cell-cell adhesion	0	2.32221
GO:0022409	regulation of cell migration	positive regulation of cell-cell adhesion	0	2.32197
GO:0080164	regulation of phosphorylation	regulation of nitric oxide metabolic process	0	2.31978
GO:0015459	transmembrane receptor protein tyrosine kinase activity	potassium channel regulator activity	0	2.31583
GO:0045165	circulatory system development	cell fate commitment	0	2.31338
GO:0051057	regulation of MAPK cascade	positive regulation of small GTPase mediated signal transduction	0	2.31314
GO:0002287	circulatory system development	alpha-beta T cell activation involved in immune response	0	2.31007
GO:0002293	circulatory system development	alpha-beta T cell differentiation involved in immune response	0	2.31007
GO:0002294	circulatory system development	CD4-positive, alpha-beta T cell differentiation involved in immune response	0	2.31007
GO:0002292	circulatory system development	T cell differentiation involved in immune response	0	2.31007
GO:0042093	circulatory system development	T-helper cell differentiation	0	2.31007
GO:0008083	transmembrane receptor protein tyrosine kinase activity	growth factor activity	0	2.30902
GO:1905145	cellular response to hormone stimulus	cellular response to acetylcholine	0	2.30895
GO:0098926	regulation of MAPK cascade	postsynaptic signal transduction	0	2.30895
GO:1905144	cellular response to hormone stimulus	response to acetylcholine	0	2.30895
GO:2000179	regulation of cell migration	positive regulation of neural precursor cell proliferation	0	2.30774
GO:0005923	cell-cell junction	bicellular tight junction	0	2.30771
GO:0050868	regulation of cell migration	negative regulation of T cell activation	0	2.3074
GO:0009725	cellular response to hormone stimulus	response to hormone	0	2.30659
GO:0008277	regulation of MAPK cascade	regulation of G protein-coupled receptor signaling pathway	0	2.29862
GO:0110020	regulation of cell junction assembly	regulation of actomyosin structure organization	0	2.29822
GO:0034103	regulation of cell migration	regulation of tissue remodeling	0	2.29746
GO:0050869	regulation of cell migration	negative regulation of B cell activation	0	2.29646
GO:0035306	regulation of phosphorylation	positive regulation of dephosphorylation	0	2.29633
GO:0034705	cell-cell junction	potassium channel complex	0	2.2955
GO:0071394	cellular response to hormone stimulus	cellular response to testosterone stimulus	0	2.29223
GO:0035686	cell-cell junction	sperm fibrous sheath	0	2.28954
GO:0051251	regulation of cell migration	positive regulation of lymphocyte activation	0	2.28517
GO:0071872	cellular response to hormone stimulus	cellular response to epinephrine stimulus	0	2.28172
GO:0071871	cellular response to hormone stimulus	response to epinephrine	0	2.28172
GO:0003279	circulatory system development	cardiac septum development	0	2.28082
GO:0032885	regulation of phosphorylation	regulation of polysaccharide biosynthetic process	0	2.27911
GO:0090287	cellular response to hormone stimulus	regulation of cellular response to growth factor stimulus	0	2.27796
GO:0048583	regulation of cell migration	regulation of response to stimulus	0	2.275
GO:1990909	cell-cell junction	Wnt signalosome	0	2.27371
GO:0035584	regulation of MAPK cascade	calcium-mediated signaling using intracellular calcium source	0	2.27301
GO:0051249	regulation of cell migration	regulation of lymphocyte activation	0	2.27199
GO:0050794	regulation of cell migration	regulation of cellular process	0	2.26821
GO:0002064	circulatory system development	epithelial cell development	0	2.26775
GO:0035304	regulation of phosphorylation	regulation of protein dephosphorylation	0	2.26599
GO:0001221	protein kinase binding	transcription coregulator binding	0	2.26599
GO:0030546	transmembrane receptor protein tyrosine kinase activity	signaling receptor activator activity	0	2.26581
GO:0001502	regulation of cell junction assembly	cartilage condensation	0	2.26535
GO:0098743	regulation of cell junction assembly	cell aggregation	0	2.26535
GO:2000741	circulatory system development	positive regulation of mesenchymal stem cell differentiation	0	2.26535
GO:0072534	cell-cell junction	perineuronal net	0	2.26404
GO:0098966	cell-cell junction	perisynaptic extracellular matrix	0	2.26404
GO:0099535	cell-cell junction	synapse-associated extracellular matrix	0	2.26404
GO:0050847	cellular response to hormone stimulus	progesterone receptor signaling pathway	0	2.2633
GO:1902930	regulation of phosphorylation	regulation of alcohol biosynthetic process	0	2.26222
GO:0003231	circulatory system development	cardiac ventricle development	0	2.26211
GO:0009986	cell-cell junction	cell surface	0	2.26207
GO:0045869	regulation of phosphorylation	negative regulation of single stranded viral RNA replication via double stranded DNA intermediate	0	2.25888
GO:0045091	regulation of phosphorylation	regulation of single stranded viral RNA replication via double stranded DNA intermediate	0	2.25888
GO:0050865	regulation of cell migration	regulation of cell activation	0	2.25797
GO:0070663	regulation of cell migration	regulation of leukocyte proliferation	0	2.25775
GO:0004711	transmembrane receptor protein tyrosine kinase activity	ribosomal protein S6 kinase activity	0	2.25737
GO:0002694	regulation of cell migration	regulation of leukocyte activation	0	2.25584
GO:0031252	cell-cell junction	cell leading edge	0	2.25491
GO:1902547	cellular response to hormone stimulus	regulation of cellular response to vascular endothelial growth factor stimulus	0	2.25347
GO:0050789	regulation of cell migration	regulation of biological process	0	2.25281
GO:0006090	regulation of phosphorylation	pyruvate metabolic process	0	2.25232
GO:0005886	cell-cell junction	plasma membrane	0	2.25112
GO:0007015	regulation of cell junction assembly	actin filament organization	0	2.25108
GO:0097305	cellular response to hormone stimulus	response to alcohol	0	2.25069
GO:0007155	regulation of cell migration	cell adhesion	0	2.25028
GO:0005126	protein kinase binding	cytokine receptor binding	0	2.24715
GO:0010510	regulation of phosphorylation	regulation of acetyl-CoA biosynthetic process from pyruvate	0	2.24623
GO:0050812	regulation of phosphorylation	regulation of acyl-CoA biosynthetic process	0	2.24623
GO:0003148	circulatory system development	outflow tract septum morphogenesis	0	2.24495
GO:0008076	cell-cell junction	voltage-gated potassium channel complex	0	2.24467
GO:2000177	regulation of cell migration	regulation of neural precursor cell proliferation	0	2.24416
GO:0052742	regulation of phosphorylation	phosphatidylinositol kinase activity	0	2.24313
GO:0004930	transmembrane receptor protein tyrosine kinase activity	G protein-coupled receptor activity	0	2.243
GO:0035866	cell-cell junction	alphav-beta3 integrin-PKCalpha complex	0	2.24249
GO:0035150	regulation of cell migration	regulation of tube size	0	2.24104
GO:0110053	regulation of cell junction assembly	regulation of actin filament organization	0	2.24089
GO:0098802	cell-cell junction	plasma membrane signaling receptor complex	0	2.24089
GO:0065007	regulation of cell migration	biological regulation	0	2.24062
GO:0050671	regulation of cell migration	positive regulation of lymphocyte proliferation	0	2.24014
GO:0043502	regulation of cell migration	regulation of muscle adaptation	0	2.23927
GO:0046847	regulation of cell junction assembly	filopodium assembly	0	2.23921
GO:1903421	regulation of cell migration	regulation of synaptic vesicle recycling	0	2.23899
GO:0002286	circulatory system development	T cell activation involved in immune response	0	2.23444
GO:0034330	regulation of cell junction assembly	cell junction organization	0	2.23429
GO:0070873	regulation of phosphorylation	regulation of glycogen metabolic process	0	2.23414
GO:0032870	cellular response to hormone stimulus	cellular response to hormone stimulus	0	2.23376
GO:0071310	cellular response to hormone stimulus	cellular response to organic substance	0	2.23024
GO:0034694	cellular response to hormone stimulus	response to prostaglandin	0	2.22929
GO:0010033	cellular response to hormone stimulus	response to organic substance	0	2.22707
GO:0035239	circulatory system development	tube morphogenesis	0	2.22647
GO:2000535	circulatory system development	regulation of entry of bacterium into host cell	0	2.22569
GO:0050919	cellular response to hormone stimulus	negative chemotaxis	0	2.22537
GO:0048585	regulation of cell migration	negative regulation of response to stimulus	0	2.22482
GO:0098857	cell-cell junction	membrane microdomain	0	2.22432
GO:0090435	regulation of cell migration	protein localization to nuclear envelope	0	2.22348
GO:0030947	cellular response to hormone stimulus	regulation of vascular endothelial growth factor receptor signaling pathway	0	2.22244
GO:0098797	cell-cell junction	plasma membrane protein complex	0	2.22175
GO:1901700	cellular response to hormone stimulus	response to oxygen-containing compound	0	2.21988
GO:0140747	regulation of phosphorylation	regulation of ncRNA transcription	0	2.21765
GO:1903798	regulation of phosphorylation	regulation of miRNA processing	0	2.21763
GO:0070920	regulation of phosphorylation	regulation of regulatory ncRNA processing	0	2.21763
GO:0032926	regulation of MAPK cascade	negative regulation of activin receptor signaling pathway	0	2.217
GO:0051496	regulation of cell junction assembly	positive regulation of stress fiber assembly	0	2.21511
GO:1905205	regulation of cell migration	positive regulation of connective tissue replacement	0	2.21312
GO:0072518	transmembrane receptor protein tyrosine kinase activity	Rho-dependent protein serine/threonine kinase activity	0	2.21312
GO:0019838	protein kinase binding	growth factor binding	0	2.21202
GO:0097411	cellular response to hormone stimulus	hypoxia-inducible factor-1alpha signaling pathway	0	2.21192
GO:0070160	cell-cell junction	tight junction	0	2.21148
GO:0038085	protein kinase binding	vascular endothelial growth factor binding	0	2.21054
GO:0005172	protein kinase binding	vascular endothelial growth factor receptor binding	0	2.20821
GO:0072584	regulation of cell migration	caveolin-mediated endocytosis	0	2.20686
GO:0010715	regulation of cell junction assembly	regulation of extracellular matrix disassembly	0	2.20666
GO:0009888	circulatory system development	tissue development	0	2.20607
GO:0042129	regulation of cell migration	regulation of T cell proliferation	0	2.20588
GO:0098643	cell-cell junction	banded collagen fibril	0	2.20485
GO:0005583	cell-cell junction	fibrillar collagen trimer	0	2.20485
GO:0019897	cell-cell junction	extrinsic component of plasma membrane	0	2.20433
GO:1902075	cellular response to hormone stimulus	cellular response to salt	0	2.19864
GO:0003273	circulatory system development	cell migration involved in endocardial cushion formation	0	2.1981
GO:0009653	circulatory system development	anatomical structure morphogenesis	0	2.19655
GO:0007163	regulation of cell migration	establishment or maintenance of cell polarity	0	2.19372
GO:0090308	regulation of cell migration	regulation of DNA methylation-dependent heterochromatin formation	0	2.19342
GO:0010572	regulation of cell migration	positive regulation of platelet activation	0	2.19207
GO:0007188	regulation of MAPK cascade	adenylate cyclase-modulating G protein-coupled receptor signaling pathway	0	2.19205
GO:0095500	cellular response to hormone stimulus	acetylcholine receptor signaling pathway	0	2.19121
GO:0050840	protein kinase binding	extracellular matrix binding	0	2.19057
GO:0048873	regulation of cell migration	homeostasis of number of cells within a tissue	0	2.1903
GO:0043116	regulation of cell migration	negative regulation of vascular permeability	0	2.18963
GO:0043666	regulation of phosphorylation	regulation of phosphoprotein phosphatase activity	0	2.18963
GO:0035303	regulation of phosphorylation	regulation of dephosphorylation	0	2.18843
GO:0048843	circulatory system development	negative regulation of axon extension involved in axon guidance	0	2.18804
GO:0002052	circulatory system development	positive regulation of neuroblast proliferation	0	2.18711
GO:0002009	circulatory system development	morphogenesis of an epithelium	0	2.18637
GO:2001234	regulation of cell migration	negative regulation of apoptotic signaling pathway	0	2.18523
GO:0032700	regulation of cell migration	negative regulation of interleukin-17 production	0	2.18521
GO:0016331	circulatory system development	morphogenesis of embryonic epithelium	0	2.18424
GO:0071141	cell-cell junction	SMAD protein complex	0	2.18386
GO:0014074	cellular response to hormone stimulus	response to purine-containing compound	0	2.18347
GO:0014032	circulatory system development	neural crest cell development	0	2.18322
GO:0048864	circulatory system development	stem cell development	0	2.18322
GO:0044409	circulatory system development	entry into host	0	2.18208
GO:0046683	cellular response to hormone stimulus	response to organophosphorus	0	2.18107
GO:0002066	circulatory system development	columnar/cuboidal epithelial cell development	0	2.17809
GO:0033612	protein kinase binding	receptor serine/threonine kinase binding	0	2.17809
GO:0070696	protein kinase binding	transmembrane receptor protein serine/threonine kinase binding	0	2.17809
GO:0072073	circulatory system development	kidney epithelium development	0	2.17777
GO:0038154	cellular response to hormone stimulus	interleukin-11-mediated signaling pathway	0	2.17489
GO:0030027	cell-cell junction	lamellipodium	0	2.17261
GO:0030168	regulation of cell migration	platelet activation	0	2.17137
GO:0005251	transmembrane receptor protein tyrosine kinase activity	delayed rectifier potassium channel activity	0	2.17114
GO:0003158	circulatory system development	endothelium development	0	2.16911
GO:0040017	regulation of cell migration	positive regulation of locomotion	0	2.16902
GO:0046456	regulation of phosphorylation	icosanoid biosynthetic process	0	2.16834
GO:0001516	regulation of phosphorylation	prostaglandin biosynthetic process	0	2.16834
GO:0046457	regulation of phosphorylation	prostanoid biosynthetic process	0	2.16834
GO:0006636	regulation of phosphorylation	unsaturated fatty acid biosynthetic process	0	2.16834
GO:0030855	circulatory system development	epithelial cell differentiation	0	2.16829
GO:0060076	cell-cell junction	excitatory synapse	0	2.16629
GO:0008015	regulation of cell migration	blood circulation	0	2.16619
GO:0070482	cellular response to hormone stimulus	response to oxygen levels	0	2.16606
GO:2000466	transmembrane receptor protein tyrosine kinase activity	negative regulation of glycogen (starch) synthase activity	0	2.16507
GO:2000077	circulatory system development	negative regulation of type B pancreatic cell development	0	2.16507
GO:0106071	regulation of MAPK cascade	positive regulation of adenylate cyclase-activating G protein-coupled receptor signaling pathway	0	2.16507
GO:1901030	regulation of cell migration	positive regulation of mitochondrial outer membrane permeabilization involved in apoptotic signaling pathway	0	2.16507
GO:0106070	regulation of MAPK cascade	regulation of adenylate cyclase-activating G protein-coupled receptor signaling pathway	0	2.16507
GO:1901028	regulation of cell migration	regulation of mitochondrial outer membrane permeabilization involved in apoptotic signaling pathway	0	2.16507
GO:0070848	cellular response to hormone stimulus	response to growth factor	0	2.16487
GO:0060589	transmembrane receptor protein tyrosine kinase activity	nucleoside-triphosphatase regulator activity	0	2.16319
GO:0003206	circulatory system development	cardiac chamber morphogenesis	0	2.16253
GO:0035307	regulation of phosphorylation	positive regulation of protein dephosphorylation	0	2.16239
GO:0042060	regulation of cell migration	wound healing	0	2.1621
GO:0051901	regulation of cell migration	positive regulation of mitochondrial depolarization	0	2.16147
GO:0018394	regulation of phosphorylation	peptidyl-lysine acetylation	0	2.16016
GO:1901342	circulatory system development	regulation of vasculature development	0	2.1589
GO:0048598	circulatory system development	embryonic morphogenesis	0	2.1565
GO:1900076	cellular response to hormone stimulus	regulation of cellular response to insulin stimulus	0	2.15591
GO:0050772	regulation of cell junction assembly	positive regulation of axonogenesis	0	2.15551
GO:0004860	transmembrane receptor protein tyrosine kinase activity	protein kinase inhibitor activity	0	2.15546
GO:0098609	regulation of cell migration	cell-cell adhesion	0	2.15467
GO:0046578	regulation of MAPK cascade	regulation of Ras protein signal transduction	0	2.15397
GO:0009887	circulatory system development	animal organ morphogenesis	0	2.15319
GO:0032881	regulation of phosphorylation	regulation of polysaccharide metabolic process	0	2.15274
GO:0060284	circulatory system development	regulation of cell development	0	2.15037
GO:0050810	regulation of phosphorylation	regulation of steroid biosynthetic process	0	2.14882
GO:0019218	regulation of phosphorylation	regulation of steroid metabolic process	0	2.14882
GO:0032946	regulation of cell migration	positive regulation of mononuclear cell proliferation	0	2.14774
GO:0033627	regulation of cell migration	cell adhesion mediated by integrin	0	2.14759
GO:0023056	regulation of cell migration	positive regulation of signaling	0	2.14727
GO:0061050	regulation of cell junction assembly	regulation of cell growth involved in cardiac muscle cell development	0	2.14645
GO:0042762	regulation of phosphorylation	regulation of sulfur metabolic process	0	2.14446
GO:0042221	cellular response to hormone stimulus	response to chemical	0	2.14381
GO:0035295	circulatory system development	tube development	0	2.14375
GO:0043367	circulatory system development	CD4-positive, alpha-beta T cell differentiation	0	2.1436
GO:0060537	circulatory system development	muscle tissue development	0	2.14359
GO:0035403	transmembrane receptor protein tyrosine kinase activity	histone H3T6 kinase activity	0	2.14345
GO:0008360	circulatory system development	regulation of cell shape	0	2.14216
GO:0050693	protein kinase binding	LBD domain binding	0	2.14165
GO:1905941	regulation of cell migration	positive regulation of gonad development	0	2.14165
GO:2000020	regulation of cell migration	positive regulation of male gonad development	0	2.14165
GO:2000018	regulation of cell migration	regulation of male gonad development	0	2.14165
GO:0015629	cell-cell junction	actin cytoskeleton	0	2.14147
GO:0051136	circulatory system development	regulation of NK T cell differentiation	0	2.13865
GO:0060716	circulatory system development	labyrinthine layer blood vessel development	0	2.13805
GO:0061027	circulatory system development	umbilical cord development	0	2.13805
GO:0036304	circulatory system development	umbilical cord morphogenesis	0	2.13805
GO:0002065	circulatory system development	columnar/cuboidal epithelial cell differentiation	0	2.13737
GO:1902074	cellular response to hormone stimulus	response to salt	0	2.13648
GO:0001568	circulatory system development	blood vessel development	0	2.13559
GO:0010647	regulation of cell migration	positive regulation of cell communication	0	2.13378
GO:0022617	regulation of cell junction assembly	extracellular matrix disassembly	0	2.13369
GO:0061642	circulatory system development	chemoattraction of axon	0	2.13144
GO:0007223	regulation of MAPK cascade	Wnt signaling pathway, calcium modulating pathway	0	2.13144
GO:0048644	circulatory system development	muscle organ morphogenesis	0	2.13118
GO:0048842	circulatory system development	positive regulation of axon extension involved in axon guidance	0	2.13084
GO:0031279	transmembrane receptor protein tyrosine kinase activity	regulation of cyclase activity	0	2.12775
GO:0014820	regulation of cell migration	tonic smooth muscle contraction	0	2.12604
GO:0046854	regulation of phosphorylation	phosphatidylinositol phosphate biosynthetic process	0	2.12568
GO:0019221	cellular response to hormone stimulus	cytokine-mediated signaling pathway	0	2.12514
GO:0003205	circulatory system development	cardiac chamber development	0	2.12333
GO:1901166	circulatory system development	neural crest cell migration involved in autonomic nervous system development	0	2.12303
GO:0046850	regulation of cell migration	regulation of bone remodeling	0	2.12192
GO:1901529	regulation of cell migration	positive regulation of anion channel activity	0	2.12003
GO:1903961	regulation of cell migration	positive regulation of anion transmembrane transport	0	2.12003
GO:1903793	regulation of cell migration	positive regulation of monoatomic anion transport	0	2.12003
GO:0010562	regulation of phosphorylation	positive regulation of phosphorus metabolic process	0	2.11788
GO:1901184	regulation of MAPK cascade	regulation of ERBB signaling pathway	0	2.11744
GO:0019210	transmembrane receptor protein tyrosine kinase activity	kinase inhibitor activity	0	2.11724
GO:0007189	regulation of MAPK cascade	adenylate cyclase-activating G protein-coupled receptor signaling pathway	0	2.11475
GO:0006112	regulation of phosphorylation	energy reserve metabolic process	0	2.1126
GO:1902743	regulation of cell junction assembly	regulation of lamellipodium organization	0	2.1112
GO:0098772	transmembrane receptor protein tyrosine kinase activity	molecular function regulator activity	0	2.1109
GO:0042826	protein kinase binding	histone deacetylase binding	0	2.11079
GO:0040008	regulation of cell junction assembly	regulation of growth	0	2.10846
GO:0042102	regulation of cell migration	positive regulation of T cell proliferation	0	2.10758
GO:0062012	regulation of phosphorylation	regulation of small molecule metabolic process	0	2.10683
GO:0050431	protein kinase binding	transforming growth factor beta binding	0	2.10536
GO:0051130	regulation of cell junction assembly	positive regulation of cellular component organization	0	2.10368
GO:0051174	regulation of phosphorylation	regulation of phosphorus metabolic process	0	2.10118
GO:0009611	regulation of cell migration	response to wounding	0	2.10106
GO:0050793	circulatory system development	regulation of developmental process	0	2.10042
GO:2000045	regulation of cell migration	regulation of G1/S transition of mitotic cell cycle	0	2.09678
GO:0032006	regulation of MAPK cascade	regulation of TOR signaling	0	2.09613
GO:0031669	cellular response to hormone stimulus	cellular response to nutrient levels	0	2.09437
GO:0140677	transmembrane receptor protein tyrosine kinase activity	molecular function activator activity	0	2.09288
GO:0070887	cellular response to hormone stimulus	cellular response to chemical stimulus	0	2.09192
GO:0001726	cell-cell junction	ruffle	0	2.09122
GO:0040013	regulation of cell migration	negative regulation of locomotion	0	2.09081
GO:0019220	regulation of phosphorylation	regulation of phosphate metabolic process	0	2.09006
GO:0060562	circulatory system development	epithelial tube morphogenesis	0	2.0878
GO:0070161	cell-cell junction	anchoring junction	0	2.08066
GO:0031668	cellular response to hormone stimulus	cellular response to extracellular stimulus	0	2.08019
GO:0046718	circulatory system development	viral entry into host cell	0	2.07835
GO:0071345	cellular response to hormone stimulus	cellular response to cytokine stimulus	0	2.07806
GO:0010921	regulation of phosphorylation	regulation of phosphatase activity	0	2.07591
GO:0001763	circulatory system development	morphogenesis of a branching structure	0	2.07472
GO:0010720	circulatory system development	positive regulation of cell development	0	2.07377
GO:0005267	transmembrane receptor protein tyrosine kinase activity	potassium channel activity	0	2.07303
GO:0032651	regulation of cell migration	regulation of interleukin-1 beta production	0	2.07164
GO:0071496	cellular response to hormone stimulus	cellular response to external stimulus	0	2.07129
GO:0030312	cell-cell junction	external encapsulating structure	0	2.069
GO:0031012	cell-cell junction	extracellular matrix	0	2.069
GO:2000379	regulation of phosphorylation	positive regulation of reactive oxygen species metabolic process	0	2.06721
GO:0019955	protein kinase binding	cytokine binding	0	2.06597
GO:0048646	circulatory system development	anatomical structure formation involved in morphogenesis	0	2.06522
GO:0014706	circulatory system development	striated muscle tissue development	0	2.06513
GO:0044325	protein kinase binding	transmembrane transporter binding	0	2.05892
GO:0000910	regulation of cell migration	cytokinesis	0	2.05771
GO:0030660	cell-cell junction	Golgi-associated vesicle membrane	0	2.05708
GO:0030864	cell-cell junction	cortical actin cytoskeleton	0	2.05665
GO:0001223	protein kinase binding	transcription coactivator binding	0	2.05592
GO:0045927	regulation of cell junction assembly	positive regulation of growth	0	2.05581
GO:0150116	regulation of cell junction assembly	regulation of cell-substrate junction organization	0	2.0556
GO:1902806	regulation of cell migration	regulation of cell cycle G1/S phase transition	0	2.04816
GO:0072175	circulatory system development	epithelial tube formation	0	2.04722
GO:0032652	regulation of cell migration	regulation of interleukin-1 production	0	2.0472
GO:0070555	cellular response to hormone stimulus	response to interleukin-1	0	2.04688
GO:0048513	circulatory system development	animal organ development	0	2.04637
GO:0051495	regulation of cell junction assembly	positive regulation of cytoskeleton organization	0	2.04516
GO:0002683	regulation of cell migration	negative regulation of immune system process	0	2.04115
GO:0140375	transmembrane receptor protein tyrosine kinase activity	immune receptor activity	0	2.03688
GO:0007275	circulatory system development	multicellular organism development	0	2.03467
GO:0048856	circulatory system development	anatomical structure development	0	2.03345
GO:0044089	regulation of cell migration	positive regulation of cellular component biogenesis	0	2.03293
GO:0010827	regulation of cell migration	regulation of glucose transmembrane transport	0	2.03232
GO:0051962	circulatory system development	positive regulation of nervous system development	0	2.03211
GO:0048731	circulatory system development	system development	0	2.02642
GO:0098862	cell-cell junction	cluster of actin-based cell projections	0	2.02447
GO:0097110	protein kinase binding	scaffold protein binding	0	2.02402
GO:0030054	cell-cell junction	cell junction	0	2.02401
GO:0031667	cellular response to hormone stimulus	response to nutrient levels	0	2.02307
GO:0097190	regulation of MAPK cascade	apoptotic signaling pathway	0	2.02285
GO:2000026	circulatory system development	regulation of multicellular organismal development	0	2.02003
GO:0031344	regulation of cell junction assembly	regulation of cell projection organization	0	2.0193
GO:0005539	protein kinase binding	glycosaminoglycan binding	0	2.0186
GO:0090092	regulation of MAPK cascade	regulation of transmembrane receptor protein serine/threonine kinase signaling pathway	0	2.01836
GO:1903844	cellular response to hormone stimulus	regulation of cellular response to transforming growth factor beta stimulus	0	2.01832
GO:1902903	regulation of cell junction assembly	regulation of supramolecular fiber organization	0	2.01591
GO:0007204	regulation of cell migration	positive regulation of cytosolic calcium ion concentration	0	2.01083
GO:0002011	circulatory system development	morphogenesis of an epithelial sheet	0	2.00994
GO:0048584	regulation of cell migration	positive regulation of response to stimulus	0	2.00862
GO:0009790	circulatory system development	embryo development	0	2.00811
GO:0051241	regulation of cell migration	negative regulation of multicellular organismal process	0	2.00741
GO:0005903	cell-cell junction	brush border	0	2.00704
GO:0098552	cell-cell junction	side of membrane	0	2.00536
GO:2000146	regulation of cell migration	negative regulation of cell motility	0	2.00532
GO:0019217	regulation of phosphorylation	regulation of fatty acid metabolic process	0	2.00416
GO:0048639	regulation of cell junction assembly	positive regulation of developmental growth	0	2.00375
GO:0005518	protein kinase binding	collagen binding	0	2.00298
GO:0051239	regulation of cell migration	regulation of multicellular organismal process	0	2.00282
GO:0090087	regulation of cell migration	regulation of peptide transport	0	2.00202
GO:0050839	protein kinase binding	cell adhesion molecule binding	0	2.00128
GO:0097435	regulation of cell junction assembly	supramolecular fiber organization	0	2.00023
GO:0072006	circulatory system development	nephron development	0	1.99679
GO:0005201	cell-cell junction	extracellular matrix structural constituent	0	1.99597
GO:0048638	regulation of cell junction assembly	regulation of developmental growth	0	1.99526
GO:0010810	regulation of cell migration	regulation of cell-substrate adhesion	0	1.99452
GO:1902905	regulation of cell junction assembly	positive regulation of supramolecular fiber organization	0	1.99307
GO:0051301	regulation of cell migration	cell division	0	1.98944
GO:0051050	regulation of cell migration	positive regulation of transport	0	1.98858
GO:0060390	regulation of MAPK cascade	regulation of SMAD protein signal transduction	0	1.98533
GO:0045446	circulatory system development	endothelial cell differentiation	0	1.98506
GO:0034764	regulation of cell migration	positive regulation of transmembrane transport	0	1.98429
GO:0010565	regulation of phosphorylation	regulation of cellular ketone metabolic process	0	1.97883
GO:0098978	cell-cell junction	glutamatergic synapse	0	1.97699
GO:0050878	regulation of cell migration	regulation of body fluid levels	0	1.97145
GO:0042752	regulation of cell migration	regulation of circadian rhythm	0	1.97029
GO:0009991	cellular response to hormone stimulus	response to extracellular stimulus	0	1.96977
GO:0043467	regulation of phosphorylation	regulation of generation of precursor metabolites and energy	0	1.9689
GO:0043269	regulation of cell migration	regulation of monoatomic ion transport	0	1.96827
GO:0032502	circulatory system development	developmental process	0	1.96415
GO:0010638	regulation of cell junction assembly	positive regulation of organelle organization	0	1.96395
GO:0032723	regulation of cell migration	positive regulation of connective tissue growth factor production	0	1.96272
GO:0090271	regulation of cell migration	positive regulation of fibroblast growth factor production	0	1.96272
GO:0032643	regulation of cell migration	regulation of connective tissue growth factor production	0	1.96272
GO:0090270	regulation of cell migration	regulation of fibroblast growth factor production	0	1.96272
GO:0001822	circulatory system development	kidney development	0	1.96229
GO:1905430	cellular response to hormone stimulus	cellular response to glycine	0	1.96115
GO:1905232	cellular response to hormone stimulus	cellular response to L-glutamate	0	1.96115
GO:0010730	regulation of phosphorylation	negative regulation of hydrogen peroxide biosynthetic process	0	1.96115
GO:0010727	regulation of phosphorylation	negative regulation of hydrogen peroxide metabolic process	0	1.96115
GO:0010728	regulation of phosphorylation	regulation of hydrogen peroxide biosynthetic process	0	1.96115
GO:1902065	cellular response to hormone stimulus	response to L-glutamate	0	1.96115
GO:0000304	cellular response to hormone stimulus	response to singlet oxygen	0	1.96115
GO:0030336	regulation of cell migration	negative regulation of cell migration	0	1.96011
GO:0038064	regulation of MAPK cascade	collagen receptor activity	0	1.95957
GO:0038063	regulation of MAPK cascade	collagen-activated tyrosine kinase receptor signaling pathway	0	1.95957
GO:0038062	regulation of MAPK cascade	protein tyrosine kinase collagen receptor activity	0	1.95957
GO:0004698	transmembrane receptor protein tyrosine kinase activity	calcium-dependent protein kinase C activity	0	1.95905
GO:0002159	regulation of cell junction assembly	desmosome assembly	0	1.95905
GO:0110063	cellular response to hormone stimulus	positive regulation of angiotensin-activated signaling pathway	0	1.95905
GO:2000707	regulation of cell migration	positive regulation of dense core granule biogenesis	0	1.95905
GO:2000705	regulation of cell migration	regulation of dense core granule biogenesis	0	1.95905
GO:2001233	regulation of cell migration	regulation of apoptotic signaling pathway	0	1.95863
GO:0097129	cell-cell junction	cyclin D2-CDK4 complex	0	1.95852
GO:0097296	regulation of phosphorylation	activation of cysteine-type endopeptidase activity involved in apoptotic signaling pathway	0	1.958
GO:0030526	cell-cell junction	granulocyte macrophage colony-stimulating factor receptor complex	0	1.958
GO:0038157	cellular response to hormone stimulus	granulocyte-macrophage colony-stimulating factor signaling pathway	0	1.958
GO:0035401	transmembrane receptor protein tyrosine kinase activity	histone H3Y41 kinase activity	0	1.958
GO:0005143	protein kinase binding	interleukin-12 receptor binding	0	1.958
GO:0070757	cellular response to hormone stimulus	interleukin-35-mediated signaling pathway	0	1.958
GO:0060399	cellular response to hormone stimulus	positive regulation of growth hormone receptor signaling pathway	0	1.958
GO:1905315	circulatory system development	cell proliferation involved in endocardial cushion morphogenesis	0	1.95747
GO:0061323	circulatory system development	cell proliferation involved in heart morphogenesis	0	1.95747
GO:1905317	circulatory system development	inferior endocardial cushion morphogenesis	0	1.95747
GO:0002663	regulation of cell migration	positive regulation of B cell tolerance induction	0	1.95747
GO:2000563	regulation of cell migration	positive regulation of CD4-positive, alpha-beta T cell proliferation	0	1.95747
GO:0051138	circulatory system development	positive regulation of NK T cell differentiation	0	1.95747
GO:0002666	regulation of cell migration	positive regulation of T cell tolerance induction	0	1.95747
GO:0002651	regulation of cell migration	positive regulation of tolerance induction to self antigen	0	1.95747
GO:0002661	regulation of cell migration	regulation of B cell tolerance induction	0	1.95747
GO:0002664	regulation of cell migration	regulation of T cell tolerance induction	0	1.95747
GO:0002649	regulation of cell migration	regulation of tolerance induction to self antigen	0	1.95747
GO:1905316	circulatory system development	superior endocardial cushion morphogenesis	0	1.95747
GO:0031256	cell-cell junction	leading edge membrane	0	1.95744
GO:0003013	regulation of cell migration	circulatory system process	0	1.95716
GO:0010997	protein kinase binding	anaphase-promoting complex binding	0	1.95695
GO:0044784	regulation of cell migration	metaphase/anaphase transition of cell cycle	0	1.95695
GO:0007091	regulation of cell migration	metaphase/anaphase transition of mitotic cell cycle	0	1.95695
GO:0060414	circulatory system development	aorta smooth muscle tissue morphogenesis	0	1.95642
GO:0043697	circulatory system development	cell dedifferentiation	0	1.9559
GO:0043696	circulatory system development	dedifferentiation	0	1.9559
GO:0045656	circulatory system development	negative regulation of monocyte differentiation	0	1.9559
GO:0098858	cell-cell junction	actin-based cell projection	0	1.95519
GO:0048518	regulation of cell migration	positive regulation of biological process	0	1.94934
GO:0001216	regulation of phosphorylation	DNA-binding transcription activator activity	0	1.94411
GO:0001228	regulation of phosphorylation	DNA-binding transcription activator activity, RNA polymerase II-specific	0	1.94411
GO:0019216	regulation of phosphorylation	regulation of lipid metabolic process	0	1.94399
GO:0032501	regulation of cell migration	multicellular organismal process	0	1.94352
GO:1901343	circulatory system development	negative regulation of vasculature development	0	1.93867
GO:0003002	circulatory system development	regionalization	0	1.93257
GO:0006955	cellular response to hormone stimulus	immune response	0	1.9294
GO:0030154	circulatory system development	cell differentiation	0	1.92608
GO:0048869	circulatory system development	cellular developmental process	0	1.92608
GO:0008134	protein kinase binding	transcription factor binding	0	1.92548
GO:0062013	regulation of phosphorylation	positive regulation of small molecule metabolic process	0	1.92139
GO:1903432	regulation of MAPK cascade	regulation of TORC1 signaling	0	1.92072
GO:0008361	regulation of cell migration	regulation of cell size	0	1.9151
GO:0034762	regulation of cell migration	regulation of transmembrane transport	0	1.90914
GO:1905475	regulation of cell migration	regulation of protein localization to membrane	0	1.90565
GO:0007596	regulation of cell migration	blood coagulation	0	1.90401
GO:0050817	regulation of cell migration	coagulation	0	1.90401
GO:0043065	regulation of cell migration	positive regulation of apoptotic process	0	1.90396
GO:0003779	protein kinase binding	actin binding	0	1.90352
GO:0001525	circulatory system development	angiogenesis	0	1.90151
GO:0034702	cell-cell junction	monoatomic ion channel complex	0	1.90142
GO:0010959	regulation of cell migration	regulation of metal ion transport	0	1.90047
GO:0022604	circulatory system development	regulation of cell morphogenesis	0	1.89812
GO:0007517	circulatory system development	muscle organ development	0	1.8975
GO:0060491	regulation of cell junction assembly	regulation of cell projection assembly	0	1.89632
GO:0120032	regulation of cell junction assembly	regulation of plasma membrane bounded cell projection assembly	0	1.89632
GO:0009628	cellular response to hormone stimulus	response to abiotic stimulus	0	1.89376
GO:1904951	regulation of cell migration	positive regulation of establishment of protein localization	0	1.89168
GO:0048519	regulation of cell migration	negative regulation of biological process	0	1.88886
GO:0090066	regulation of cell migration	regulation of anatomical structure size	0	1.8875
GO:0006898	regulation of cell migration	receptor-mediated endocytosis	0	1.88727
GO:0045664	circulatory system development	regulation of neuron differentiation	0	1.88507
GO:0043292	cell-cell junction	contractile fiber	0	1.88331
GO:0009891	regulation of phosphorylation	positive regulation of biosynthetic process	0	1.88235
GO:0042995	cell-cell junction	cell projection	0	1.88138
GO:0035091	protein kinase binding	phosphatidylinositol binding	0	1.8786
GO:0048562	circulatory system development	embryonic organ morphogenesis	0	1.8743
GO:0042391	regulation of cell migration	regulation of membrane potential	0	1.86923
GO:0051924	regulation of cell migration	regulation of calcium ion transport	0	1.86921
GO:0010563	regulation of phosphorylation	negative regulation of phosphorus metabolic process	0	1.86814
GO:0090575	cell-cell junction	RNA polymerase II transcription regulator complex	0	1.8678
GO:0090257	regulation of cell migration	regulation of muscle system process	0	1.86555
GO:0046488	regulation of phosphorylation	phosphatidylinositol metabolic process	0	1.86505
GO:0140678	transmembrane receptor protein tyrosine kinase activity	molecular function inhibitor activity	0	1.86442
GO:0071248	cellular response to hormone stimulus	cellular response to metal ion	0	1.86378
GO:0120025	cell-cell junction	plasma membrane bounded cell projection	0	1.85688
GO:0043085	transmembrane receptor protein tyrosine kinase activity	positive regulation of catalytic activity	0	1.85605
GO:0033043	regulation of cell junction assembly	regulation of organelle organization	0	1.85547
GO:0019899	protein kinase binding	enzyme binding	0	1.85285
GO:0016247	transmembrane receptor protein tyrosine kinase activity	channel regulator activity	0	1.84957
GO:0034765	regulation of cell migration	regulation of monoatomic ion transmembrane transport	0	1.84931
GO:0045936	regulation of phosphorylation	negative regulation of phosphate metabolic process	0	1.84891
GO:0061061	circulatory system development	muscle structure development	0	1.84819
GO:0030307	regulation of cell junction assembly	positive regulation of cell growth	0	1.84679
GO:0045637	circulatory system development	regulation of myeloid cell differentiation	0	1.84562
GO:0008092	protein kinase binding	cytoskeletal protein binding	0	1.8439
GO:0012501	regulation of cell migration	programmed cell death	0	1.84301
GO:0009416	cellular response to hormone stimulus	response to light stimulus	0	1.83922
GO:0072001	circulatory system development	renal system development	0	1.83836
GO:0051222	regulation of cell migration	positive regulation of protein transport	0	1.82895
GO:0008219	regulation of cell migration	cell death	0	1.82568
GO:0008047	transmembrane receptor protein tyrosine kinase activity	enzyme activator activity	0	1.82468
GO:0009267	cellular response to hormone stimulus	cellular response to starvation	0	1.8238
GO:0044093	transmembrane receptor protein tyrosine kinase activity	positive regulation of molecular function	0	1.82331
GO:0031325	regulation of phosphorylation	positive regulation of cellular metabolic process	0	1.82322
GO:0048468	circulatory system development	cell development	0	1.82126
GO:0065009	transmembrane receptor protein tyrosine kinase activity	regulation of molecular function	0	1.81589
GO:0010038	cellular response to hormone stimulus	response to metal ion	0	1.81373
GO:0051348	transmembrane receptor protein tyrosine kinase activity	negative regulation of transferase activity	0	1.81354
GO:0030234	transmembrane receptor protein tyrosine kinase activity	enzyme regulator activity	0	1.80429
GO:0050790	transmembrane receptor protein tyrosine kinase activity	regulation of catalytic activity	0	1.79887
GO:1902680	regulation of phosphorylation	positive regulation of RNA biosynthetic process	0	1.79847
GO:0044877	protein kinase binding	protein-containing complex binding	0	1.79733
GO:0007423	circulatory system development	sensory organ development	0	1.79169
GO:0032879	regulation of cell migration	regulation of localization	0	1.78057
GO:0042326	regulation of phosphorylation	negative regulation of phosphorylation	0	1.77664
GO:0002682	regulation of cell migration	regulation of immune system process	0	1.77438
GO:0001775	regulation of cell migration	cell activation	0	1.772
GO:0051173	regulation of phosphorylation	positive regulation of nitrogen compound metabolic process	0	1.77123
GO:0031400	regulation of phosphorylation	negative regulation of protein modification process	0	1.77068
GO:0048667	circulatory system development	cell morphogenesis involved in neuron differentiation	0	1.76567
GO:0043086	transmembrane receptor protein tyrosine kinase activity	negative regulation of catalytic activity	0	1.76329
GO:0065008	regulation of cell migration	regulation of biological quality	0	1.76293
GO:0043005	cell-cell junction	neuron projection	0	1.76106
GO:0003008	regulation of cell migration	system process	0	1.75791
GO:0050727	regulation of cell migration	regulation of inflammatory response	0	1.75552
GO:0060341	regulation of cell migration	regulation of cellular localization	0	1.75476
GO:0001817	regulation of cell migration	regulation of cytokine production	0	1.75243
GO:0002684	regulation of cell migration	positive regulation of immune system process	0	1.74619
GO:0051248	regulation of phosphorylation	negative regulation of protein metabolic process	0	1.74476
GO:0019207	transmembrane receptor protein tyrosine kinase activity	kinase regulator activity	0	1.7441
GO:1902679	regulation of phosphorylation	negative regulation of RNA biosynthetic process	0	1.74369
GO:0051049	regulation of cell migration	regulation of transport	0	1.74368
GO:0030424	cell-cell junction	axon	0	1.74328
GO:0098590	cell-cell junction	plasma membrane region	0	1.74326
GO:0044092	transmembrane receptor protein tyrosine kinase activity	negative regulation of molecular function	0	1.74034
GO:0043068	regulation of cell migration	positive regulation of programmed cell death	0	1.73922
GO:0036477	cell-cell junction	somatodendritic compartment	0	1.73855
GO:0032535	regulation of cell migration	regulation of cellular component size	0	1.73801
GO:0010035	cellular response to hormone stimulus	response to inorganic substance	0	1.73748
GO:0051336	transmembrane receptor protein tyrosine kinase activity	regulation of hydrolase activity	0	1.73741
GO:0019904	protein kinase binding	protein domain specific binding	0	1.7365
GO:0030425	cell-cell junction	dendrite	0	1.73435
GO:0097447	cell-cell junction	dendritic tree	0	1.73435
GO:0009893	regulation of phosphorylation	positive regulation of metabolic process	0	1.73418
GO:0051129	regulation of cell junction assembly	negative regulation of cellular component organization	0	1.73266
GO:0005938	cell-cell junction	cell cortex	0	1.73186
GO:0051338	transmembrane receptor protein tyrosine kinase activity	regulation of transferase activity	0	1.72979
GO:0000977	protein kinase binding	RNA polymerase II transcription regulatory region sequence-specific DNA binding	0	1.72932
GO:0044419	cellular response to hormone stimulus	biological process involved in interspecies interaction between organisms	0	1.72772
GO:0002376	cellular response to hormone stimulus	immune system process	0	1.7263
GO:0045935	regulation of phosphorylation	positive regulation of nucleobase-containing compound metabolic process	0	1.72417
GO:0051246	regulation of phosphorylation	regulation of protein metabolic process	0	1.71422
GO:0009314	cellular response to hormone stimulus	response to radiation	0	1.71054
GO:0051254	regulation of phosphorylation	positive regulation of RNA metabolic process	0	1.70792
GO:0051172	regulation of phosphorylation	negative regulation of nitrogen compound metabolic process	0	1.69637
GO:0000981	regulation of phosphorylation	DNA-binding transcription factor activity, RNA polymerase II-specific	0	1.68997
GO:0080134	regulation of cell migration	regulation of response to stress	0	1.68825
GO:0032880	regulation of cell migration	regulation of protein localization	0	1.68425
GO:0000902	circulatory system development	cell morphogenesis	0	1.67781
GO:0051253	regulation of phosphorylation	negative regulation of RNA metabolic process	0	1.67532
GO:0005667	cell-cell junction	transcription regulator complex	0	1.67486
GO:0031323	regulation of phosphorylation	regulation of cellular metabolic process	0	1.67363
GO:0000978	protein kinase binding	RNA polymerase II cis-regulatory region sequence-specific DNA binding	0	1.66769
GO:0030030	regulation of cell junction assembly	cell projection organization	0	1.66668
GO:0004672	transmembrane receptor protein tyrosine kinase activity	protein kinase activity	0	1.66368
GO:1903706	circulatory system development	regulation of hemopoiesis	0	1.66251
GO:0018193	regulation of phosphorylation	peptidyl-amino acid modification	0	1.65753
GO:0000976	protein kinase binding	transcription cis-regulatory region binding	0	1.64826
GO:0031347	regulation of cell migration	regulation of defense response	0	1.64796
GO:0031324	regulation of phosphorylation	negative regulation of cellular metabolic process	0	1.64786
GO:0000987	protein kinase binding	cis-regulatory region sequence-specific DNA binding	0	1.64645
GO:0098657	regulation of cell migration	import into cell	0	1.64537
GO:0001067	protein kinase binding	transcription regulatory region nucleic acid binding	0	1.63064
GO:0016773	transmembrane receptor protein tyrosine kinase activity	phosphotransferase activity, alcohol group as acceptor	0	1.62756
GO:0005515	protein kinase binding	protein binding	0	1.62489
GO:0019219	regulation of phosphorylation	regulation of nucleobase-containing compound metabolic process	0	1.61662
GO:2001141	regulation of phosphorylation	regulation of RNA biosynthetic process	0	1.61662
GO:0051252	regulation of phosphorylation	regulation of RNA metabolic process	0	1.61662
GO:0009892	regulation of phosphorylation	negative regulation of metabolic process	0	1.6165
GO:0003700	regulation of phosphorylation	DNA-binding transcription factor activity	0	1.60924
GO:0009889	regulation of phosphorylation	regulation of biosynthetic process	0	1.60852
GO:0000785	regulation of phosphorylation	chromatin	0	1.60309
GO:0031326	regulation of phosphorylation	regulation of cellular biosynthetic process	0	1.60295
GO:0009987	regulation of cell migration	cellular process	0	1.60076
GO:0043207	cellular response to hormone stimulus	response to external biotic stimulus	0	1.59406
GO:0051707	cellular response to hormone stimulus	response to other organism	0	1.59406
GO:0009607	cellular response to hormone stimulus	response to biotic stimulus	0	1.5933
GO:0099512	cell-cell junction	supramolecular fiber	0	1.59201
GO:0060255	regulation of cell migration	regulation of macromolecule metabolic process	0	1.58794
GO:0080090	regulation of phosphorylation	regulation of primary metabolic process	0	1.58574
GO:0019222	regulation of phosphorylation	regulation of metabolic process	0	1.58556
GO:0097367	protein kinase binding	carbohydrate derivative binding	0	1.5842
GO:0010556	regulation of cell migration	regulation of macromolecule biosynthetic process	0	1.58296
GO:0032989	circulatory system development	cellular component morphogenesis	0	1.58241
GO:0099081	cell-cell junction	supramolecular polymer	0	1.58206
GO:0005575	protein kinase binding	cellular_component	0	1.58183
GO:0051171	regulation of phosphorylation	regulation of nitrogen compound metabolic process	0	1.57502
GO:0110165	cell-cell junction	cellular anatomical entity	0	1.56956
GO:0005576	cell-cell junction	extracellular region	0	1.56339
GO:0009890	regulation of phosphorylation	negative regulation of biosynthetic process	0	1.55841
GO:0008150	transmembrane receptor protein tyrosine kinase activity	biological_process	0	1.55836
GO:0045934	regulation of phosphorylation	negative regulation of nucleobase-containing compound metabolic process	0	1.55594
GO:0031327	regulation of phosphorylation	negative regulation of cellular biosynthetic process	0	1.55114
GO:0005615	cell-cell junction	extracellular space	0	1.55004
GO:0005488	protein kinase binding	binding	0	1.54826
GO:0043565	protein kinase binding	sequence-specific DNA binding	0	1.54756
GO:0010558	regulation of cell migration	negative regulation of macromolecule biosynthetic process	0	1.54174
GO:0006950	cellular response to hormone stimulus	response to stress	0	1.53528
GO:0140110	regulation of phosphorylation	transcription regulator activity	0	1.53263
GO:0016772	transmembrane receptor protein tyrosine kinase activity	transferase activity, transferring phosphorus-containing groups	0	1.48682
GO:0016043	regulation of cell junction assembly	cellular component organization	0	1.46979
GO:0005829	regulation of cell migration	cytosol	0	1.46074
GO:0006796	regulation of phosphorylation	phosphate-containing compound metabolic process	0	1.42687
GO:0097708	cell-cell junction	intracellular vesicle	0	1.39141
GO:0006793	regulation of phosphorylation	phosphorus metabolic process	0	1.39019
GO:0071840	regulation of cell migration	cellular component organization or biogenesis	0	1.37868
GO:0016020	cell-cell junction	membrane	0	1.36033
